# Supplementary material for: Breast cancers that disseminate to bone marrow acquire aggressive phenotypes through CX43-related tumor-stroma tunnels
Source: J Clin Invest. 2024 Oct 31;134(24):e170953. doi: 10.1172/JCI170953 (PMC11645149; doi:10.1172/JCI170953)
Supplement: Supplemental data set 1 [file jci-134-170953-s118.xlsx]

## Sheet: 13_CMed-induced genes
Figure 1C: Genes in the venn diagram
ADCY5
ALDH3B2
ASS1
BHLHE40
C15orf48
CDC20
KYNU
RGPD4-AS1
S100A7
S100A7A
S100A8
S100A9
TIMP3

## Sheet: 1471_MCF7_Vs_HS5 up DEG in HS5
Figure 1C: Genes in the venn diagram
ABCA1
ABCA6
ABCC9
ABI3BP
ABL2
ABLIM3
AC003092.1
AC006033.2
AC006058.1
AC007319.1
AC007750.1
AC008522.1
AC009158.1
AC009549.1
AC010198.2
AC010245.1
AC010327.4
AC010336.2
AC010336.5
AC010980.2
AC011043.1
AC011511.5
AC012321.1
AC013268.1
AC013271.1
AC016876.2
AC018362.2
AC021218.1
AC025419.1
AC027031.2
AC058791.1
AC063952.1
AC078795.2
AC080014.1
AC087854.1
AC090204.1
AC090772.3
AC090844.3
AC091053.1
AC092807.4
AC099518.5
AC107308.1
AC110597.3
AC110597.5
AC112229.1
AC114811.2
AC114947.2
AC124798.1
AC125232.1
AC140479.3
AC244669.1
AC244669.2
ACAT1
ACAT2
ACKR3
ACKR4
ACSL1
ACSL4
ACSS2
ACTN2
ACVR1
ACVR1C
ADA
ADAM12
ADAM23
ADAM9
ADAMTS1
ADAMTS12
ADAMTS2
ADAMTS4
ADAMTS5
ADAMTS6
ADAMTSL5
ADD3
ADGRL2
ADGRL4
ADM
ADORA2A
ADORA2B
ADTRP
AFAP1
AFAP1L1
AFF3
AGPAT4
AGPS
AHNAK2
AHRR
AIDA
AIM2
AK4
AK5
AKAP12
AKR1B1
AKT3
AL008729.2
AL049775.1
AL117190.1
AL161457.2
AL357518.2
AL391422.4
AL589743.1
AL590133.2
ALDH1A3
ALDH1L2
AMPD3
AMPH
ANGPT1
ANGPTL2
ANK2
ANKRD20A4P
ANKRD28
ANKRD29
ANKRD30B
ANKRD33B
ANPEP
ANTXR1
ANTXR2
ANXA1
ANXA5
ANXA6
AP000781.2
AP000944.5
AP001347.1
AP003396.5
AP003501.1
AP005212.4
AP006222.1
APBA2
APBB1
APCDD1L
APLN
APOBEC3A
APOBEC3C
APOBEC3F
APOL1
APOL2
APOL6
APP
ARAP3
ARFGAP3
ARHGAP18
ARHGAP20
ARHGAP22
ARHGAP23
ARHGAP6
ARHGEF2
ARHGEF6
ARL10
ARL14EPL
ARL2BP
ARL4C
ARL4D
ARSJ
ARSK
ASAP1
ASB1
ASNS
ASS1
ATF3
ATF4
ATP10A
ATP13A3
ATP2B1
ATP2B1-AS1
ATP8B2
AVPI1
AXL
B2M
B3GNT5
B4GALT6
BACH1
BACH2
BAG2
BATF3
BCAT1
BCL2
BCL2A1
BDKRB1
BDKRB2
BDNF
BEST1
BET1
BEX1
BEX4
BHLHE40
BICC1
BIN1
BMERB1
BMP2
BMPER
BNC1
BNC2
BOLA3-AS1
BRF2
BRI3
BTG1
BTG3
BTN3A1
BTN3A3
BVES
C11orf1
C12orf29
C12orf75
C14orf39
C15orf48
C16orf70
C18orf54
C19orf81
C1orf68
C1R
C1RL-AS1
C1S
C20orf194
C2orf88
C3
C7orf31
CAB39
CACNA1B
CACNA2D1
CACNB1
CALD1
CALHM5
CAMK2D
CAMK4
CAMKK1
CAPN2
CAPRIN2
CARD16
CARS1
CASD1
CASP1
CASP3
CASP4
CAV1
CAVIN1
CAVIN3
CCBE1
CCDC15
CCDC80
CCDC82
CCDC85B
CCDC88A
CCL2
CCL20
CCL7
CCL8
CCN1
CCN2
CCN3
CD109
CD274
CD40
CD82
CDC42EP3
CDCA7
CDCA7L
CDCP1
CDH13
CDH2
CDHR1
CDIP1
CDK17
CDKN1C
CDKN2A
CDKN2AIP
CEBPB
CEBPD
CELF2
CEMIP
CENPU
CEP170
CEP57
CERK
CERKL
CFAP58
CFAP58-DT
CFAP69
CFAP97
CFL2
CH25H
CHN1
CHROMR
CHST2
CITED2
CKAP2L
CKAP4
CLDN1
CLDN11
CLEC2B
CLGN
CLIC2
CLIP3
CLIP4
CLMP
CMPK2
CMTM3
CNIH3
CNIH3-AS2
CNN3
CNRIP1
CNST
CNTLN
CNTN3
COCH
COL10A1
COL12A1
COL13A1
COL14A1
COL16A1
COL1A1
COL1A2
COL25A1
COL27A1
COL3A1
COL4A1
COL4A4
COL5A1
COL6A1
COL6A2
COL7A1
COLEC12
COLGALT1
COPZ2
COTL1
CPED1
CPNE8
CPQ
CPVL
CRADD
CREB5
CRIM1
CRIP1
CRISPLD1
CRYBG3
CRYZ
CSF1
CSF2
CSF3
CSGALNACT2
CSNK1E
CSPG4
CSRNP3
CTHRC1
CTSA
CTSB
CTSC
CTSF
CTSK
CTSL
CTSO
CTSS
CXCL10
CXCL11
CXCL2
CXCL3
CXCL5
CXCL8
CYB5R2
CYB5R3
CYBRD1
CYP2U1
CYP4V2
CYTOR
DAB2
DBN1
DCBLD2
DCN
DCTD
DDIT3
DDIT4
DDO
DDR2
DDX3Y
DDX58
DDX60
DDX60L
DEGS1
DENND5A
DEPDC7
DESI1
DHX58
DKK3
DLL3
DLX1
DNAJB4
DNAJB9
DNER
DNM3OS
DOCK10
DOCK4
DPF3
DPP4
DPYSL3
DRAM1
DSE
DSEL
DSG2
DSN1
DUS3L
DUSP1
DUSP10
DUSP14
DUSP5
DUSP6
DYNC1H1
DYNC2H1
DYRK3
DYRK4
DZIP1
DZIP1L
EBF1
EBF2
EBF3
ECD
ECM1
EFNA5
EFS
EGFR
EIF1AY
EIF2S2
ELK3
ELL2
ELOVL4
EMILIN1
EMILIN2
EMP1
EMP3
EN1
ENG
ENPP2
EPAS1
EPB41
EPB41L3
EPDR1
EPG5
EPHA4
EPOR
EPSTI1
ERAP1
ERAP2
EREG
ERF
ERO1B
ESM1
ETS1
ETS2
ETV1
ETV5
EVA1A
EVA1B
EVC
EVC2
EVI2A
EVI2B
EXT1
EXT2
EXTL2
EYA4
F2R
F3
F8A3
FABP5
FADS1
FADS2
FAM114A1
FAM126A
FAM135A
FAM13A
FAM161A
FAM171A1
FAM180A
FAM189B
FAM20C
FAM210B
FAM216A
FAM229B
FAM86DP
FAM89A
FAP
FAS
FAT1
FBLN1
FBLN2
FBLN5
FBN1
FBN2
FBXL7
FCMR
FCRLA
FGF14
FGF2
FGF5
FGFR1
FHL2
FHL3
FILIP1L
FJX1
FKBP11
FLI1
FLNC
FLRT2
FMN2
FMNL2
FN1
FNDC3B
FOSL1
FOXD1
FOXD1-AS1
FOXE1
FOXG1
FOXL2
FOXQ1
FRA10AC1
FRG1CP
FRMD4A
FRMD6
FSCN1
FSD1L
FST
FSTL1
FTL
FUOM
FXYD5
FYN
FZD1
FZD8
GABRA2
GABRB3
GADD45A
GALNT13
GALNT14
GARS1
GAS1
GAS6
GATA5
GBP1
GBP2
GBP3
GBP5
GDNF
GEM
GFI1B
GJA1
GJA3
GJC1
GK
GLI2
GLI3
GLIPR1
GLIS3
GLRB
GLS
GLT8D2
GNAI1
GNB4
GNE
GNG11
GNG12
GNG2
GNG4
GNPDA1
GNPDA2
GOLGA6L5P
GOLGA8A
GPCPD1
GPNMB
GPR1
GPR156
GPR161
GPR176
GPX1
GPX7
GPX8
GRAMD1B
GRB10
GREM1
GREM2
GRID1
GRIK1
GRK5
GSDMD
GSDME
GSPT2
GSTO1
GSTP1
GSTT2
GUCY1A2
GUCY1B1
GULP1
GXYLT2
GYPC
HABP4
HAGLR
HAND2
HAS2
HAS2-AS1
HBEGF
HDAC9
HDX
HECW2
HECW2-AS1
HEG1
HELZ2
HERC5
HERPUD1
HEY1
HLA-A
HLA-B
HLA-DPA1
HLX
HMGA1
HMGA2
HMGA2-AS1
HMGCS1
HMSD
HOOK3
HOXA-AS3
HOXA10-AS
HOXA11
HOXA9
HOXB13
HOXB2
HOXB3
HOXB4
HOXC10
HOXC8
HOXD-AS2
HOXD8
HOXD9
HPCAL1
HRH1
HSD11B1
HSD17B12
HSPA12A
HSPA13
HSPA5
HSPA5P1
HSPA6
HTR7
HTRA1
HTRA2
ICAM1
IER3-AS1
IFFO1
IFI16
IFI27L2
IFI44
IFI44L
IFI6
IFIH1
IFIT1
IFIT2
IFIT3
IFIT5
IFNGR1
IFNGR2
IGF2BP1
IGF2BP2
IGF2BP3
IGF2R
IGFBP3
IGFBP6
IKBIP
IL13RA2
IL15
IL15RA
IL18R1
IL1A
IL1B
IL1R1
IL1RL1
IL24
IL32
IL33
IL6
IL6ST
IL7R
INA
INHBA
INPP1
IPO9-AS1
IQCJ-SCHIP1
IRAK2
IRAK3
IRF1
IRF1-AS1
IRF2
IRF7
IRX3
ISL1
ISM1
ITGA1
ITGA2
ITGA4
ITGA5
ITGB8
ITGBL1
ITM2C
ITPKA
ITPRIP
ITPRIPL2
JAM2
JAM3
JMJD1C
JUN
KATNAL1
KCNIP3
KCNMA1
KCNQ5
KCTD12
KCTD4
KDM5D
KDSR
KHDRBS3
KIAA0408
KIAA1549L
KIAA1614
KIRREL1
KLF13
KLF2
KLF6
KLHL21
KLHL7
KREMEN1
KRT34
KRTAP1-5
KTN1
KYNU
L1CAM
LAMA1
LAMA2
LAMA4
LAMB1
LAMC1
LAMC3
LARP6
LAYN
LDHB
LEF1
LGALS1
LGALS3BP
LHFPL2
LHFPL6
LHX9
LIF
LIF-AS1
LIMA1
LIMCH1
LIMS1
LIMS3
LINC-PINT
LINC00472
LINC00517
LINC00520
LINC00667
LINC00702
LINC00839
LINC00973
LINC01116
LINC01444
LINC01554
LINC01705
LINC01963
LINC02154
LINC02609
LINC02693
LIPA
LIX1L
LMAN1
LMO4
LNCOC1
LOX
LOXL2
LOXL3
LPAR1
LPAR3
LPIN1
LPIN2
LPXN
LRCH2
LRP1
LRRC2
LRRC34
LRRC42
LRRC49
LRRC8C
LRRK2
LRRN4CL
LTBP1
LTBP2
LUM
LY6K
LY96
MAFG
MAFG-DT
MAGI2-AS3
MAML2
MAP1A
MAP1B
MAP1LC3A
MAP3K20
MAP3K20-AS1
MAP3K5
MAP3K7CL
MAP4K4
MAP7D1
MAP9
MAPK11
MAPK12
MAPK8IP2
MARCHF3
MARCKS
MARS1
MCMBP
MCOLN3
MCTP1
MDFIC
MDGA1
MEDAG
MEF2D
MEG3
MEG8
MEGF10
MELTF
MFSD14A
MFSD2A
MGLL
MGST3
MICU3
MID1
MID1IP1
MIR100HG
MIR222HG
MIR3142HG
MIR4435-2HG
MKX
MME
MMP1
MMP12
MMP14
MMP16
MMP2
MMP3
MORN4
MOXD1
MPP1
MPP6
MRAS
MRC2
MRNIP
MRPL39
MSANTD3
MSANTD3-TMEFF1
MSC
MSC-AS1
MSMO1
MSN
MSRB3
MSX1
MT1E
MT2A
MTAP
MTCL1
MX2
MXRA7
MXRA8
MYC
MYDGF
MYH15
MYL9
MYLK
MYO1B
MYO1E
MYO5A
NAB1
NABP1
NAMPT
NANOS1
NAV1
NAV2
NAV2-AS1
NAV3
NCAM1
NCOA7
NCR3LG1
NCSTN
NDST1
NDST3
NECTIN3
NEFH
NEFL
NEFM
NEGR1
NEK1
NETO1
NEXN
NFASC
NFATC1
NFATC4
NFIA
NFIX
NFKBIZ
NIBAN1
NID1
NID2
NKX3-1
NLGN1
NLGN4Y
NLRC5
NNMT
NOC3L
NOVA1
NPR3
NPTX2
NR2F1
NR2F1-AS1
NR3C1
NR3C2
NRG1
NRG2
NRIP3
NRP1
NRP2
NSMCE3
NT5C3B
NT5E
NTM
NTN4
NTNG1
NUDT11
OAF
OAS1
OAS2
OAS3
OAT
ODF2L
OGFRL1
OLFML2B
OLFML3
OPTN
OSBPL1A
OSBPL3
OSBPL6
OSMR
OXCT1
P2RX7
P2RY1
P3H2
P4HA2
P4HA2-AS1
PAG1
PAK1
PALM2AKAP2
PAM
PAMR1
PANK2
PANX1
PAPPA
PAPPA-AS1
PAQR3
PAQR5
PARP12
PARP14
PARP9
PARVB
PAX8
PAX8-AS1
PCDH18
PCOLCE
PCSK1
PDCD11
PDCD5
PDE4B
PDE4D
PDE7B
PDGFC
PDGFRA
PDGFRB
PDLIM4
PDP1
PDP2
PDPN
PEA15
PEG10
PELI2
PEX5
PEX6
PFDN2
PGAP4
PGBD1
PHACTR1
PHC2
PHF19
PHF20
PHF21B
PHGDH
PHLDA1
PHLDB2
PI4K2A
PID1
PIK3C3
PKD2
PLA2G4A
PLAAT4
PLAG1
PLAGL1
PLAU
PLAUR
PLCE1
PLCL2
PLD4
PLEKHG4
PLEKHO1
PLEKHO2
PLIN2
PLK3
PLPP3
PLPP7
PLS3
PLSCR4
PLTP
PM20D2
PMAIP1
PMP22
PNLIPRP3
PNPLA3
POFUT1
POGLUT3
POLR3G
PON2
POPDC3
POSTN
POU2F2
PPFIA2
PPP1R15A
PPP1R18
PPP1R9A
PPP4R4
PPRC1
PRDM1
PRDM8
PRKAA2
PRKD1
PRKD3
PRNP
PROCR
PRR16
PRR18
PRR5L
PRRX1
PRSS12
PRXL2C
PSAT1
PSG1
PSG2
PSG4
PSG5
PSMB8
PSMB9
PTGES
PTGFR
PTGS2
PTN
PTPN14
PTPRM
PTPRN
PTPRR
PTX3
PXDC1
PXK
PYGL
PYGO1
QDPR
QRFPR
QSOX1
RAB11FIP2
RAB11FIP5
RAB23
RAB32
RAB34
RAB3B
RAB3IL1
RAB6B
RAB8B
RABGGTB
RAC2
RADX
RAI14
RALA
RASGRF2
RASSF4
RASSF8
RBM11
RBMS1
RBMS3
RBPJ
RCAN1
RCN1
RCN3
RECK
RECQL
REXO2
RFLNB
RGL1
RGMB
RGS2
RGS20
RGS3
RGS7
RHOG
RHOQ
RIN1
RIN2
RIOX2
RIPK2
RMC1
RN7SL255P
RND3
RNF144A
RNF145
RNF182
RNF212
RNF217
RNF24
ROBO3
ROBO4
RORA
RORB
RPL22L1
RPS4Y1
RPS6KC1
RPSAP52
RRAGC
RRAGD
RRAS2
RRN3P1
RSAD2
RSPO3
RTP4
RUNX1T1
RUNX3
RWDD4
RWDD4P2
S100A2
S100A6
SACS
SAMD4A
SAMD8
SAMD9L
SAMHD1
SATB1
SATB2
SCG2
SCG5
SCN8A
SDHAF3
SECTM1
SELENOM
SEMA3A
SEMA6D
SEMA7A
SEPTIN10
SEPTIN11
SEPTIN6
SERINC2
SERPINB2
SERPINB4
SERPINB7
SERPINB8
SERPINE1
SERPINE2
SERTAD2
SESN2
SFR1
SFRP1
SFXN3
SFXN4P1
SGCB
SGCE
SGIP1
SGK1
SH2B3
SH2D4A
SH2D5
SH3BGRL3
SH3BP4
SH3GLB1
SH3KBP1
SH3PXD2A
SH3PXD2B
SH3RF3
SHANK3
SHC3
SHFL
SHISA3
SHOX2
SIK2
SIK3
SIM1
SIRPA
SLC10A4
SLC12A4
SLC16A1
SLC16A1-AS1
SLC16A3
SLC17A5
SLC17A9
SLC18B1
SLC1A3
SLC20A1
SLC22A3
SLC22A4
SLC25A27
SLC25A37
SLC2A3
SLC2A6
SLC35E4
SLC35G2
SLC36A4
SLC37A2
SLC39A14
SLC39A8
SLC3A2
SLC43A3
SLC4A4
SLC6A15
SLC6A8
SLC7A11
SLC8A1
SLC9A9
SLC9B2
SLFN11
SLFN12
SLIT2
SLITRK4
SMARCA1
SMC1B
SMIM10
SMIM3
SMOX
SNAP25
SNCA
SNHG17
SNHG26
SNTA1
SNTB1
SNTG1
SNX9
SOCS3
SOD2
SORBS3
SOX17
SP100
SP110
SPAG16
SPARC
SPOCD1
SPRED1
SPRR2D
SPRY2
SPRY4
SPSB1
SQOR
SRGN
SRPX
ST3GAL6
ST6GALNAC3
ST8SIA4
STAMBPL1
STARD4
STC1
STEAP1
STEAP1B
STEAP2
STEAP3
STING1
STK17B
STRADB
STRIP2
STX2
STXBP1
STXBP6
SULT4A1
SUN2
SUPV3L1
SV2A
SVEP1
SWAP70
SYDE1
SYNE1
SYNE3
SYT11
SYT14
TACR2
TAF1A
TAF1D
TAP2
TBRG1
TBX15
TBX18
TBX3
TBXA2R
TCEAL7
TCEAL8
TCEAL9
TCF4
TCF7
TDO2
TDRP
TENM3
TFCP2
TFEC
TFPI
TFPI2
TGFB1I1
TGFB2
TGFBI
TGFBR2
TGFBR3
THBD
THBS2
THEMIS2
THRIL
THY1
TIMM44
TIMP1
TIMP2
TLN1
TM4SF1
TM4SF19
TM4SF19-AS1
TMEFF2
TMEM108
TMEM158
TMEM171
TMEM196
TMEM200A
TMEM204
TMEM237
TMEM47
TMEM98
TMTC1
TMX3
TNC
TNFAIP2
TNFAIP3
TNFAIP6
TNFRSF10A
TNFRSF10A-AS1
TNFRSF10D
TNFRSF12A
TNFRSF1B
TNFSF15
TNFSF9
TNS1
TNS3
TOX2
TP53INP2
TPCN1
TPM2
TPP1
TRABD2A
TRAF1
TRAK2
TRAM2
TRAPPC11
TRHDE
TRIM2
TRIP10
TRMT6
TRNP1
TRPA1
TRPC1
TRPV2
TSHZ2
TSHZ3
TSPAN3
TSPAN4
TSPAN5
TSPO
TTC28
TTLL4
TUBA4A
TUBB6
TUT4
TWIST1
TWIST2
TXLNGY
TYMP
TYMS
UBALD2
UBE2L6
UCHL1
UGGT1
UGT8
UPP1
USP18
USP53
USP9Y
UTP25
UTP6
UTY
VASN
VAT1
VCAN
VCL
VEGFA
VEGFB
VEGFC
VGLL3
VIM
VNN1
VNN3
VSIG10L2
VSTM4
VWA5A
VWDE
WARS1
WASHC2A
WASHC2C
WDFY1
WDR19
WDR35
WHAMMP3
WIPF1
WLS
WNK3
WNT5A
WNT5B
WTAP
WWC2
XAF1
XDH
XYLT1
YAP1
YOD1
ZBTB38
ZC3H12C
ZCCHC24
ZCCHC4
ZDBF2
ZDHHC14
ZDHHC8
ZEB1
ZEB2
ZFHX4
ZFP28
ZFP37
ZFP82
ZFR2
ZFY
ZNF175
ZNF214
ZNF22-AS1
ZNF280B
ZNF426
ZNF462
ZNF502
ZNF503
ZNF513
ZNF518B
ZNF521
ZNF583
ZNF608
ZNF655
ZNF697
ZNF71
ZNF717
ZNF804A
ZNF827
ZNFX1

## Sheet: 482 CC-induced genes
Figure 1C: Genes in the venn diagram
ABCA1
ABCA6
ABCC4
ABI3BP
AC003092.1
AC007750.1
AC013268.1
AC023158.1
AC027031.2
AC079781.5
AC090844.3
AC110597.3
AC110597.5
ACSL4
ACTN2
ADAM23
ADAMTS1
ADAMTS5
ADAMTS6
ADCY5
ADM
AFF3
AGPS
AHNAK2
AKAP12
AKR1B1
AKT3
AL136295.10
AL136295.5
AL445490.1
ALDH1L2
ANGPTL2
ANK2
ANKRD29
ANKRD30B
ANTXR2
ANXA1
AP000781.2
APCDD1L
APOBEC3C
APOL6
AQP3
ARAP3
ARSJ
ASS1
BCL2A1
BDKRB2
BDNF
BEX1
BHLHE40
BHLHE41
BICC1
BMP2
BNC1
BNC2
BST2
C15orf48
C1R
C2CD4A
CACNA2D1
CALD1
CALHM5
CAMK4
CARD16
CASP1
CAVIN3
CCBE1
CCDC80
CCDC88A
CCL2
CCL20
CCL7
CCN3
CD109
CDC42EP3
CDCP1
CDH2
CDKN2A
CEBPB
CELF2
CEMIP
CEP170
CERKL
CH25H
CHST2
CIDEB
CLDN1
CLDN11
CLEC2B
CLGN
CLIP4
CLMP
CMPK2
CMTM3
CNN3
COL12A1
COL13A1
COL1A1
COL1A2
COL3A1
COL6A1
COL6A2
CPED1
CPNE8
CPVL
CREB5
CSF3
CSPG4
CTHRC1
CTSC
CXCL10
CXCL2
CXCL3
CXCL5
CXCL8
CYP26A1
DAB2
DCN
DDIT3
DDIT4
DDX3Y
DDX58
DDX60
DDX60L
DNAJB9
DNER
DNM3OS
DPP4
DPYSL3
DRAM1
DSEL
DTX3L
DUSP6
DZIP1
EBF1
ECM1
EGFR
EIF1AY
EIF2AK2
EMP1
EMP3
ENPP2
EPAS1
EPB41L3
EPSTI1
ERRFI1
ETS1
ETV1
ETV5
EVC
EVC2
EVI2A
EVI2B
EYA4
F2R
F3
FAM126A
FAM230B
FAP
FAT1
FBLN1
FBLN5
FBN1
FBN2
FGD6
FGF2
FGF5
FGFR1
FJX1
FLI1
FLNC
FLRT2
FMNL2
FN1
FOSL1
FOXG1
FOXQ1
FSD1L
FST
FSTL1
FYN
GADD45A
GALNT13
GARS1
GAS1
GBP1
GBP2
GBP5
GDF15
GEM
GJA1
GK
GLI2
GLT8D2
GNAI1
GNB4
GNG11
GOLGA8A
GPNMB
GPR176
GPX1
GREM1
GSDMD
GSDME
GUCY1A2
GUCY1B1
GYPC
HAS2
HBEGF
HDAC9
HEG1
HELZ2
HERC5
HLA-B
HMGA2
HMGA2-AS1
HOXA9
HOXB3
HOXB4
HRH1
HSD11B1
HSPA5P1
HSPA6
HTR7
ICAM1
IER3-AS1
IFI16
IFI27
IFI44
IFI44L
IFI6
IFIH1
IFIT1
IFIT2
IFIT3
IFIT5
IGF2BP1
IGF2BP2
IGF2BP3
IL15
IL18R1
IL1A
IL1B
IL24
IL6
IL7R
INA
INHBA
INHBE
IRAK2
IRAK3
ISG15
ITGA1
ITGA4
ITGBL1
ITPRIP
JAM2
KCNMA1
KDM5D
KIRREL1
KLHDC7B
KYNU
LAMA1
LAMA4
LAMB1
LAYN
LCN2
LDHB
LGALS3BP
LHFPL2
LIF
LIF-AS1
LINC00520
LINC00839
LINC02015
LINC02154
LIPA
LMO4
LOX
LOXL2
LPAR1
LPAR3
LRCH2
LRRC8C
LUM
MAP1B
MAP3K5
MARS1
MDFIC
MEDAG
MEG3
MEG8
MICU3
MIR100HG
MIR222HG
MME
MMP1
MMP2
MMP3
MOXD1
MRAS
MSN
MSRB3
MYL9
NAMPT
NAV1
NAV2
NEFH
NEFL
NFIX
NFKBIZ
NIBAN1
NID1
NKX3-1
NLGN4Y
NNMT
NR2F1
NRG1
NRIP3
NRP1
NRP2
NT5E
NTM
NTN4
NTNG1
OAF
OAS1
OAS2
OAS3
OASL
OSBPL3
OSBPL6
PALM2AKAP2
PAPPA
PAPPA-AS1
PARP12
PARP14
PARP9
PCDH18
PDE4D
PDGFC
PDLIM4
PDPN
PELI2
PGAP4
PHGDH
PHLDA1
PID1
PLAG1
PLD4
PLS3
PLSCR1
PNPLA3
POPDC3
POU2F2
PRKAA2
PRNP
PROCR
PRRX1
PRSS12
PSAT1
PSG1
PSMB8
PSMB9
PTGFR
PTGS2
PTPRM
PTX3
PXDC1
PYGO1
RAC2
RAI14
RCAN1
RCN1
RND3
RNF144A
RNF183
RPS4Y1
RPSAP52
RSAD2
RUNX1T1
RUNX2
S100A7
S100A8
S100A9
SAMD9
SAMD9L
SATB1
SECTM1
SEPTIN6
SERPINB2
SERPINB7
SERPINE1
SERPINE2
SESN2
SFRP1
SGCE
SHC4
SHFL
SHOX2
SLC17A9
SLC1A1
SLC2A3
SLC39A14
SLC3A2
SLC43A3
SLC6A15
SLC7A11
SLC7A5
SLFN11
SLIT2
SMIM10
SNCA
SNTB1
SNTG1
SOD2
SOX17
SP100
SP110
SPAG16
SPARC
SPOCK1
SRGN
SRPX
STAT1
STEAP1
STEAP1B
STUM
SYT14
TAP2
TBX18
TBX3
TCEAL9
TFCP2
TFPI2
TGFBI
TGFBR3
THBD
THRIL
THY1
TIMP3
TM4SF1
TM4SF19-AS1
TMEM158
TMEM171
TMEM200A
TMEM47
TMEM98
TNC
TNFAIP3
TNFAIP6
TNFRSF10A-AS1
TNIK
TNS3
TRIM14
TSHZ2
TSHZ3
TSPAN5
TUT4
TWIST1
TWIST2
TXLNGY
UBE2L6
UCHL1
ULBP2
USP18
USP9Y
VCAN
VEGFA
VEGFC
VIM
WARS1
WNT5A
WNT5B
XAF1
XPOT
ZFY
ZNF175
ZNF518B
ZNF521
ZNF655
ZNF804A

## Sheet: 295 CC-induced proteins
Figure 1C: Genes in the venn diagram
STK33
HMGA2
FOSL1
C6orf58
ANXA1
FBN1
PTRF
DPP4
FGF2
ANXA5
LDHB
MMP1
CALD1
SERPINB2
CAV1
TFPI2
MME
TYRP1
UCHL1
GSTO1
FSCN1
RCN1
NAMPT
HMGA1
UPP1
CNN3
IL1B
MMP3
RCN3
LIMS3
CALM2
PSAT1
GNE
BIN1
MCFD2
FAM64A
RND3
FABP5
CD44
FST
AKAP2
GSTP1
SEC62
LDLR
NPC1
EPDR1
MYL9
PHF1
DAB2
UBQLN2
NOL9
NEFL
DHRS7
ACAT1
MAP1B
EEF2
VAT1
MYH9
CKAP4
CASP4
ANXA2
RAC2
LIMS1
TMX3
NUP85
WDFY1
HDAC5
COTL1
MAP1S
TSN
RTN4
EMG1
ACSL3
SERPINE1
ABCD2
NOP14
CD59
AGPS
IKBIP
ICAM1
ACSL4
IPO5
FLNC
BMS1
CEBPZ
RPN1
APOL2
LOC102724159
PWP2
BCAT1
HM13
ANXA6
ZDHHC6
CNN2
CD97
ZYX
RAC1
RHEB
HSPA5
GHITM
SNX21
RRBP1
LMAN1
EEF1B2
SNX9
TLN1
ELMO2
HORMAD2
KPNB1
COPB1
MT-CO2
FAM129A
IPO7
EHD1
DNMT1
KRT1
WDR43
SUN2
EIF3M
ABI3BP
PRKDC
BAX
SFXN3
FSTL1
VAC14
HK1
MYL6
UBA6
LDHA
USO1
HPGDS
INTS3
RECQL
CTSA
XRCC5
NPC2
PLOD1
TRIP10
NDRG3
HABP4
QSOX2
CMC1
LYAR
NSRP1
HK2
DOCK7
IPO9
WDR36
CLIP2
MYO1E
AKAP8
IGF2R
XAB2
WDR3
EEF1G
C19orf10
MGLL
CD55
PARP1
TRIP12
SF3B1
DHRS2
NUP93
CARM1
NASP
CPT1C
RBP2
RIN1
PHGDH
GBE1
CYR61
LETM1
ILK
NEFM
ROCK1
RPA1
ECI2
KHSRP
PHF6
CSE1L
SRPRB
CMTR1
SUGP2
RPL17-C18orf32
PIGT
DPP9
NRD1
ARL2
AHCY
PLOD2
DDX28
RDH11
BCCIP
EFHD2
TOMM34
GFPT1
ERO1L
LEPRE1
EIF3E
ASCC3
ABCE1
PSMD5
THOP1
SMC2
EGFR
LIMA1
PDS5A
CSTF3
SPCS2
ASPH
TFAM
MYO1B
SYMPK
EEA1
PDCD5
VPS35
PSMD2
ACOT9
TECR
NOL6
TMA16
CDK17
PSMD1
USP9X
GBF1
ACTN1
NOL8
KYNU
KRI1
PDCD11
TXNRD1
CSPG4
NOC3L
PDIA3
ATXN2
SRP72
PGM3
SERPINE2
GNL3
ZAK
BAZ1B
GAR1
STAG2
HNRNPD
REXO4
SACM1L
DDX21
ITPR3
BZW1
ERAP1
RAP1B
APCS
TPX2
EBNA1BP2
DHX29
SYNC
CUL1
EIF3D
SUMO1
RWDD4
PLIN3
RALA
CSN2
CKAP5
CYCS
CMPK2
PPM1F
NCEH1
NAA15
RPN2
MYOF
FHL2
MATR3
MMP14
TIMM44
RAB7A
EGLN1
FTO
TRIP13
HAT1
ZFP91
ZFR
YAP1
PABPC4
PLCG1
DIS3
DDOST
EHD2
HIST1H4F
ZMIZ1
TPR
DHX9
SGTA
TMX1
SMC4

## Sheet: 1 acquired by CMed
Figure 1C: Genes in the venn diagram
KYNU

## Sheet: 487 acquired by CC
Figure 1C: Genes in the venn diagram
ABCA1
ABCA6
AC003092.1
AC007750.1
AC013268.1
AC027031.2
AC090844.3
AC110597.3
AC110597.5
ACTN2
ADAM23
ADAMTS1
ADAMTS5
ADAMTS6
ADM
AFF3
AHNAK2
AKAP12
AKR1B1
AKT3
ALDH1L2
ANGPTL2
ANK2
ANKRD29
ANKRD30B
ANTXR2
AP000781.2
APCDD1L
APOBEC3C
APOL6
ARAP3
ARSJ
BCL2A1
BDKRB2
BDNF
BEX1
BICC1
BMP2
BNC1
BNC2
C1R
CACNA2D1
CALHM5
CAMK4
CARD16
CASP1
CAVIN3
CCBE1
CCDC80
CCDC88A
CCL2
CCL20
CCL7
CCN3
CD109
CDC42EP3
CDCP1
CDH2
CDKN2A
CEBPB
CELF2
CEMIP
CEP170
CERKL
CH25H
CHST2
CLDN1
CLDN11
CLEC2B
CLGN
CLIP4
CLMP
CMTM3
COL12A1
COL13A1
COL1A1
COL1A2
COL3A1
COL6A1
COL6A2
CPED1
CPNE8
CPVL
CREB5
CSF3
CTHRC1
CTSC
CXCL10
CXCL2
CXCL3
CXCL5
CXCL8
DCN
DDIT3
DDIT4
DDX3Y
DDX58
DDX60
DDX60L
DNAJB9
DNER
DNM3OS
DPYSL3
DRAM1
DSEL
DUSP6
DZIP1
EBF1
ECM1
EIF1AY
EMP1
EMP3
ENPP2
EPAS1
EPB41L3
EPSTI1
ETS1
ETV1
ETV5
EVC
EVC2
EVI2A
EVI2B
EYA4
F2R
F3
FAM126A
FAP
FAT1
FBLN1
FBLN5
FBN2
FGF5
FGFR1
FJX1
FLI1
FLRT2
FMNL2
FN1
FOXG1
FOXQ1
FSD1L
FYN
GADD45A
GALNT13
GARS1
GAS1
GBP1
GBP2
GBP5
GEM
GJA1
GK
GLI2
GLT8D2
GNAI1
GNB4
GNG11
GOLGA8A
GPNMB
GPR176
GPX1
GREM1
GSDMD
GSDME
GUCY1A2
GUCY1B1
GYPC
HAS2
HBEGF
HDAC9
HEG1
HELZ2
HERC5
HLA-B
HMGA2-AS1
HOXA9
HOXB3
HOXB4
HRH1
HSD11B1
HSPA5P1
HSPA6
HTR7
IER3-AS1
IFI16
IFI44
IFI44L
IFI6
IFIH1
IFIT1
IFIT2
IFIT3
IFIT5
IGF2BP1
IGF2BP2
IGF2BP3
IL15
IL18R1
IL1A
IL24
IL6
IL7R
INA
INHBA
IRAK2
IRAK3
ITGA1
ITGA4
ITGBL1
ITPRIP
JAM2
KCNMA1
KDM5D
KIRREL1
LAMA1
LAMA4
LAMB1
LAYN
LGALS3BP
LHFPL2
LIF
LIF-AS1
LINC00520
LINC00839
LINC02154
LIPA
LMO4
LOX
LOXL2
LPAR1
LPAR3
LRCH2
LRRC8C
LUM
MAP3K5
MARS1
MDFIC
MEDAG
MEG3
MEG8
MICU3
MIR100HG
MIR222HG
MMP2
MOXD1
MRAS
MSN
MSRB3
NAV1
NAV2
NEFH
NFIX
NFKBIZ
NIBAN1
NID1
NKX3-1
NLGN4Y
NNMT
NR2F1
NRG1
NRIP3
NRP1
NRP2
NT5E
NTM
NTN4
NTNG1
OAF
OAS1
OAS2
OAS3
OSBPL3
OSBPL6
PALM2AKAP2
PAPPA
PAPPA-AS1
PARP12
PARP14
PARP9
PCDH18
PDE4D
PDGFC
PDLIM4
PDPN
PELI2
PGAP4
PHLDA1
PID1
PLAG1
PLD4
PLS3
PNPLA3
POPDC3
POU2F2
PRKAA2
PRNP
PROCR
PRRX1
PRSS12
PSG1
PSMB8
PSMB9
PTGFR
PTGS2
PTPRM
PTX3
PXDC1
PYGO1
RAI14
RCAN1
RNF144A
RPS4Y1
RPSAP52
RSAD2
RUNX1T1
SAMD9L
SATB1
SECTM1
SEPTIN6
SERPINB7
SESN2
SFRP1
SGCE
SHFL
SHOX2
SLC17A9
SLC2A3
SLC39A14
SLC3A2
SLC43A3
SLC6A15
SLC7A11
SLFN11
SLIT2
SMIM10
SNCA
SNTB1
SNTG1
SOD2
SOX17
SP100
SP110
SPAG16
SPARC
SRGN
SRPX
STEAP1
STEAP1B
SYT14
TAP2
TBX18
TBX3
TCEAL9
TFCP2
TGFBI
TGFBR3
THBD
THRIL
THY1
TM4SF1
TM4SF19-AS1
TMEM158
TMEM171
TMEM200A
TMEM47
TMEM98
TNC
TNFAIP3
TNFAIP6
TNFRSF10A-AS1
TNS3
TSHZ2
TSHZ3
TSPAN5
TUT4
TWIST1
TWIST2
TXLNGY
UBE2L6
USP18
USP9Y
VCAN
VEGFA
VEGFC
VIM
WARS1
WNT5A
WNT5B
XAF1
ZFY
ZNF175
ZNF518B
ZNF521
ZNF655
ZNF804A
ABI3BP
ACSL4
AGPS
ANXA1
CALD1
CMPK2
CNN3
CSPG4
DAB2
DPP4
EGFR
FBN1
FGF2
FLNC
FOSL1
FST
FSTL1
HMGA2
ICAM1
IL1B
LDHB
MAP1B
MME
MMP1
MMP3
MYL9
NAMPT
NEFL
PHGDH
PSAT1
RAC2
RCN1
RND3
SERPINB2
SERPINE1
SERPINE2
TFPI2
UCHL1
ACAT1
ANXA5
ANXA6
APOL2
BCAT1
BIN1
CASP4
CAV1
CDK17
CKAP4
COTL1
CTSA
EPDR1
ERAP1
FABP5
FHL2
FSCN1
GNE
GSTO1
GSTP1
HABP4
HMGA1
HSPA5
IGF2R
IKBIP
LIMA1
LIMS1
LIMS3
LMAN1
MGLL
MMP14
MYO1B
MYO1E
NEFM
NOC3L
PDCD11
PDCD5
RALA
RCN3
RECQL
RIN1
RWDD4
SFXN3
SNX9
SUN2
TIMM44
TLN1
TMX3
TRIP10
UPP1
VAT1
WDFY1
YAP1

## Sheet: 242 up in CC not in MSCs
Figure 1C: Genes in the venn diagram
ABCC4
AC023158.1
AC079781.5
AL136295.10
AL136295.5
AL445490.1
AQP3
BHLHE41
BST2
C2CD4A
CIDEB
CYP26A1
DTX3L
EIF2AK2
ERRFI1
FAM230B
FGD6
GDF15
IFI27
INHBE
ISG15
KLHDC7B
LCN2
LINC02015
OASL
PLSCR1
RNF183
RUNX2
SAMD9
SHC4
SLC1A1
SLC7A5
SPOCK1
STAT1
STUM
TNIK
TRIM14
ULBP2
XPOT
STK33
C6orf58
PTRF
TYRP1
CALM2
MCFD2
FAM64A
CD44
AKAP2
SEC62
LDLR
NPC1
PHF1
UBQLN2
NOL9
DHRS7
EEF2
MYH9
ANXA2
NUP85
HDAC5
MAP1S
TSN
RTN4
EMG1
ACSL3
ABCD2
NOP14
CD59
IPO5
BMS1
CEBPZ
RPN1
LOC102724159
PWP2
HM13
ZDHHC6
CNN2
CD97
ZYX
RAC1
RHEB
GHITM
SNX21
RRBP1
EEF1B2
ELMO2
HORMAD2
KPNB1
COPB1
MT-CO2
FAM129A
IPO7
EHD1
DNMT1
KRT1
WDR43
EIF3M
PRKDC
BAX
VAC14
HK1
MYL6
UBA6
LDHA
USO1
HPGDS
INTS3
XRCC5
NPC2
PLOD1
NDRG3
QSOX2
CMC1
LYAR
NSRP1
HK2
DOCK7
IPO9
WDR36
CLIP2
AKAP8
XAB2
WDR3
EEF1G
C19orf10
CD55
PARP1
TRIP12
SF3B1
DHRS2
NUP93
CARM1
NASP
CPT1C
RBP2
GBE1
CYR61
LETM1
ILK
ROCK1
RPA1
ECI2
KHSRP
PHF6
CSE1L
SRPRB
CMTR1
SUGP2
RPL17-C18orf32
PIGT
DPP9
NRD1
ARL2
AHCY
PLOD2
DDX28
RDH11
BCCIP
EFHD2
TOMM34
GFPT1
ERO1L
LEPRE1
EIF3E
ASCC3
ABCE1
PSMD5
THOP1
SMC2
PDS5A
CSTF3
SPCS2
ASPH
TFAM
SYMPK
EEA1
VPS35
PSMD2
ACOT9
TECR
NOL6
TMA16
PSMD1
USP9X
GBF1
ACTN1
NOL8
KRI1
TXNRD1
PDIA3
ATXN2
SRP72
PGM3
GNL3
ZAK
BAZ1B
GAR1
STAG2
HNRNPD
REXO4
SACM1L
DDX21
ITPR3
BZW1
RAP1B
APCS
TPX2
EBNA1BP2
DHX29
SYNC
CUL1
EIF3D
SUMO1
PLIN3
CSN2
CKAP5
CYCS
PPM1F
NCEH1
NAA15
RPN2
MYOF
MATR3
RAB7A
EGLN1
FTO
TRIP13
HAT1
ZFP91
ZFR
PABPC4
PLCG1
DIS3
DDOST
EHD2
HIST1H4F
ZMIZ1
TPR
DHX9
SGTA
TMX1
SMC4

## Sheet: 39 transcript-protein overlap
Figure 1C: Genes in the venn diagram
ABI3BP
ACSL4
AGPS
ANXA1
CALD1
CMPK2
CNN3
CSPG4
DAB2
DPP4
EGFR
FBN1
FGF2
FLNC
FOSL1
FST
FSTL1
HMGA2
ICAM1
IL1B
LDHB
MAP1B
MME
MMP1
MMP3
MYL9
NAMPT
NEFL
PHGDH
PSAT1
RAC2
RCN1
RND3
SERPINB2
SERPINE1
SERPINE2
TFPI2
UCHL1
KYNU
