# Supplementary material for: Breast cancers that disseminate to bone marrow acquire aggressive phenotypes through CX43-related tumor-stroma tunnels
Source: J Clin Invest. 2024 Oct 31;134(24):e170953. doi: 10.1172/JCI170953 (PMC11645149; doi:10.1172/JCI170953)
Supplement: Supplemental data set 2 [file jci-134-170953-s119.xlsx]

## Sheet: CMed-suppressed genes
Figure S1: Genes in venn diagram
AC010198.2
AC110619.1
ATP8B1
BCAS1
CAMK2N1
CXCL12
GALNT5
ID2
ID4
KLK11
NECAB1
NR4A3
NUDT3
POU2F2
SLC22A15
SRPX2
TXNIP
UBE2E2
UGT2B15

## Sheet: MCF7_HS5DEG_(Up in MCF7)
Figure S1; Genes in venn diagram
A1BG-AS1
ABAT
ABCA12
ABCA3
ABCC3
ABCC8
ABLIM2
AC003102.1
AC004233.2
AC004687.2
AC004816.1
AC004982.1
AC005301.1
AC005332.6
AC005618.1
AC005702.2
AC005746.2
AC005863.1
AC005972.3
AC006042.2
AC006206.2
AC006213.1
AC007009.1
AC007036.3
AC007114.1
AC007128.1
AC007262.2
AC007342.5
AC008124.1
AC008463.2
AC008655.1
AC008738.3
AC008771.1
AC009005.1
AC009054.1
AC009120.2
AC009133.1
AC009962.1
AC010168.2
AC010319.1
AC010735.1
AC011379.2
AC011472.3
AC011526.1
AC011921.1
AC011939.3
AC011997.1
AC012174.1
AC012645.1
AC015922.3
AC016590.3
AC016956.1
AC018680.1
AC020909.3
AC020978.7
AC022415.2
AC022613.1
AC023158.1
AC023158.2
AC024592.2
AC025171.2
AC026412.1
AC027117.1
AC027288.3
AC036108.1
AC044784.1
AC068418.2
AC073957.3
AC074117.1
AC074366.1
AC079328.2
AC079363.1
AC087473.1
AC087477.2
AC090114.2
AC090607.4
AC091271.1
AC091729.3
AC092070.2
AC092279.1
AC092427.1
AC096733.3
AC097532.2
AC097634.1
AC098934.1
AC100801.1
AC103770.1
AC104162.2
AC104211.1
AC104667.2
AC105052.4
AC105219.3
AC106038.1
AC106038.2
AC106782.1
AC106886.3
AC108860.2
AC110619.1
AC112206.2
AC112220.2
AC113189.4
AC113189.7
AC118755.1
AC119751.4
AC124319.1
AC124947.2
AC126768.2
AC127035.1
AC131206.1
AC132825.2
AC133555.3
AC135782.1
AC137932.3
AC138230.1
AC138894.1
AC239868.1
AC240274.1
AC242426.2
AC243772.2
AC244033.2
AC275454.2
ACBD7
ACCS
ACOT4
ACP6
ACTRT3
ACVR2B
ADAM22
ADAMTS19
ADAMTS9
ADAMTSL3
ADCY1
ADCY6
ADGRG6
ADGRL1
ADHFE1
ADIRF
ADPRHL1
ADRB1
AF274858.1
AFAP1L2
AFG3L1P
AGAP2
AGMAT
AGR2
AGR3
AIF1L
AK7
AK9
AKAP1
AKAP5
AKR1C2
AL035661.1
AL049555.1
AL049839.2
AL121578.2
AL121790.1
AL121839.2
AL121839.6
AL133215.2
AL137003.1
AL137802.3
AL137845.1
AL157935.2
AL158151.3
AL158206.1
AL161910.1
AL162377.1
AL354707.1
AL355001.2
AL355816.2
AL356488.3
AL358472.4
AL359258.2
AL365181.2
AL512328.1
AL512363.1
AL645937.4
AL807752.2
AL845552.1
ALDH3B2
ALDH5A1
ALOX12P2
AMIGO2
AMMECR1
AMZ1
ANGPTL8
ANK3
ANKEF1
ANKRD23
ANKRD34B
ANKRD46
ANKRD62P1
ANKRD62P1-PARP4P3
ANO7
ANXA3
ANXA9
AP000356.2
AP000812.5
AP000942.2
AP001207.3
AP001266.1
AP002761.4
AP1M1
AP1M2
AP4B1-AS1
APPBP2
APRT
AQP3
AR
AREG
ARFGEF3
ARHGAP36
ARHGAP8
ARHGEF26
ARHGEF35
ARHGEF35-AS1
ARHGEF5
ARL11
ARL6IP1
ARMT1
ARRDC1
ARRDC1-AS1
ARSD
ASB9
ASCL1
ASCL2
ASMTL
ASRGL1
ATAD2B
ATAD3C
ATF7IP2
ATP1B1
ATP2A3
ATP2C2
ATP5MC1
ATP5MF
ATP8A1
ATPAF1
ATXN1
ATXN7L3B
AZIN1-AS1
B3GALNT1
B3GALT4
BAGE2
BAMBI
BATF
BCAS1
BCAS2
BCAS3
BCL11B
BCO1
BCRP2
BDH1
BEND7
BEX5
BICDL1
BICDL2
BLVRB
BMP4
BMP5
BMP7
BMP8B
BNIPL
BOLA1
BOLA2-SMG1P6
BRCA2
BRI3BP
BRIP1
BSPRY
BTBD7P1
BTG2
BX004987.1
C11orf52
C12orf60
C16orf87
C16orf92
C17orf58
C19orf33
C1orf210
C1orf226
C1QTNF6
C21orf58
C2orf15
C2orf68
C3orf14
C3orf70
C4orf19
C5AR2
C5orf38
C6orf141
C7orf50
C9orf139
CA11
CA2
CA3-AS1
CA8
CABCOCO1
CACNA1H
CACNG4
CALB1
CALCR
CALML5
CAMK2B
CAP2
CAPN13
CAPN8
CAPN9
CASZ1
CBFA2T3
CBWD5
CBX2
CCDC125
CCDC153
CCDC170
CCDC83
CCL28
CCN5
CCSER1
CD24
CD9
CDC14A
CDC42BPG
CDC42SE1
CDH1
CDH3
CDS1
CDSN
CEACAM5
CEACAM6
CELSR1
CELSR2
CFAP44
CFAP54
CFD
CGN
CHD7
CHDH
CHMP4C
CHURC1-FNTB
CILK1
CKMT1A
CLDN3
CLDN4
CLDN7
CLIC3
CLSTN2
CLU
CMC2
CMIP
CMTM8
CMYA5
CNFN
COBL
COL21A1
CORO1A
CORO2A
COX10-AS1
COX16
COX17
COX6C
CPE
CREB3L4
CREG2
CRIP2
CSDE1
CT62
CTNND2
CUX1
CXCL12
CXCR4
CXXC5
CYB561
CYP1B1
CYP4F11
DAG1
DALRD3
DANT2
DBNDD1
DCAF11
DCDC2
DCLK1
DDR1
DDX43
DEGS2
DEPTOR
DHRS1
DHRS4-AS1
DHTKD1
DIP2C
DIRAS2
DLEC1
DLG3
DLX3
DMAC1
DNAJA4
DNAJC12
DNAJC22
DNAJC27-AS1
DNAJC3-DT
DNAJC4
DNMT3A
DNPH1
DOCK8-AS1
DOK7
DPM3
DSCAM
DSCAM-AS1
DSP
DYNLL2
EBAG9
ECH1
ECHDC2
EDA2R
EEF1A2
EEF1AKMT1
EFEMP1
EFHD1
EFNA1
EFNB2
EFR3B
EGLN3
EGR3
EIF4E3
ELF1
ELF3
ELOVL2
ELP2
EMC10
EMP2
ENPEP
ENPP4
ENPP5
ENTPD2
ENTPD3-AS1
ENTPD8
EPB41L4A
EPB41L4B
EPB41L5
EPCAM
EPHA1
EPHA1-AS1
EPN3
EPPK1
EPS8L1
ERBB3
ERBB4
ERI2
ERMP1
ESPN
ESR1
ESRP1
ESRP2
ESRRG
EVL
EVPL
EXOC6
EXPH5
F11R
FA2H
FAAH
FAAH2
FAM102A
FAM102B
FAM107B
FAM110C
FAM120AOS
FAM120C
FAM155A
FAM174B
FAM189A2
FAM198B-AS1
FAM214A
FAM222A
FAM83A
FAM83B
FAM83H
FAM83H-AS1
FAM86JP
FAXDC2
FBP1
FBXL22
FCGR1A
FCHO1
FER1L4
FGF13
FGFR3
FHDC1
FIBCD1
FIGN
FKBP4
FLNB
FLVCR2
FMN1
FMO5
FNDC10
FOS
FOXA1
FP236383.3
FP671120.5
FREM2
FRK
FRMD4B
FUNDC2
FUT8
FUT9
FXYD3
FZD3
GALNT3
GALNT4
GALNT5
GAS8
GASK1B
GATA2
GATA3
GATA3-AS1
GCA
GCHFR
GDPD3
GFAP
GFRA1
GINS2
GLA
GLCCI1
GLDN
GLRA3
GLUD2
GNA14
GNGT1
GOLGA2P10
GOLGA2P5
GOLGA6L10
GOLGA6L9
GP2
GPC4
GPD1L
GPER1
GPR160
GPR27
GPR37
GPRC5A
GPRC5C
GPRC5D-AS1
GREB1
GRHL1
GRHL2
GRIK2
GRIP1
GRM4
GRTP1
GSE1
GSN
GSTA1
GSTO2
GSTZ1
GUCY1B2
GUSB
GYG2
H1-3
H19
H2AC11
H2AC13
H2AC18
H2AC6
H2AJ
H2BC19P
H2BC20P
H2BC21
H2BC5
H2BC8
H2BC9
H3-3A
H3-5
H3C10
H3C6
H3C8
H4C15
H4C3
H4C9
HACD2
HCAR1
HDAC11
HEATR6
HECW1
HENMT1
HES1
HES2
HES6
HEY2
HID1
HIGD1A
HIPK1
HIPK1-AS1
HLF
HMCN1
HMGB1P1
HMGCLL1
HMGN1
HMGN1P26
HMGN1P38
HOMEZ
HOOK1
HOOK2
HOTAIR
HOXC11
HPGD
HR
HS3ST5
HS6ST3
HSBP1
HSH2D
HSPA1A
HSPA1B
HSPA2
HSPB1
HSPD1P11
ICA1
ID1
ID2
ID3
ID4
IDH2
IER5L
IFITM10
IGDCC3
IGF1R
IGFBP4
IGFBP5
IGSF1
IGSF3
IL17RB
ILDR1
INHBB
IQANK1
IRAK1BP1
IRF6
IRS1
IRX2
IRX5
ISOC1
ITGB4
ITM2B
JAG2
JARID2
JPT1
JUP
KALRN
KAZALD1
KCNK6
KCNMB2-AS1
KIAA0040
KIAA1211L
KIAA1257
KIAA1324
KIAA1324L
KIAA1328
KIF1A
KIF21A
KLB
KLF5
KLHL18
KLHL36
KLK10
KLK11
KLRG2
KMO
KRCC1
KRT13
KRT18
KRT19
KRT8
KRT80
KRTCAP3
KSR2
LAD1
LAMA5
LAMTOR4
LARGE-AS1
LARGE1
LCN2
LDLRAD4
LEMD1-DT
LFNG
LHX1
LHX4
LINC00052
LINC00461
LINC00485
LINC00511
LINC00858
LINC00869
LINC00886
LINC00992
LINC01016
LINC01030
LINC01087
LINC01089
LINC01106
LINC01145
LINC01297
LINC01441
LINC01488
LINC01588
LINC01609
LINC01750
LINC01806
LINC01873
LINC01918
LINC01970
LINC01977
LINC02067
LINC02289
LINC02453
LINC02503
LINC02588
LINC02747
LINGO1
LLGL2
LMBR1
LMTK3
LMX1B
LNC-LBCS
LNCAROD
LNX2
LONRF2
LOXL1-AS1
LPCAT1
LRATD2
LRMDA
LRP1B
LRRC1
LRRC37A16P
LRRC4
LRRFIP1P1
LSAMP
LYPD1
LYPD3
LYPD6B
MAB21L3
MACROD2
MAF
MAFA
MAFB
MAFK
MAGI1
MAL2
MANSC1
MAOA
MAOB
MAP10
MAP2K6
MAP3K1
MAP3K8
MAP4K3-DT
MAP7
MAPK3
MAPRE3
MAPT
MAPT-AS1
MARCHF10-DT
MARCKSL1
MARVELD2
MARVELD3
MAST4-AS1
MB
MBNL3
MCCC2
MCM10
ME1
MED12L
MED13
MEIG1
MGAT4A
MGMT
MGP
MGST2
MINCR
MINDY1
MIR193BHG
MIR200CHG
MIR29B2CHG
MISP3
MLPH
MLYCD
MMP15
MNX1
MNX1-AS2
MPP7
MPPED2
MPZL2
MPZL3
MR1
MREG
MRPL57
MSI2
MSMB
MSRB2
MSX2
MT-CO1
MT-CO2
MT-CYB
MT-ND4
MT-ND4L
MT-ND5
MT-ND6
MT-RNR1
MTARC1
MTCO1P12
MTCO2P12
MTCO3P12
MTHFSD
MTUS1
MUC1
MUC5AC
MUC5B
MUCL1
MYB
MYBL1
MYCL
MYEF2
MYH14
MYLIP
MYO15B
MYO16
MYO5B
MYO5C
MYORG
N4BP3
NAGPA-AS1
NAIP
NAP1L2
NAPEPLD
NAT1
NCAM2
NCKAP1L
NCKAP5
NCOA1
NCOA3
NEBL
NECAB1
NECTIN2
NECTIN4
NEDD9
NEK5
NEO1
NET1
NFATC2
NFATC3
NHLRC1
NHS
NIPAL2
NIPSNAP1
NKILA
NMD3
NME7
NMNAT3
NOC2L
NOC2LP1
NOS1AP
NOTCH3
NOXA1
NOXRED1
NPDC1
NPEPL1
NPNT
NPRL2
NPY1R
NQO1
NR2F2
NRARP
NRAS
NRCAM
NSUN7
NT5C2
NUDT16L1
NUDT17
NUP210
NXNL2
NXPH3
OCIAD2
OCLN
ONECUT2
OPN3
OR4F17
OR7E13P
OR7E14P
OR8A1
OR9H1P
OSBPL10
OSBPL7
OSR2
OTUD6B
OVOL2
P2RY2
P3R3URF-PIK3R3
P4HTM
PA2G4P4
PACSIN1
PARD6B
PAWR
PAX9
PBX1
PCDH1
PCDH8
PCDHA10
PCDHA11
PCDHA12
PCDHA13
PCDHA6
PCDHAC2
PCDHB14
PCDHB16
PCDHB2
PCDHB3
PCDHB4
PCDHB7
PCDHB9
PCDHGA2
PCDHGA5
PCLO
PCP4
PCSK1N
PDE9A
PDGFA
PDGFB
PDGFRL
PDK3
PDK4
PDZD2
PDZK1
PERP
PEX11A
PGR
PIGM
PIGN
PIK3C2B
PIK3R1
PIK3R3
PIP5K1B
PIR
PITRM1
PKHD1L1
PKIA
PKIB
PKN3
PKP1
PKP2
PLA2G4F
PLCB4
PLCXD3
PLEK2
PLEKHA6
PLEKHA7
PLEKHB1
PLEKHF2
PLPPR5
PLS1
PLXDC2
PLXNA4
PLXNB1
PLXND1
PMEPA1
PNMA2
POC1B-AS1
POF1B
POLR3GL
POLR3K
POTEB3
POTEI
POTEKP
PPFIA3
PPIC
PPL
PPM1D
PPM1E
PPM1H
PPM1L
PPM1N
PPP1R13B
PPP1R1C
PPP1R3D
PPP2R2C
PRAG1
PRDM6
PRDX2
PRELID1
PRG4
PRICKLE2
PRLR
PRMT6
PROM2
PRORSD1P
PROSER1
PRPF18
PRR15
PRR15L
PRRG2
PRRT3
PRSS16
PRSS23
PRSS8
PRUNE1
PSD4
PSMD6
PTGFRN
PTK6
PTPN6
PTPRN2
PVR
PXMP2
PXMP4
PYCARD
PYROXD2
QPRT
RAB11FIP1
RAB11FIP4
RAB15
RAB17
RAB25
RAB31
RAB37
RAB39B
RAB3D
RAB9B
RABGAP1L-IT1
RAD17P1
RAD51C
RAD9A
RAMP3
RASA4
RASAL1
RASEF
RASGRP1
RBM47
RDX
REEP1
REEP6
REG4
REPS2
RERG
RET
REXO1L1P
RFX3
RGS22
RGS6
RHOBTB3
RHOD
RHOU
RHPN1
RHPN2
RIMKLA
RIPPLY3
RLN2
RMST
RN7SL2
RN7SL674P
RN7SL718P
RNASE1
RNASET2
RNF150
RNF183
RNF208
RNF223
RNF31
RNF43
RNFT1
ROGDI
RPS6KB1
RRAGA
RSPH1
RTN4RL1
RUBCNL
RUNDC3A-AS1
RXRA
S100A14
S100A7
S100A8
S100A9
S100P
SAMD12
SAMD15
SBK1
SCARA5
SCUBE2
SDK1
SDK2
SDR16C5
SDR42E1
SDSL
SELENBP1
SELENOT
SEMA3B
SEMA3C
SEMA3F
SEMA4A
SEMA4D
SEMA6A
SEPSECS-AS1
SERINC5
SERPINA1
SERPINA5
SERPINB9
SESN3
SFMBT1
SFN
SFXN2
SGK3
SH3BGRL2
SH3BP5
SH3GLB2
SH3RF2
SH3YL1
SHC4
SHH
SHROOM2
SHROOM3
SHTN1
SIDT1-AS1
SIKE1
SIPA1L1
SIPA1L2
SKA2
SLAIN1
SLC12A2
SLC12A5
SLC12A9
SLC15A2
SLC16A14
SLC1A2
SLC1A5
SLC24A3
SLC25A21
SLC27A2
SLC27A3
SLC29A2
SLC2A10
SLC2A8
SLC35E2B
SLC37A1
SLC38A1
SLC39A4
SLC39A6
SLC43A2
SLC44A2
SLC46A3
SLC4A10
SLC66A3
SLC6A14
SLC7A2
SLC9A2
SLC9A3R1
SLC9A3R2
SLC9A4
SLITRK6
SLX4IP
SMAD6
SMARCD2
SMIM14
SMIM22
SNHG18
SNHG25
SNORD3A
SNORD3B-1
SNORD3B-2
SNORD3C
SNX10
SORT1
SOX2
SOX21-AS1
SOX3
SOX4
SPATA13
SPATA18
SPDEF
SPDYE3
SPICE1
SPIN2B
SPINK5
SPINK9
SPINT1
SPINT1-AS1
SPINT2
SPIRE2
SPPL2A
SPTBN2
SPTSSA
SPTSSB
SSBP2
ST14
ST8SIA6
STAG3L5P-PVRIG2P-PILRB
STARD10
STOX2
STRBP
STXBP4
SULF1
SULF2
SULT1A1
SULT1A3
SULT1A4
SULT2B1
SUPT4H1
SUSD2
SUSD4
SYBU
SYK
SYNE4
SYNGR2
SYT1
SYT10
SYTL1
SYTL2
SYTL5
TACSTD2
TAF11
TAF1C
TAFA5
TANC2
TASOR2
TBC1D30
TBX2
TBX2-AS1
TC2N
TCAF2
TCEAL1
TCF24
TCTEX1D2
TDG
TDRD5
TENT5C
TES
TESMIN
TET1
TET2
TFAP2C
TFF1
TFF3
TFPT
TGFA
THEM6
THOC7
THRB
TIMM8A
TIMP3
TINCR
TJP3
TLE2
TLR5
TM7SF2
TMC4
TMC6
TMCC1
TMEM107
TMEM134
TMEM150C
TMEM164
TMEM178B
TMEM179B
TMEM187
TMEM191A
TMEM26
TMEM30B
TMEM64
TMPRSS13
TMPRSS3
TMPRSS4
TNFRSF11A
TOB1
TOP2B
TOX3
TP53TG1
TPD52
TPD52L1
TPM1
TPSG1
TPTE
TPTE2P2
TRAPPC2L
TRAPPC6A
TRIM33
TRIM37
TRMT10B
TRMT12
TSEN54
TSGA10
TSPAN1
TSPAN13
TSPAN15
TSPYL5
TST
TSTD1
TTC39A
TTC3P1
TTC6
TTC9
TUBD1
TXNIP
TYRP1
UBE2Q2P2
UBL7-AS1
UCKL1-AS1
UCP2
UGDH
UGDH-AS1
UGT2B15
UGT2B17
ULK1
UNC5B
UPK3B
USP32
USP32P1
USP43
USP6
USP6NL
VAMP8
VAV3
VIPR1
VIPR1-AS1
VLDLR
VMP1
VWA1
VXN
WASH5P
WDR97
WFS1
WNT7B
WWOX
WWP1
XBP1
XIST
XKR9
YBX2
Z93930.2
ZBTB42
ZDHHC12
ZDHHC21
ZDHHC24
ZFHX2-AS1
ZFHX3
ZFP30
ZG16
ZG16B
ZHX2
ZMYM2
ZMYND11
ZNF107
ZNF124
ZNF185
ZNF20
ZNF226
ZNF253
ZNF28
ZNF345
ZNF404
ZNF43
ZNF443
ZNF467
ZNF468
ZNF48
ZNF493
ZNF525
ZNF528
ZNF528-AS1
ZNF563
ZNF564
ZNF579
ZNF600
ZNF611
ZNF616
ZNF641
ZNF652
ZNF681
ZNF703
ZNF704
ZNF708
ZNF709
ZNF711
ZNF720
ZNF732
ZNF736
ZNF738
ZNF790
ZNF799
ZNF808
ZNF823
ZNF880
ZNRF1
ZSCAN4

## Sheet: CC-suppressed genes
Figure S1: Genes in venn diagram
AC110619.1
AGR3
BCAS1
CLIC3
CXCL12
EFEMP1
H4C3
HHIPL2
HSPA2
HSPB1
ID2
ID3
ID4
IGFBP5
KLK11
KRT18
LINC01016
LINC01588
LNC-LBCS
MGP
MSMB
MTURN
RAMP3
RASGEF1B
SCUBE2
SELENBP1
SLC24A3
SRPX2
TMEM164
TPTE2P2
TXNIP
UBE2E2
UGT2B15

## Sheet: CC-suppressed proteins
Figure S1: Genes in venn diagram
AHSG
KRT8
AFP
HSPB1
LUM
HMGN1
TPD52L1
NRCAM
TFF1
TPM1
PRDX2
CRIP2
UGDH
EVL
ITIH2
MAPT
PARD6B
NUCKS1
AGR2
SYTL2
CBX5
SEMG1
HMGN2
BCAS1
PPIC
ISOC1
GGCT
CFDP1
MEGF8
PIR
