# Supplementary material for: Breast cancers that disseminate to bone marrow acquire aggressive phenotypes through CX43-related tumor-stroma tunnels
Source: J Clin Invest. 2024 Oct 31;134(24):e170953. doi: 10.1172/JCI170953 (PMC11645149; doi:10.1172/JCI170953)
Supplement: Supplemental data set 3 [file jci-134-170953-s120.xlsx]

## Sheet: Borrowed edges
PLG	PRNP
ACTG1	PGK1
ENTPD1	PARP14
CD28	ITGA11
CD38	ITGA4
SPI1	BCL2A1
INS	IGF2R
BGN	SPARC
MYD88	IFIH1
WAS	BIN1
MYH10	RALA
ACTR2	FABP5
AKT1	GJA1
B2M	FYN
PTPRC	RAC2
B3GAT1	DCN
INS	IGF2R
LGALS3	GPNMB
TP53	FSCN1
IL13	COL1A2
SP1	COL1A1
CTNNB1	MMP14
SNAI1	LOXL2
BGN	COL6A1
IL6	PTGS2
TLR3	IL15
EGF	BMP2
PNPLA2	ACSL4
GBF1	RSAD2
IL6	RCN1
ACTB	SNCA
GNG3	ADM
ANAPC11	PSMB9
B2M	PSMB8
MX2	CXCL10
CD38	IL7R
PDGFRB	COL3A1
GPER1	CCL20
ENTPD1	THBD
PCSK9	SERPINA10
CD38	MME
IL6	FBN1
DOCK1	RND3
WDTC1	CDKN2A
TLR3	CXCL2
BPGM	PHGDH
MYH11	CNN3
THY1	FN1
AKT1	SLC2A3
PECAM1	CCL2
ITGA3	NID1
RPS27A	EPAS1
NME1	LPAR1
PTGS2	MGLL
MX2	SUN2
BMPR1A	GREM1
SOD2	GSTP1
CAMK2B	MAP3K5
MPO	CTSC
CRKL	FGFR1
RELA	CXCL3
IL6	CXCL8
PDGFRB	LIF
CD38	NT5E
IFNL3	PNPLA3
CYFIP1	MAP1B
TIMP1	SRGN
NAMPT	IL1B
CD38	IL6
ADCY10	LIPA
AGK	TLN1
ANPEP	DPP4
CXCR5	ANXA1
CD38	ANXA5
ITGB1	CCDC88A
WDTC1	SOD2
THY1	FSTL1
CD34	FGF2
GCH1	SGCE
ABI1	ABI3BP
KLKB1	NKX3-1
HSF1	HSPA6
NT5E	CMPK2
ACTG1	HSPA5
IFIH1	USP18
CD38	THY1
SNAI1	TWIST2
THY1	VEGFA
CCL5	VEGFC
WDTC1	EGFR
RELA	TWIST1
ITIH3	LGALS3BP
ANK3	ANK2
RHOA	CTSA
IL7R	DAB2
GNG3	GNG11
SNAI1	CDH2
CD38	CSF3
PCSK9	LAMB1
DTX3L	DDX58
PDGFRB	LUM
KRAS	GNB4
IFI27	IFIT2
CD34	CALD1
IRF7	SP100
PDGFRB	MMP2
IL6	MMP1
TFRC	CAV1
NMNAT2	PARP9
IFIH1	DDX60
CD38	NAMPT
NCAM1	UCHL1
GSS	GPX1
CD34	GFAP
THY1	FSTL1
IFI27	OAS1
FOXP3	SERPINB2
TFRC	WNT5A
SNAP25	GNAI1
C4A	HLA-B
GAPDH	GRIN1
ACTG1	ACTN2
IL6	MMP3
CRKL	IFIT5
IFI27	IFIT3
IL6	SERPINE1
ANXA5	SERPINE2
ITGA4	FLNC
IDH1	TNFAIP6
ITGA2	LAMA1
CD38	CSF3
LIPC	ABCA1
WDTC1	AGPS
PECAM1	VIM
APOB	SNX9
TIAM1	MRAS
IGF2	IGF2BP1
SNAI1	LOXL2
ACTG1	MYL9
UBR4	HERC5
CTH	BCAT1
IL6	FOSL1
CD34	ICAM1
PCSK9	VCAN
ENO3	AKR1B1
CAMK2A	NEFM
CHI3L1	NEFL
TLE4	PSAT1
KIT	BDNF
AGT	HELZ2
ITGA4	CSPG4
ENTPD1	TFPI2
MSN	PLS3
ANAPC11	UBE2L6
CD44	HMGA2
PTPRC	SAMSN1
TALDO1	LDHB
SAMSN1	SLC7A11
PLG	PRNP
PRNP	GSS
PLG	PRNP
PRNP	NCAM1
PLG	PRNP
PRNP	FYN
GSS	PRNP
PRNP	GRB2
GSS	PRNP
PRNP	FYN
ACTG1	PGK1
PGK1	ENO2
B2M	PGK1
PGK1	PGM5
TPI1	GK2
GK2	MGLL
PNLIP	AGK
AGK	TLN1
PNLIP	AGK
AGK	FN1
PNLIP	AGK
AGK	KRAS
PNLIP	AGK
AGK	KRAS
PNLIP	AGK
AGK	SRC
PNLIP	AGK
AGK	ATG7
PNLIP	AGK
AGK	MAPK3
PNLIP	AGK
AGK	KRAS
PNLIP	DGKH
DGKH	ANK3
PNLIP	AGK
AGK	ATG7
PNLIP	AGK
AGK	KRAS
PNLIP	AGK
AGK	KRAS
PNLIP	AGK
AGK	TLN1
PNLIP	AGK
AGK	JAK2
PNLIP	AGK
AGK	FN1
PNLIP	AGK
AGK	FN1
PNLIP	AGK
AGK	VCL
PNLIP	AGK
AGK	MAPK3
PNLIP	AGK
AGK	SRC
PNLIP	AGK
AGK	SRC
PNLIP	AGK
AGK	SRC
PNLIP	AGK
AGK	VCL
PNLIP	AGK
AGK	AKAP9
PNLIP	AGK
AGK	FN1
PNLIP	AGK
AGK	MAPK3
PNLIP	AGK
AGK	ITGB3
PNLIP	AGK
AGK	JAK2
PNLIP	AGK
AGK	FN1
PNLIP	AGK
AGK	MAPK3
PNLIP	AGK
AGK	ATG7
PNLIP	AGK
AGK	KRAS
PNLIP	AGK
AGK	MAPK3
PNLIP	AGK
AGK	MAP2K2
PNLIP	AGK
AGK	IQGAP1
PNLIP	AGK
AGK	MAPK3
PNLIP	AGK
AGK	ITGA2B
PNLIP	AGK
AGK	FN1
PNLIP	AGK
AGK	IQGAP1
PNLIP	AGK
AGK	IQGAP1
PNLIP	AGK
AGK	AP3B1
PNLIP	AGK
AGK	KRAS
PNLIP	AGK
AGK	MAPK1
PNLIP	AGK
AGK	KRAS
PNLIP	AGK
AGK	MAPK3
PNLIP	AGK
AGK	MAPK3
PNLIP	AGK
AGK	MAPK1
PNLIP	AGK
AGK	KRAS
PNLIP	AGK
AGK	AP3B1
PNLIP	AGK
AGK	HRAS
PNLIP	AGK
AGK	KRAS
PNLIP	AGK
AGK	FN1
PNLIP	AGK
AGK	SRC
PNLIP	AGK
AGK	KRAS
PNLIP	AGK
AGK	MAPK3
PNLIP	AGK
AGK	KRAS
PNLIP	AGK
AGK	FN1
PNLIP	AGK
AGK	MAPK3
PNLIP	AGK
AGK	KRAS
PNLIP	AGK
AGK	MAPK3
PNLIP	AGK
AGK	HRAS
PNLIP	AGK
AGK	ATG7
PNLIP	AGK
AGK	JAK2
PNLIP	AGK
AGK	KRAS
PNLIP	AGK
AGK	APBB1IP
PNLIP	AGK
AGK	VCL
PNLIP	AGK
AGK	FGG
PNLIP	AGK
AGK	MAPK3
PNLIP	AGK
AGK	FN1
PNLIP	AGK
AGK	SRC
PNLIP	AGK
AGK	MAPK3
TLN1	AGK
AGK	MGLL
NRAS	AGK
AGK	LIPC
KRAS	AGK
AGK	LIPC
KRAS	AGK
AGK	PNPLA2
ANK3	DGKH
DGKH	LIPC
ANK3	DGKH
DGKH	PNPLA2
LIPC	AGK
AGK	KRAS
LIPC	AGK
AGK	KRAS
LIPC	AGK
AGK	KSR1
LIPC	AGK
AGK	ITGB3
LIPC	AGK
AGK	MAPK3
LIPC	AGK
AGK	IQGAP1
LIPC	AGK
AGK	MAPK3
LIPC	AGK
AGK	MAPK1
LIPC	AGK
AGK	HRAS
LIPC	AGK
AGK	SRC
LIPC	DGKZ
DGKZ	RB1
LIPC	AGK
AGK	VCL
TPI1	GK
GK	MGLL
TLN1	AGK
AGK	MGLL
UBA52	GK2
GK2	MGLL
ACTB	PGK1
PGK1	ENO2
ITGB3	AGK
AGK	PNPLA2
ITGB3	AGK
AGK	MGLL
ITGB3	AGK
AGK	MGLL
PNPLA2	AGK
AGK	MAPK3
PNPLA2	AGK
AGK	MAPK3
PNPLA2	AGK
AGK	MAPK1
PNPLA2	AGK
AGK	HRAS
PNPLA2	AGK
AGK	VCL
PGM5	PGK1
PGK1	PAICS
DMD	GK
GK	MGLL
IQGAP1	AGK
AGK	MGLL
ITGA2B	AGK
AGK	MGLL
IQGAP1	AGK
AGK	MGLL
IQGAP1	AGK
AGK	MGLL
AP3B1	AGK
AGK	MGLL
MGLL	GK
GK	TALDO1
MGLL	GK
GK	GUK1
MGLL	AGK
AGK	VCL
MGLL	GK
GK	TPI1
ENTPD1	PARP14
PARP14	MX1
ENTPD1	PARP14
PARP14	ISG15
ENTPD1	PARP14
PARP14	STAT6
CD28	ITGA11
CD28	ITGA1
THBS1	ITGA11
THBS1	ITGA1
SRC	ITGA11
EGF	ITGA1
LAMB1	ITGA11
EGF	ITGA1
ACTG1	ITGA11
ITGA11	TLE3
ACTG1	ITGA1
ITGA1	VEGFA
ACTG1	ITGA11
ACTG1	ITGA1
ACTG1	ITGA11
ITGA11	TLE3
CRKL	ITGA11
ITGA11	TLE3
CRKL	ITGA1
ITGA1	MYL6
CRKL	ITGA11
CRKL	ITGA1
CRKL	ITGA1
ITGA1	CALD1
CRKL	ITGA11
CRKL	ITGA1
ACTG1	ITGA11
ACTA1	ITGA1
ACTG1	ITGA11
EZR	ITGA1
CD80	ITGA11
PAK2	ITGA1
ACTG1	ITGA11
EGF	ITGA1
CRKL	ITGA11
CRKL	ITGA1
CRKL	ITGA11
CRKL	ITGA1
THBS2	ITGA11
THBS2	ITGA1
PTK2	ITGA11
EGF	ITGA1
CRKL	ITGA11
CRKL	ITGA1
ACTG1	ITGA11
CASP3	ITGA1
ITGAM	ITGA11
ITGAM	ITGA1
ITGB8	ITGA11
ITGB8	ITGA1
CRK	ITGA11
PIK3CA	ITGA1
VTN	ITGA11
SORBS1	ITGA1
SRC	ITGA11
EGF	ITGA1
THBS1	ITGA11
THBS1	ITGA1
SPP1	ITGA11
PIK3CA	ITGA1
ITGAX	ITGA11
NT5E	ITGA1
EGF	ITGA1
ITGA1	MYL6
EGF	ITGA1
ITGA1	MYLK
EGF	ITGA1
ITGA1	FLNC
ACTB	ITGA11
EGF	ITGA1
CD28	ITGA11
CD28	ITGA1
MYL9	ITGA1
ITGA1	ARHGEF6
MYL9	ITGA1
ITGA1	UTRN
MYL9	ITGA1
ITGA1	NT5E
MYL9	ITGA1
ITGA1	GRB2
MYL9	ITGA1
ITGA1	COL4A5
MYL9	ITGA1
ITGA1	PIK3CA
MYL9	ITGA1
ITGA1	VEGFA
MYL9	ITGA1
ITGA1	FLNC
MYL9	ITGA1
ITGA1	EGFR
MYL9	ITGA1
ITGA1	CRKL
ACTG1	ITGA11
MYL9	ITGA1
MYL9	ITGA1
ITGA1	EGF
MYL9	ITGA1
ITGA1	EGFR
MYL9	ITGA1
ITGA1	CRKL
MYL9	ITGA1
ITGA1	FYN
THBS1	ITGA11
THBS1	ITGA1
ACTB	ITGA11
EGF	ITGA1
BCAR1	ITGA11
EGF	ITGA1
VTN	ITGA11
MYL6	ITGA1
ACTB	ITGA11
EGF	ITGA1
ITGAM	ITGA11
VEGFA	ITGA1
ARF6	ITGA11
PIK3CA	ITGA1
ARHGEF6	ITGA1
ITGA1	ITGA2
ARHGEF6	ITGA1
ITGA1	MYL6
ARHGEF6	ITGA1
ITGA1	ITGA8
ARHGEF6	ITGA1
ITGA1	ITGA4
ARHGEF6	ITGA1
ITGA1	NT5E
ARHGEF6	ITGA1
ITGA1	COL4A5
ARHGEF6	ITGA1
ITGA1	PIK3CA
ARHGEF6	ITGA1
ITGA1	VEGFA
ARHGEF6	ITGA1
ITGA1	ITGA11
ARHGEF6	ITGA1
ITGA1	ITGA3
ARHGEF6	ITGA1
ARHGEF6	ITGA1
ITGA1	ITGA5
ARHGEF6	ITGA1
ITGA1	EGFR
ARHGEF6	ITGA1
ITGA1	NT5E
ARHGEF6	ITGA1
ITGA1	FYN
ACTG1	ITGA11
ACTG1	ITGA1
LAMB1	ITGA11
EGF	ITGA1
ARF6	ITGA11
EGF	ITGA1
CRKL	ITGA11
CRKL	ITGA1
CD28	ITGA11
CD28	ITGA1
LAMB1	ITGA11
UTRN	ITGA1
KIF23	ITGA11
TNS1	ITGA1
TLE3	ITGA11
ITGA11	ITGA2
TLE3	ITGA11
ITGA11	ITGB1
TLE3	ITGA11
ITGA11	ITGA8
TLE3	ITGA11
ITGA11	ITGA4
TLE3	ITGA11
ITGA11	ITGB3
TLE3	ITGA11
ITGA11	ITGB5
TLE3	ITGA11
ITGA11	COL4A5
TLE3	ITGA11
ITGA11	FLNC
TLE3	ITGA11
ITGA11	PTK2
TLE3	ITGA11
TLE3	ITGA11
ITGA11	ITGA3
TLE3	ITGA11
ITGA11	ITGA1
TLE3	ITGA11
ITGA11	ITGA5
TLE3	ITGA11
ITGA11	ITGB2
TLE3	ITGA11
ITGA11	PXN
TLE3	ITGA11
ITGA11	ACTN1
ITGAM	ITGA11
EGF	ITGA1
ACTN4	ITGA11
EGF	ITGA1
ITGA2	ITGA1
ITGA1	MYLK
ITGA2	ITGA11
ITGA2	ITGA1
ITGA2	ITGA1
ITGA1	CALD1
ITGA2	ITGA11
ITGA11	TLE3
ACTG1	ITGA11
ACTG1	ITGA1
FLNA	ITGA11
EGF	ITGA1
ACTB	ITGA11
PIK3CA	ITGA1
VWF	ITGA11
TLN1	ITGA1
KIF23	ITGA11
UTRN	ITGA1
ACTG1	ITGA11
EGFR	ITGA1
LAMB1	ITGA11
EGF	ITGA1
ARF6	ITGA11
EGF	ITGA1
ACTG1	ITGA11
CASP3	ITGA1
SRC	ITGA11
RHOA	ITGA1
CTLA4	ITGA11
NT5E	ITGA1
ACTG1	ITGA11
VEGFA	ITGA1
CD28	ITGA11
PIK3CA	ITGA1
COL1A1	ITGA11
PIK3CA	ITGA1
ACTG1	ITGA11
PIK3CA	ITGA1
ACTG1	ITGA11
EZR	ITGA1
FLNA	ITGA11
FLNA	ITGA1
FLNA	ITGA11
MYLK	ITGA1
LAMB1	ITGA11
LAMB2	ITGA1
ACTB	ITGA11
ACTB	ITGA1
TLE3	ITGA11
CDC42	ITGA1
ITGB1	ITGA11
ITGB1	ITGA1
VWF	ITGA11
VEGFA	ITGA1
ACTB	ITGA11
NOLC1	ITGA1
SRC	ITGA11
EGF	ITGA1
THBS1	ITGA11
EGF	ITGA1
ITGAX	ITGA11
ITGAX	ITGA1
LAMB1	ITGA11
LAMB2	ITGA1
ARF6	ITGA11
ARF6	ITGA1
ITGAM	ITGA11
EGF	ITGA1
MYL6	ITGA1
ITGA1	EGFR
MYL6	ITGA1
ITGA1	UTRN
MYL6	ITGA1
ITGA1	NT5E
MYL6	ITGA1
ITGA1	GRB2
MYL6	ITGA1
ITGA1	COL4A5
MYL6	ITGA1
ITGA1	EGFR
MYL6	ITGA1
ITGA1	PIK3CA
MYL6	ITGA1
ITGA1	VEGFA
MYL6	ITGA1
ITGA1	FLNC
MYL6	ITGA1
ITGA1	EGFR
ACTG1	ITGA11
MYL6	ITGA1
MYL6	ITGA1
ITGA1	ITGB2
MYL6	ITGA1
ITGA1	EGFR
MYL6	ITGA1
ITGA1	CRKL
MYL6	ITGA1
ITGA1	FYN
MYL6	ITGA1
ITGA1	EGFR
LAMB1	ITGA11
EGF	ITGA1
CRKL	ITGA11
CRKL	ITGA1
ITGA3	ITGA11
ITGA3	ITGA1
ACTG1	ITGA11
ACTG1	ITGA1
ACTG1	ITGA11
ACTG1	ITGA1
ACTG1	ITGA11
ACTG1	ITGA1
FLNC	ITGA11
FLNC	ITGA1
ACTG1	ITGA11
ACTG1	ITGA1
ACTB	ITGA11
ZYX	ITGA1
MYLK	ITGA1
ITGA1	ITGA8
MYLK	ITGA1
ITGA1	ITGA4
MYLK	ITGA1
ITGA1	NT5E
MYLK	ITGA1
ITGA1	COL4A5
MYLK	ITGA1
ITGA1	PIK3CA
MYLK	ITGA1
ITGA1	ITGA11
MYLK	ITGA1
ITGA1	ITGA3
MYLK	ITGA1
MYLK	ITGA1
ITGA1	ITGA5
MYLK	ITGA1
ITGA1	ITGB2
MYLK	ITGA1
ITGA1	EGFR
MYLK	ITGA1
ITGA1	FYN
VWF	ITGA11
ZYX	ITGA1
ACTB	ITGA11
PIK3CA	ITGA1
EGFR	ITGA1
ITGA1	FLNC
EGFR	ITGA1
ITGA1	MYH11
SRC	ITGA11
VEGFA	ITGA1
CTLA4	ITGA11
CTLA4	ITGA1
TLE3	ITGA11
EGF	ITGA1
UTRN	ITGA1
ITGA1	ITGA8
UTRN	ITGA1
ITGA1	ITGA4
UTRN	ITGA1
ITGA1	NT5E
UTRN	ITGA1
ITGA1	COL4A5
UTRN	ITGA1
ITGA1	MYL6
UTRN	ITGA1
ITGA1	ITGA11
UTRN	ITGA1
ITGA1	ITGA3
UTRN	ITGA1
ITGA1	NT5E
UTRN	ITGA1
UTRN	ITGA1
ITGA1	ITGA5
UTRN	ITGA1
ITGA1	ITGB2
UTRN	ITGA1
ITGA1	NT5E
ACTG1	ITGA11
PIK3CA	ITGA1
CD28	ITGA11
EGF	ITGA1
ACTG1	ITGA11
ZYX	ITGA1
ACTG1	ITGA11
ACTG1	ITGA1
ACTB	ITGA11
ACTB	ITGA1
VWF	ITGA11
NT5E	ITGA1
SRC	ITGA11
CHL1	ITGA1
ITGA8	ITGA1
ITGA1	VEGFA
ITGA8	ITGA1
ITGA1	RHOA
ITGA8	ITGA11
ITGA8	ITGA1
ITGA8	ITGA1
ITGA1	CDC42
ITGA8	ITGA1
ITGA1	CALD1
ITGA8	ITGA11
ITGA11	TLE3
CD28	ITGA11
CD28	ITGA1
CRKL	ITGA11
CRKL	ITGA1
CD28	ITGA11
EGF	ITGA1
ITGAM	ITGA11
SPTAN1	ITGA1
FLNA	ITGA11
EGFR	ITGA1
ACTG1	ITGA11
PRKACB	ITGA1
TLE3	ITGA11
NOLC1	ITGA1
ACTA2	ITGA1
ITGA1	COL4A5
ACTA2	ITGA1
ITGA1	VEGFA
ACTA2	ITGA1
ITGA1	FLNC
ACTA2	ITGA1
ITGA1	ITGA11
ACTA2	ITGA1
ACTA2	ITGA1
ITGA1	ITGB2
ACTA2	ITGA1
ITGA1	CDC42
ACTA2	ITGA1
ITGA1	EGFR
TLE3	ITGA11
EGF	ITGA1
ITGA4	ITGA11
ITGA4	ITGA1
ITGA4	ITGA1
ITGA1	CALD1
ITGA4	ITGA11
ITGA11	TLE3
ACTG1	ITGA11
ACTG1	ITGA1
ACTG1	ITGA11
ACTG1	ITGA1
ACTB	ITGA11
ACTB	ITGA1
ITGB3	ITGA11
ITGB3	ITGA1
ITGB3	ITGA1
ITGA1	CALD1
NT5E	ITGA1
ITGA1	DMD
NT5E	ITGA1
ITGA1	ITGB5
NT5E	ITGA1
ITGA1	PIK3CA
NT5E	ITGA1
ITGA1	FLNC
NT5E	ITGA1
ITGA1	ITGA11
NT5E	ITGA1
NT5E	ITGA1
ITGA1	ITGB2
NT5E	ITGA1
ITGA1	CDC42
NT5E	ITGA1
ITGA1	FYN
NT5E	ITGA1
ITGA1	CALD1
COL4A5	ITGA11
COL4A5	ITGA1
VTN	ITGA11
MYL6	ITGA1
ACTG1	ITGA11
ACTG1	ITGA1
ITGB3	ITGA11
ACTA1	ITGA1
THBS1	ITGA11
EGF	ITGA1
THBS1	ITGA11
EGF	ITGA1
VWF	ITGA11
VWF	ITGA1
LAMB3	ITGA11
EGF	ITGA1
KIF23	ITGA11
SPTAN1	ITGA1
LAMB1	ITGA11
EGF	ITGA1
LAMB1	ITGA11
MYL6	ITGA1
CD28	ITGA11
CD28	ITGA1
CD28	ITGA1
ITGA1	CALD1
ACTG1	ITGA11
EGF	ITGA1
ACTG1	ITGA11
NT5E	ITGA1
ACTB	ITGA11
NT5E	ITGA1
RELN	ITGA11
KDR	ITGA1
CRKL	ITGA11
CRKL	ITGA1
ACTB	ITGA11
EGF	ITGA1
ACTB	ITGA11
ACTB	ITGA1
CD28	ITGA11
CD28	ITGA1
LAMB1	ITGA11
LAMB2	ITGA1
GRB2	ITGA1
ITGA1	COL4A5
GRB2	ITGA1
ITGA1	FLNC
CRKL	ITGA11
GRB2	ITGA1
FLNB	ITGA11
FLNB	ITGA1
CAV1	ITGA1
ITGA1	COL4A5
CAV1	ITGA1
ITGA1	FLNC
ACTB	ITGA11
CAV1	ITGA1
CAV1	ITGA1
ITGA1	CALD1
ACTG1	ITGA11
MYL9	ITGA1
ITGA8	ITGA11
EGF	ITGA1
ACTG1	ITGA11
PIK3CA	ITGA1
RELN	ITGA11
RELN	ITGA1
ACTG1	ITGA11
TNXB	ITGA1
CRKL	ITGA11
RHOA	ITGA1
ACTB	ITGA11
ACTB	ITGA1
DMD	ITGA1
ITGA1	COL4A5
FLNC	ITGA11
UTRN	ITGA1
DMD	ITGA1
ITGA1	CALD1
ACTG1	ITGA11
ACTG1	ITGA1
ITGB5	ITGA1
ITGA1	VEGFA
ITGB5	ITGA11
ITGB5	ITGA1
ITGB5	ITGA1
ITGA1	CDC42
ITGB5	ITGA11
ITGA11	TLE3
COL4A5	ITGA1
ITGA1	PIK3CA
COL4A5	ITGA1
ITGA1	VEGFA
COL4A5	ITGA1
ITGA1	MYH11
COL4A5	ITGA1
ITGA1	MYL6
COL4A5	ITGA1
ITGA1	CTTN
COL4A5	ITGA1
ITGA1	EGFR
COL4A5	ITGA1
ITGA1	RHOA
COL4A5	ITGA11
COL4A5	ITGA1
COL4A5	ITGA1
ITGA1	MYH11
COL4A5	ITGA1
ITGA1	CDC42
COL4A5	ITGA1
ITGA1	EGFR
COL4A5	ITGA1
ITGA1	ACTA2
COL4A5	ITGA1
ITGA1	FYN
COL4A5	ITGA1
ITGA1	PAK1
COL4A5	ITGA1
ITGA1	VCL
COL4A5	ITGA1
ITGA1	CALD1
COL4A5	ITGA1
ITGA1	MYH11
COL4A5	ITGA1
ITGA1	ACTA2
COL4A5	ITGA11
ITGA11	TLE3
FLNB	ITGA11
FLNB	ITGA1
ACTG1	ITGA11
PIK3CA	ITGA1
ACTB	ITGA11
EGFR	ITGA1
CRKL	ITGA11
EGF	ITGA1
VWF	ITGA11
VEGFA	ITGA1
IBSP	ITGA11
IBSP	ITGA1
ACTB	ITGA11
EGF	ITGA1
SRC	ITGA11
SHC1	ITGA1
CRKL	ITGA11
VEGFA	ITGA1
ACTB	ITGA11
EGFR	ITGA1
ACTB	ITGA11
ACTB	ITGA1
ITGAX	ITGA11
VEGFA	ITGA1
SRC	ITGA11
SRC	ITGA1
SRC	ITGA11
EGF	ITGA1
ACTB	ITGA11
EGF	ITGA1
ITGA5	ITGA11
ITGA5	ITGA1
CRKL	ITGA11
PIK3CA	ITGA1
PIK3CA	ITGA1
ITGA1	CALD1
ACTB	ITGA11
VEGFA	ITGA1
VEGFA	ITGA1
ITGA1	CALD1
FLNA	ITGA11
EGF	ITGA1
FLNC	ITGA1
ITGA1	NT5E
FLNC	ITGA11
FLNC	ITGA1
FLNC	ITGA1
ITGA1	EGFR
FLNC	ITGA1
ITGA1	NT5E
FLNC	ITGA1
ITGA1	FYN
FLNC	ITGA11
ITGA11	TLE3
ACTG1	ITGA11
ACTG1	ITGA1
ACTG1	ITGA11
EGF	ITGA1
PTK2	ITGA11
RHOA	ITGA1
ACTG1	ITGA11
ACTG1	ITGA1
MYH11	ITGA1
ITGA1	EGFR
ACTG1	ITGA11
MYH11	ITGA1
MYH11	ITGA1
ITGA1	ITGB2
MYH11	ITGA1
ITGA1	EGFR
MYH11	ITGA1
ITGA1	FYN
ACTG1	ITGA11
EGF	ITGA1
TLE3	ITGA11
NT5E	ITGA1
ACTN4	ITGA11
CAV1	ITGA1
VWF	ITGA11
VEGFA	ITGA1
ARF6	ITGA11
EGF	ITGA1
THBS1	ITGA11
EGF	ITGA1
ITGB2	ITGA11
MYL6	ITGA1
SPP1	ITGA11
NT5E	ITGA1
COL1A2	ITGA11
EGF	ITGA1
THBS1	ITGA11
THBS1	ITGA1
PTK2	ITGA11
EGF	ITGA1
ACTG1	ITGA11
RHOA	ITGA1
ACTG1	ITGA11
CTTN	ITGA1
LAMB1	ITGA11
LAMB1	ITGA1
FLNC	ITGA11
FLNC	ITGA1
ARF6	ITGA11
ARF6	ITGA1
ACTB	ITGA11
EGF	ITGA1
ACTN4	ITGA11
EGF	ITGA1
ACTG1	ITGA11
LAMB1	ITGA1
ACTG1	ITGA11
RHOA	ITGA1
CRKL	ITGA11
CRKL	ITGA1
CD28	ITGA11
CD28	ITGA1
ITGA11	ITGA3
ITGA11	ITGAX
ITGA11	CTLA4
ITGA11	ACTG1
ITGA11	ACTG1
ITGA11	ACTB
ITGA11	ITGAV
ITGA11	CD80
ITGA11	CRKL
ITGA11	TLE3
ITGA11	CD28
ITGA11	ITGA1
ITGA11	ACTG1
ITGA11	CRKL
ITGA11	ACTG1
ITGA11	VWF
ITGA11	THBS1
ITGA11	ITGAV
ITGA11	LAMB1
ITGA11	IBSP
ITGA11	ACTB
ITGA11	SRC
ITGA11	CD28
ITGA11	THBS1
ITGA11	ITGA5
ITGA11	SRC
ITGA11	COL1A1
ITGA11	KIF23
ITGA11	LAMB1
ITGA11	TLE3
ITGA11	ACTG1
ITGA11	LAMA1
ITGA11	ACTG1
ITGA11	SPP1
ITGA11	TLE3
ITGA11	CRKL
ITGA11	THBS1
ITGA11	ITGAV
ITGA11	VWF
ITGA11	LAMB1
ITGA11	ACTB
ITGA11	TLE3
ITGA11	THBS1
ITGA11	ACTB
ITGA11	ACTB
ITGA11	ITGAL
ITGA11	ITGA2
ITGA11	SRC
ITGA11	ACTG1
ITGA11	ITGA2
ITGA11	ITGB2
ITGA11	LAMB1
ITGA11	ACTG1
ITGA11	ITGB1
ITGA11	ITGAV
ITGA11	SRC
ITGA11	ITGA1
ITGA1	CDC42
ITGA11	CD28
ITGA11	ACTG1
ITGA11	PTK2
ITGA11	ACTB
ITGA11	LAMB1
ITGA11	ITGAX
ITGA11	FLNA
ITGA11	ITGA3
ITGA11	SRC
ITGA11	CRKL
ITGA11	CRKL
ITGA11	ACTB
ITGA11	ACTB
ITGA11	ITGA4
ITGA11	PXN
ITGA11	ACTG1
ITGA11	CRKL
ITGA11	CRKL
ITGA11	ACTG1
ITGA11	ACTG1
ITGA11	CRK
ITGA11	CD28
ITGA11	ACTG1
ITGA11	TLE3
ITGA11	ACTG1
ITGA11	VWF
ITGA11	ACTB
ITGA11	ARF6
ITGA11	CRKL
ITGA11	ACTG1
ITGA11	ACTG1
ITGA11	CRKL
ITGA11	PXN
ITGA11	ACTG1
ITGA11	ITGB1
ITGA11	CHAD
ITGA11	ITGB2
ITGA11	ACTN1
ITGA11	PXN
ITGA11	ACTG1
ITGA11	ACTG1
ITGA11	ACTB
ITGA11	ACTB
ITGA11	LAMB1
ITGA11	BCAR1
ITGA11	ITGA2
ITGA11	CRKL
ITGA11	ITGA5
ITGA11	ACTB
ITGA11	FLNC
ITGA11	THBS1
ITGA11	TLE3
ITGA11	ITGA1
ITGA1	CALD1
ITGA11	ACTG1
ITGA11	ACTG1
ITGA11	VWF
ITGA11	THBS2
ITGA11	CHAD
ITGA11	ACTG1
ITGA11	ACTG1
ITGA11	ACTG1
ITGA11	ACTG1
ITGA11	TLE3
ITGA11	KIF23
ITGA11	ARF6
ITGA11	SRC
ITGA11	CRKL
ITGA11	SRC
ITGA11	ACTN1
ITGA11	ITGAM
ITGA11	LAMB3
ITGA11	ITGA2
ITGA11	ITGB1
ITGA3	ITGA1
ITGA3	ITGA1
ITGA1	CDC42
ITGA3	ITGA1
ITGA1	CALD1
ITGA3	ITGA11
ITGA11	TLE3
ITGAX	ITGA1
EGF	ITGA1
NT5E	ITGA1
NT5E	ITGA1
ITGA1	CALD1
ACTG1	ITGA1
EGF	ITGA1
TLN1	ITGA1
PTPN2	ITGA1
CRKL	ITGA1
CHRM1	ITGA1
TLN1	ITGA1
ITGA1	CAV1
ITGA1	CRKL
ITGA1	SPTAN1
ITGA1	PIK3CA
ITGA1	KDR
ITGA1	EGF
ITGA1	EGF
ITGA1	COL3A1
ITGA1	MYL6
ITGA1	EGF
ITGA1	EGF
ITGA1	CAV1
ITGA1	ITGA5
ITGA1	SRC
ITGA1	EGF
ITGA1	MYH11
ITGA1	LAMB1
ITGA1	PAK1
ITGA1	SPTAN1
ITGA1	EGFR
ITGA1	ACTG1
ITGA1	EGF
ITGA1	ACTA2
ITGA1	CRKL
ITGA1	THBS1
ITGA1	ITGAV
ITGA1	ZYX
ITGA1	EGF
ITGA1	PAK2
ITGA1	CDC42
ITGA1	PRKACB
ITGA1	ACTA2
ITGA1	EGF
ITGA1	SPTAN1
ITGA1	ITGA2
ITGA1	SRC
ITGA1	EGF
ITGA1	EGF
ITGA1	ITGB2
ITGA1	LAMB1
ITGA1	PIK3CA
ITGA1	ITGB1
ITGA1	PIK3CA
ITGA1	VEGFA
ITGA1	CDC42
ITGA1	CD28
ITGA1	VCL
ITGA1	PTK2
ITGA1	ACTB
ITGA1	LAMB1
ITGA1	ACTA2
ITGA1	EGF
ITGA1	EGF
ITGA1	PRKACB
ITGA1	EGFR
ITGA1	CRKL
ITGA1	ACTB
ITGA1	PRKAR2A
ITGA1	MYL9
ITGA1	ACTA2
ITGA1	ACTG1
ITGA1	CRKL
ITGA1	CRKL
ITGA1	NT5E
ITGA1	EGF
ITGA1	EGF
ITGA1	CD28
ITGA1	UTRN
ITGA1	ACTG1
ITGA1	EGF
ITGA1	ACTN2
ITGA1	NT5E
ITGA1	EGFR
ITGA1	FYN
ITGA1	TPM4
ITGA1	ARHGEF7
ITGA1	CRKL
ITGA1	PXN
ITGA1	EGFR
ITGA1	EGF
ITGA1	CHAD
ITGA1	ITGB2
ITGA1	ACTN1
ITGA1	PAK1
ITGA1	PIK3CA
ITGA1	ACTG1
ITGA1	CAV1
ITGA1	ARHGEF6
ITGA1	LAMB1
ITGA1	PIK3CA
ITGA1	EGF
ITGA1	VCL
ITGA1	ACTA2
ITGA1	ACTB
ITGA1	FLNC
ITGA1	EGF
ITGA1	EGFR
ITGA1	CALD1
ITGA1	MYH11
ITGA1	ACTA2
ITGA1	PIK3CA
ITGA1	EGFR
ITGA1	CHAD
ITGA1	ACTG1
ITGA1	CHL1
ITGA1	EZR
ITGA1	ACTG1
ITGA1	ITGA11
ITGA11	TLE3
ITGA1	NT5E
ITGA1	PIK3CA
ITGA1	SRC
ITGA1	CRKL
ITGA1	PIK3CA
ITGA1	ACTN1
ITGA1	ITGAM
ITGA1	LAMB3
ITGA1	EGF
ITGA1	ITGB1
ITGA5	ITGA1
ITGA1	CDC42
ITGA5	ITGA1
ITGA1	CALD1
ITGA5	ITGA11
ITGA11	TLE3
SPTAN1	ITGA1
ITGA1	CALD1
ITGB2	ITGA1
ITGA1	CALD1
NT5E	ITGA1
ITGA1	CALD1
CD38	ITGA4
ITGA4	CSPG4
CD38	ITGA4
CD38	ITGA4
ITGA4	FLNC
CD38	ITGA4
ITGA4	CDC42
CBFB	ITGA4
FN1	ITGA4
FN1	ITGA4
ACTG1	ITGA4
CRKL	ITGA4
CRKL	ITGA4
MYH2	ITGA4
CD38	ITGA4
RUNX3	ITGA4
IL7R	ITGA4
CD34	ITGA4
ITGA4	ACTB
CD34	ITGA4
CD34	ITGA4
ITGA4	COL4A5
CD34	ITGA4
ITGA4	FLNC
CD34	ITGA4
ITGA4	RHOA
CRKL	ITGA4
FN1	ITGA4
CCL25	ITGA4
TGM2	ITGA4
CD38	ITGA4
CCL25	ITGA4
ITGB8	ITGA4
CD38	ITGA4
CD34	ITGA4
FLT4	ITGA4
CBFB	ITGA4
FN1	ITGA4
ITGAX	ITGA4
TGM2	ITGA4
IL7R	ITGA4
ITGA4	CSPG4
CD38	ITGA4
IL7R	ITGA4
ITGA4	COL4A5
ACTG1	ITGA4
FN1	ITGA4
PECAM1	ITGA4
PECAM1	ITGA4
ITGA4	COL4A5
CD34	ITGA4
PTK2B	ITGA4
TGM2	ITGA4
FN1	ITGA4
LYN	ITGA4
ITGA1	ITGA4
ACTG1	ITGA4
FN1	ITGA4
RHOA	ITGA4
CD38	ITGA4
CD38	ITGA4
CD38	ITGA4
ITGA4	FLNC
FN1	ITGA4
YWHAZ	ITGA4
ITGA11	ITGA4
CD38	ITGA4
CBFB	ITGA4
ITGA2	ITGA4
ACTG1	ITGA4
PRKACB	ITGA4
ACTB	ITGA4
CBFB	ITGA4
CD44	ITGA4
CD38	ITGA4
FN1	ITGA4
RUNX3	ITGA4
TNF	ITGA4
RHOA	ITGA4
CD38	ITGA4
CDC42	ITGA4
CBFB	ITGA4
PRKACB	ITGA4
CD38	ITGA4
ACTG1	ITGA4
FLNA	ITGA4
PTK2B	ITGA4
FN1	ITGA4
ACTB	ITGA4
CDC42	ITGA4
ITGB1	ITGA4
FN1	ITGA4
RAP1B	ITGA4
FN1	ITGA4
FN1	ITGA4
IL2	ITGA4
FN1	ITGA4
ARF6	ITGA4
IL2	ITGA4
ACTG1	ITGA4
CD34	ITGA4
CRKL	ITGA4
CSPG4	ITGA4
CSPG4	ITGA4
ITGA4	RHOA
CSPG4	ITGA4
ITGA4	IL7R
CSPG4	ITGA4
ITGA4	ABI1
CSPG4	ITGA4
ITGA4	CDC42
CSPG4	ITGA4
ITGA4	ABI1
FN1	ITGA4
CCL25	ITGA4
ACTG1	ITGA4
FLNC	ITGA4
ACTG1	ITGA4
ACTB	ITGA4
ITGA1	ITGA4
FN1	ITGA4
PTK2B	ITGA4
SRC	ITGA4
IL2	ITGA4
RUNX3	ITGA4
ITGA1	ITGA4
CCL25	ITGA4
CD34	ITGA4
ICAM1	ITGA4
ACTG1	ITGA4
ACTB	ITGA4
CD38	ITGA4
CD34	ITGA4
ITGA8	ITGA4
ITGA8	ITGA4
ITGA4	CBFB
CD38	ITGA4
CRKL	ITGA4
CD28	ITGA4
TNF	ITGA4
ABI1	ITGA4
PTK2B	ITGA4
CBFB	ITGA4
PECAM1	ITGA4
RUNX3	ITGA4
ITGA4	ITGAX
ITGA4	ACTG1
ITGA4	ACTB
ITGA4	ITGB3
ITGA4	CD38
ITGA4	COL4A5
ITGA4	LYN
ITGA4	CD38
ITGA4	PECAM1
ITGA4	FN1
ITGA4	ACTN4
ITGA4	F13A1
ITGA4	FN1
ITGA4	FLNC
ITGA4	IL7R
ITGA4	FN1
ITGA4	CD28
ITGA4	IL7R
ITGA4	MYH2
ITGA4	TGM2
ITGA4	TGM2
ITGA4	TGM2
ITGA4	SPP1
ITGA4	ACTB
ITGA4	CD38
ITGA4	FN1
ITGA4	CRKL
ITGA4	FLNB
ITGA4	FN1
ITGA4	PRKACA
ITGA4	CBFB
ITGA4	ZAP70
ITGA4	RASSF5
ITGA4	TNXB
ITGA4	RHOA
ITGA4	ACTB
ITGA4	FLNC
ITGA4	ACTG1
ITGA4	ITGB5
ITGA4	COL4A5
ITGA4	FLNB
ITGA4	GPR17
ITGA4	TNF
ITGA4	CSPG4
ITGA4	F13A1
ITGA4	CSPG4
ITGA4	CD34
ITGA4	PTK2B
ITGA4	FN1
ITGA4	TNF
ITGA4	CD38
ITGA4	CD34
ITGA4	CSPG4
ITGA4	TGM2
ITGA4	THY1
ITGA4	CD38
ITGA4	CRKL
ITGA4	THY1
ITGA4	FN1
ITGA4	FLNC
ITGA4	ACTG1
ITGA4	THY1
ITGA4	PTK2
ITGA4	ACTG1
ITGA4	ACTG1
ITGA4	IL7R
ITGA4	GPR17
ITGA4	ENG
ITGA4	FN1
ITGA4	IL7R
ITGA4	CBFB
ITGA4	ITGB2
ITGA4	CD38
ITGA4	FN1
ITGA4	CBFB
ITGA4	CDC42
ITGA4	YWHAE
ITGA4	ACTG1
ITGA4	FN1
ITGA4	GPR17
ITGA4	ARF6
ITGA4	FN1
ITGA4	CBFB
ITGA4	RAP1B
ITGA4	RHOA
ITGA4	CRKL
ITGA4	CD28
ITGA4	ITGA11
ITGA4	ITGA3
ITGA4	RAP1A
ITGA4	GPR17
ITGA4	PRKAR1A
ITGA4	ACTG1
ITGA4	CD44
ITGA4	ITGAV
ITGA4	TNF
ITGA4	CRKL
ITGA4	CD44
ITGA4	ICAM1
ITGA4	ITGA1
ITGA4	TNF
ITGA4	CRKL
ITGA4	CXCR4
ITGA4	VWF
ITGA4	THBS1
ITGA4	FN1
ITGA4	FN1
ITGA4	IBSP
ITGA4	ACTB
ITGA4	TGM2
ITGA4	IL7R
ITGA4	CD44
ITGA4	ITGA5
ITGA4	CD14
ITGA4	PRKACB
ITGA4	VCAM1
ITGA4	FN1
ITGA4	FN1
ITGA4	CD38
ITGA4	CBFB
ITGA4	ABI1
ITGA4	PECAM1
ITGA4	CBFB
ITGA4	PTPRC
ITGA4	THBS1
ITGA4	ITGAV
ITGA4	FN1
ITGA4	FIGF
ITGA4	TGM2
ITGA4	CDC42
ITGA4	PRKACB
ITGA4	CBFB
ITGA4	FN1
ITGA4	MADCAM1
ITGA4	THY1
ITGA4	SRC
ITGA4	TNF
ITGA4	FN1
ITGA4	ITGB2
ITGA4	FN1
ITGA4	GPR17
ITGA4	CD38
ITGA4	ITGAV
ITGA4	RAP1A
ITGA4	CDC42
ITGA4	CD28
ITGA4	TNF
ITGA4	PTK2
ITGA4	ACTB
ITGA4	FN1
ITGA4	CD38
ITGA4	FN1
ITGA4	FN1
ITGA4	THY1
ITGA4	CRKL
ITGA4	CRKL
ITGA4	ACTB
ITGA4	ACTB
ITGA4	CBFB
ITGA4	MDK
ITGA4	GPR17
ITGA4	CRKL
ITGA4	CRKL
ITGA4	GPR17
ITGA4	IL7R
ITGA4	IL7R
ITGA4	CD28
ITGA4	MYH2
ITGA4	YWHAE
ITGA4	RAP1A
ITGA4	TNF
ITGA4	ACTB
ITGA4	ARF6
ITGA4	CRKL
ITGA4	ACTG1
ITGA4	YWHAE
ITGA4	CRKL
ITGA4	PXN
ITGA4	LYN
ITGA4	PTPRC
ITGA4	CHAD
ITGA4	ITGB2
ITGA4	ACTN1
ITGA4	PXN
ITGA4	CCL25
ITGA4	ACTG1
ITGA4	CD34
ITGA4	PTK2B
ITGA4	FN1
ITGA4	BCAR1
ITGA4	CD44
ITGA4	CRKL
ITGA4	FN1
ITGA4	TNF
ITGA4	FLNC
ITGA4	FN1
ITGA4	TNF
ITGA4	ITGA1
ITGA4	ACTG1
ITGA4	ACTG1
ITGA4	GPR17
ITGA4	THBS2
ITGA4	CHAD
ITGA4	ABI1
ITGA4	CD34
ITGA4	ACTG1
ITGA4	GPR17
ITGA4	ITGA11
ITGA4	CD38
ITGA4	GPR17
ITGA4	SRC
ITGA4	CRKL
ITGA4	FN1
ITGA4	ACTN1
ITGA4	RAP1B
ITGA4	FN1
ITGA4	FN1
ITGA4	ITGB1
COL4A5	ITGA4
ITGA4	GPR17
COL4A5	ITGA4
ITGA4	IL7R
COL4A5	ITGA4
ITGA4	ABI1
COL4A5	ITGA4
ITGA4	CBFB
COL4A5	ITGA4
ITGA4	ABI1
FLNC	ITGA4
ITGA4	CBFB
FLNC	ITGA4
ITGA4	CCL25
FLNC	ITGA4
ITGA4	CCL25
GPR17	ITGA4
ITGA4	IL7R
GPR17	ITGA4
ITGA4	CBFB
ITGA11	ITGA4
ITGA4	CBFB
ITGA3	ITGA4
ITGA4	CBFB
ITGB2	ITGA4
ITGA4	CBFB
SPI1	BCL2A1
BCL2A1	SAMSN1
TP53	BCL2A1
BCL2A1	SAMSN1
RELA	BCL2A1
BCL2A1	SAMSN1
CORT	BCL2A1
BCL2A1	SAMSN1
CXCL8	BCL2A1
BCL2A1	SAMSN1
IL1B	BCL2A1
BCL2A1	SAMSN1
TP53	BCL2A1
BCL2A1	SAMSN1
TP53	BCL2A1
BCL2A1	SAMSN1
CORT	BCL2A1
BCL2A1	SAMSN1
SAMSN1	BCL2A1
BCL2A1	CORT
SAMSN1	BCL2A1
BCL2A1	CORT
INS	IGF2R
IGF2R	VPS29
DAB2	IGF2R
IGF2R	VPS29
EGF	IGF2R
IGF2R	VPS29
ITSN2	IGF2R
IGF2R	VPS29
RPS27A	IGF2R
IGF2R	VPS29
WASL	IGF2R
IGF2R	VPS29
ARPC1A	IGF2R
IGF2R	VPS29
EGFR	IGF2R
IGF2R	VPS29
IGF2	IGF2R
IGF2R	SNX5
IGF2	IGF2R
IGF2R	SNX2
IGF2	IGF2R
IGF2R	VPS29
SYT1	IGF2R
IGF2R	VPS29
EGFR	IGF2R
IGF2R	VPS29
INS	IGF2R
IGF2R	SNX2
INS	IGF2R
IGF2R	VPS29
WNT5A	IGF2R
IGF2R	VPS29
ACTR2	IGF2R
IGF2R	VPS29
RPS27A	IGF2R
IGF2R	SNX1
RPS27A	IGF2R
IGF2R	VPS29
CTTN	IGF2R
IGF2R	VPS29
IL7R	IGF2R
IGF2R	VPS29
VPS29	IGF2R
IGF2R	RPS27A
VPS29	IGF2R
IGF2R	EGFR
VPS29	IGF2R
IGF2R	EGFR
BGN	SPARC
SPARC	FST
DCN	SPARC
SPARC	APOB
DCN	SPARC
SPARC	FST
FSTL1	SPARC
SPARC	POSTN
HRG	SPARC
SPARC	FST
IGF2	SPARC
SPARC	FST
PLG	SPARC
SPARC	FST
COL4A5	SPARC
SPARC	FST
FST	SPARC
SPARC	POSTN
MYD88	IFIH1
IFIH1	DDX60
MYD88	IFIH1
IFIH1	USP18
IL6	IFIH1
IFIH1	MX2
TNF	IFIH1
IFIH1	DDX60
TNF	IFIH1
IFIH1	MX2
TNF	IFIH1
IFIH1	USP18
CXCL8	IFIH1
IFIH1	DDX60
CXCL8	IFIH1
IFIH1	MX2
CXCL8	IFIH1
IFIH1	USP18
TLR2	IFIH1
IFIH1	DDX60
TLR2	IFIH1
IFIH1	MX2
TLR2	IFIH1
IFIH1	USP18
DAK	IFIH1
IFIH1	MX2
DAK	IFIH1
IFIH1	USP18
CXCL10	IFIH1
IFIH1	DDX60
TLR2	IFIH1
IFIH1	MX2
RELA	IFIH1
IFIH1	DDX60
CXCL8	IFIH1
IFIH1	DDX60
CXCL8	IFIH1
IFIH1	MX2
CXCL8	IFIH1
IFIH1	USP18
CXCL8	IFIH1
IFIH1	DDX60
CXCL8	IFIH1
IFIH1	MX2
CXCL8	IFIH1
IFIH1	USP18
TLR2	IFIH1
IFIH1	DDX60
TLR2	IFIH1
IFIH1	USP18
IKBKB	IFIH1
IFIH1	DDX60
IL6	IFIH1
IFIH1	DDX60
IL6	IFIH1
IFIH1	MX2
IL6	IFIH1
IFIH1	USP18
RELA	IFIH1
IFIH1	DDX60
RELA	IFIH1
IFIH1	MX2
RELA	IFIH1
IFIH1	USP18
ATG5	IFIH1
IFIH1	DDX60
UBE2D2	IFIH1
IFIH1	MX2
RELA	IFIH1
IFIH1	DDX60
UBE2D2	IFIH1
IFIH1	DDX60
IL6	IFIH1
IFIH1	DDX60
IL6	IFIH1
IFIH1	USP18
IL6	IFIH1
IFIH1	DDX60
IL6	IFIH1
IFIH1	MX2
IL6	IFIH1
IFIH1	USP18
CXCL10	IFIH1
IFIH1	DDX60
NFKB1	IFIH1
IFIH1	DDX60
NFKB1	IFIH1
IFIH1	MX2
NFKB1	IFIH1
IFIH1	USP18
TLR3	IFIH1
IFIH1	DDX60
TLR3	IFIH1
IFIH1	USP18
CXCL10	IFIH1
IFIH1	DDX60
CXCL8	IFIH1
IFIH1	DDX60
CXCL8	IFIH1
IFIH1	MX2
CXCL8	IFIH1
IFIH1	USP18
CXCL8	IFIH1
IFIH1	DDX60
CXCL8	IFIH1
IFIH1	USP18
ADAR	IFIH1
IFIH1	DDX60
ADAR	IFIH1
IFIH1	USP18
UBE2D2	IFIH1
IFIH1	DDX60
TNF	IFIH1
IFIH1	DDX60
TNF	IFIH1
IFIH1	MX2
TNF	IFIH1
IFIH1	USP18
RELA	IFIH1
IFIH1	MX2
CASP8	IFIH1
IFIH1	DDX60
CASP8	IFIH1
IFIH1	MX2
CASP8	IFIH1
IFIH1	USP18
CXCL8	IFIH1
IFIH1	DDX60
CXCL8	IFIH1
IFIH1	MX2
CXCL8	IFIH1
[truncated: 46,686 more rows]

## Sheet: Intrinsic edges
HDAC1	HIST1H4F
HSPA8	DHX9
MRPL1	GAR1
MAPRE3	CLIP2
CD38	CD44
MYO5A	TYRP1
CCT4	ABCE1
OXA1L	LETM1
ACTG1	RAC1
IRF1	IFI27
ACTA1	CALM2
PARK2	CUL1
MX2	EIF2AK2
ACTG1	ZYX
PNLIP	ACSL3
GMPS	EEF1G
APOB	NPC2
DUT	SMC4
HDAC1	SUMO1
TFRC	RAB7A
ALB	EEA1
CRKL	RAP1B
PCSK9	VLDLR
PDGFRB	PLCG1
RPS17	RPN2
EEF1G	EIF3M
B4GALT7	RPN1
EGF	LCN2
SNAP25	ITPR3
SMS	UBA6
SNAI1	ILK
TPI1	GBE1
GRIA2	CPT1C
GNS	ANXA2
CFTR	AHCYL1
PGM5	PGM3
HIST1H4A	DTX3L
PARK2	VPS35
PARK2	ATXN2
H2BFS	SMC2
PEX5	USP9X
ASS1	TXNRD1
FCGR1A	MYH9
MYL7	ROCK1
SUMO1	SYMPK
FOSL1	RUNX2
CAPZB	GBF1
IL7R	ITSN2
FCGR1A	OASL
HCK	ARL2
RPS27A	DDOST
IL7R	UBQLN2
CDH1	ACTN1
RRP9	WDR3
MYD88	ISG15
SOCS1	DNMT1
PSMB8	PSMD1
GLDC	MYOF
SNAI1	KPNB1
ESR1	REXO4
HDAC1	KHSRP
TNF	MT-CO2
MYH11	MYL6
TGFB1	INHBE
B2M	CNN2
IFI27	BST2
ITSN2	COPB1
ACSL1	CARM1
TP53	GNL3
HDAC1	STAT1
C5AR1	CD55
MT-CO2	CYCS
WDTC1	HK2
PDGFRB	SPHK1
C8A	CD59
CKM	LDHA
HDAC1	HIST1H4F
HSPA8	DHX9
MRPL1	GAR1
MAPRE3	CLIP2
CD38	CD44
MYO5A	TYRP1
CCT4	ABCE1
OXA1L	LETM1
ACTG1	RAC1
IRF1	IFI27
ACTA1	CALM2
PARK2	CUL1
MX2	EIF2AK2
ACTG1	ZYX
PNLIP	ACSL3
GMPS	EEF1G
APOB	NPC2
DUT	SMC4
HDAC1	SUMO1
TFRC	RAB7A
ALB	EEA1
CRKL	RAP1B
PCSK9	VLDLR
PDGFRB	PLCG1
RPS17	RPN2
EEF1G	EIF3M
B4GALT7	RPN1
EGF	LCN2
SNAP25	ITPR3
SMS	UBA6
SNAI1	ILK
TPI1	GBE1
GRIA2	CPT1C
GNS	ANXA2
CFTR	AHCYL1
PGM5	PGM3
HIST1H4A	DTX3L
PARK2	VPS35
PARK2	ATXN2
H2BFS	SMC2
PEX5	USP9X
ASS1	TXNRD1
FCGR1A	MYH9
MYL7	ROCK1
SUMO1	SYMPK
FOSL1	RUNX2
CAPZB	GBF1
IL7R	ITSN2
FCGR1A	OASL
HCK	ARL2
RPS27A	DDOST
IL7R	UBQLN2
CDH1	ACTN1
RRP9	WDR3
MYD88	ISG15
SOCS1	DNMT1
PSMB8	PSMD1
GLDC	MYOF
SNAI1	KPNB1
ESR1	REXO4
HDAC1	KHSRP
TNF	MT-CO2
MYH11	MYL6
TGFB1	INHBE
B2M	CNN2
IFI27	BST2
ITSN2	COPB1
ACSL1	CARM1
TP53	GNL3
HDAC1	STAT1
C5AR1	CD55
MT-CO2	CYCS
WDTC1	HK2
PDGFRB	SPHK1
C8A	CD59
CKM	LDHA
HDAC1	HIST1H4F
HIST1H4F	HIRA
EGFR	HIST1H4F
HIST1H4F	HIRA
EGFR	HIST1H4F
HIST1H4F	HIRA
GAPDH	HIST1H4F
HIST1H4F	HIRA
EGFR	HIST1H4F
HIST1H4F	HIRA
GAPDH	HIST1H4F
HIST1H4F	HIRA
UBA52	HIST1H4F
HIST1H4F	HIRA
GAPDH	HIST1H4F
HIST1H4F	HIRA
PAK2	HIST1H4F
HIST1H4F	HIRA
EGFR	HIST1H4F
HIST1H4F	HIRA
PAK2	HIST1H4F
HIST1H4F	HIRA
GAPDH	HIST1H4F
HIST1H4F	HIRA
UBA52	HIST1H4F
HIST1H4F	HIRA
ENSG00000269897	HIST1H4F
HIST1H4F	HIRA
UBA52	HIST1H4F
HIST1H4F	HIRA
UBA52	HIST1H4F
HIST1H4F	HIRA
UBA52	HIST1H4F
HIST1H4F	HIRA
SIRT1	HIST1H4F
HIST1H4F	HIRA
HDAC4	HIST1H4F
HIST1H4F	HIRA
UBA52	HIST1H4F
HIST1H4F	HIRA
PAK2	HIST1H4F
HIST1H4F	HIRA
EGFR	HIST1H4F
HIST1H4F	HIRA
PAK2	HIST1H4F
HIST1H4F	HIRA
EGFR	HIST1H4F
HIST1H4F	HIRA
UBA52	HIST1H4F
HIST1H4F	HIRA
RPS27A	HIST1H4F
HIST1H4F	HIRA
UBA52	HIST1H4F
HIST1H4F	HIRA
PAK2	HIST1H4F
HIST1H4F	HIRA
EP300	HIST1H4F
HIST1H4F	HIRA
UBA52	HIST1H4F
HIST1H4F	HIRA
PAK2	HIST1H4F
HIST1H4F	HIRA
SIRT1	HIST1H4F
HIST1H4F	HIRA
UBA52	HIST1H4F
HIST1H4F	HIRA
EGFR	HIST1H4F
HIST1H4F	HIRA
GAPDH	HIST1H4F
HIST1H4F	HIRA
UBA52	HIST1H4F
HIST1H4F	HIRA
RPS27A	HIST1H4F
HIST1H4F	HIRA
GAPDH	HIST1H4F
HIST1H4F	HIRA
EGFR	HIST1H4F
HIST1H4F	HIRA
GAPDH	HIST1H4F
HIST1H4F	HIRA
TRIM24	HIST1H4F
HIST1H4F	HIRA
GAPDH	HIST1H4F
HIST1H4F	HIRA
HDAC6	HIST1H4F
HIST1H4F	HIRA
UBA52	HIST1H4F
HIST1H4F	HIRA
UBA52	HIST1H4F
HIST1H4F	HIRA
EGFR	HIST1H4F
HIST1H4F	HIRA
SIRT1	HIST1H4F
HIST1H4F	HIRA
EGFR	HIST1H4F
HIST1H4F	HIRA
SIRT1	HIST1H4F
HIST1H4F	HIRA
EGFR	HIST1H4F
HIST1H4F	HIRA
GAPDH	HIST1H4F
HIST1H4F	HIRA
ATM	HIST1H4F
HIST1H4F	HIRA
EGFR	HIST1H4F
HIST1H4F	HIRA
UBA52	HIST1H4F
HIST1H4F	HIRA
PAK2	HIST1H4F
HIST1H4F	HIRA
UBA52	HIST1H4F
HIST1H4F	HIRA
RPS27A	HIST1H4F
HIST1H4F	HIRA
SIRT1	HIST1H4F
HIST1H4F	HIRA
UBA52	HIST1H4F
HIST1H4F	HIRA
GAPDH	HIST1H4F
HIST1H4F	HIRA
EGFR	HIST1H4F
HIST1H4F	HIRA
SIRT1	HIST1H4F
HIST1H4F	HIRA
RPS27A	HIST1H4F
HIST1H4F	HIRA
UBA52	HIST1H4F
HIST1H4F	HIRA
EGFR	HIST1H4F
HIST1H4F	HIRA
GAPDH	HIST1H4F
HIST1H4F	HIRA
PAK2	HIST1H4F
HIST1H4F	HIRA
UBA52	HIST1H4F
HIST1H4F	HIRA
UBA52	HIST1H4F
HIST1H4F	HIRA
UBA52	HIST1H4F
HIST1H4F	HIRA
EP300	HIST1H4F
HIST1H4F	HIRA
EGFR	HIST1H4F
HIST1H4F	HIRA
EGFR	HIST1H4F
HIST1H4F	HIRA
EP300	HIST1H4F
HIST1H4F	HIRA
UBA52	HIST1H4F
HIST1H4F	HIRA
HIRA	HIST1H4F
HIST1H4F	UBA52
HIRA	HIST1H4F
HIST1H4F	UBA52
HIRA	HIST1H4F
HIST1H4F	UBA52
HIRA	HIST1H4F
HIST1H4F	EGFR
HIRA	HIST1H4F
HIST1H4F	KAT5
HIRA	HIST1H4F
HIST1H4F	CENPT
HIRA	HIST1H4F
HIST1H4F	GAPDH
HIRA	HIST1H4F
HIST1H4F	EGFR
HIRA	HIST1H4F
HIST1H4F	EGFR
HIRA	HIST1H4F
HIST1H4F	UBA52
HIRA	HIST1H4F
HIST1H4F	UBA52
HIRA	HIST1H4F
HIST1H4F	EP300
HIRA	HIST1H4F
HIST1H4F	UBA52
HIRA	HIST1H4F
HIST1H4F	PAK2
HIRA	HIST1H4F
HIST1H4F	UBA52
HIRA	HIST1H4F
HIST1H4F	PAK2
HIRA	HIST1H4F
HIST1H4F	GAPDH
HIRA	HIST1H4F
HIST1H4F	GAPDH
HIRA	HIST1H4F
HIST1H4F	PAK2
HIRA	HIST1H4F
HIST1H4F	PAK2
HIRA	HIST1H4F
HIST1H4F	TRIM24
HIRA	HIST1H4F
HIST1H4F	GAPDH
HIRA	HIST1H4F
HIST1H4F	UBA52
HIRA	HIST1H4F
HIST1H4F	EGFR
HIRA	HIST1H4F
HIST1H4F	GAPDH
HIRA	HIST1H4F
HIST1H4F	EGFR
HIRA	HIST1H4F
HIST1H4F	PRMT5
HIRA	HIST1H4F
HIST1H4F	EGFR
HIRA	HIST1H4F
HIST1H4F	EGFR
HSPA8	DHX9
DHX9	RELA
HSPA8	DHX9
DHX9	DDX60
HSPA8	DHX9
DHX9	BRCA1
HSPA8	DHX9
DHX9	DDX60
CGA	DHX9
DHX9	DDX60
CD2BP2	DHX9
DHX9	DDX60
DDX60	DHX9
DHX9	PPIL3
DDX60	DHX9
DHX9	SYMPK
DDX60	DHX9
DHX9	FUS
DDX60	DHX9
DHX9	BRCA1
MRPL1	GAR1
GAR1	SMN2
MAPRE3	CLIP2
CLIP2	LIMK1
CD38	CD44
CD44	TIAM1
CD38	CD44
CD44	ANK3
CD38	CD44
CD44	ITGB1
CD38	CD44
CD44	ESR1
CD38	CD44
CD44	TGFBR2
CD38	CD44
CD44	HMGA2
CD38	CD44
CD44	LGALS3
CD38	CD44
CD38	CD44
CD44	ITGB1
AKT1	CD44
SNAI1	CD44
CD44	COL4A5
SNAI1	CD44
TIMP1	CD44
B2M	CD44
CD34	CD44
PDGFRB	CD44
SDC1	CD44
PKM	CD44
HLA-C	CD44
CD44	ITGA2
HLA-C	CD44
CD44	ITGA6
OAS1	CD44
AKT1	CD44
CD34	CD44
CD34	CD44
BGN	CD44
CD44	TIAM1
BGN	CD44
CD44	ANPEP
BGN	CD44
CD44	HMGA2
BGN	CD44
CD44	ALDH3A2
BGN	CD44
CD44	MSN
BGN	CD44
AKT1	CD44
AKT1	CD44
HLA-DRB1	CD44
CXCL12	CD44
INS	CD44
FCGR1A	CD44
CD44	VIM
FCGR1A	CD44
CD44	COL4A5
FCGR1A	CD44
CD44	HMGA2
FCGR1A	CD44
CD44	ITGA5
FCGR1A	CD44
ALB	CD44
AKT1	CD44
JUN	CD44
AKT1	CD44
GAPDH	CD44
EGF	CD44
IL7R	CD44
CD44	HMGA2
CD38	CD44
PKM	CD44
TIMP1	CD44
PECAM1	CD44
CXCL12	CD44
CD44	ANK3
CXCL12	CD44
ARHGEF1	CD44
TP53	CD44
CD44	COL4A5
TP53	CD44
TIMP1	CD44
TIAM1	CD44
CD44	TIMP1
TIAM1	CD44
CD44	IRF7
TIAM1	CD44
CD44	COL4A5
TIAM1	CD44
CD44	ANPEP
TIAM1	CD44
CD44	FOSL1
TIAM1	CD44
CD44	ITGA5
TIAM1	CD44
CD44	ALDH3A2
TIAM1	CD44
CD44	IL6
TIAM1	CD44
CD44	ANPEP
TIAM1	CD44
ARHGEF1	CD44
AKT1	CD44
TIMP1	CD44
CD44	ANPEP
TIMP1	CD44
EGF	CD44
ENSG00000269897	CD44
CD38	CD44
CD44	TGFBR2
CD38	CD44
CD44	HMGA2
CD38	CD44
TIMP1	CD44
AKT1	CD44
LEF1	CD44
TFRC	CD44
CD44	COL4A5
TFRC	CD44
TIMP1	CD44
ITGA2	CD44
CD44	HMGA2
ITGA2	CD44
CDH1	CD44
EGF	CD44
TBX21	CD44
AKT1	CD44
ANK3	CD44
CD44	IRF7
ANK3	CD44
CD44	ITGA4
ANK3	CD44
CD44	COL4A5
ANK3	CD44
CD44	IRF4
ANK3	CD44
CD44	ANPEP
ANK3	CD44
CD44	KRT19
ANK3	CD44
CD44	FOSL1
ANK3	CD44
CD44	IL7R
ANK3	CD44
CD44	HMGA2
ANK3	CD44
CD44	LGALS3
ANK3	CD44
CD44	MME
ANK3	CD44
ANK3	CD44
CD44	MMP1
TRIM21	CD44
TIMP1	CD44
ENSG00000269897	CD44
AKT1	CD44
RHOA	CD44
CD38	CD44
AKT1	CD44
IFNG	CD44
CD44	ITGB1
IFNG	CD44
CD44	COL4A5
IFNG	CD44
CD44	HMGA2
IFNG	CD44
AKT1	CD44
B2M	CD44
EZR	CD44
IFNG	CD44
CAV1	CD44
TIMP1	CD44
IRF7	CD44
CD44	ITGB1
IRF7	CD44
CD44	VIM
IRF7	CD44
CD44	COL4A5
IRF7	CD44
IRF7	CD44
CD44	ITGB1
KRT5	CD44
ITGB1	CD44
FN1	CD44
PKM	CD44
SNAI2	CD44
CD44	COL4A5
SNAI2	CD44
TIMP1	CD44
IFNG	CD44
TIMP1	CD44
TIAM1	CD44
TIMP1	CD44
RHOA	CD44
TIMP1	CD44
IFNG	CD44
BGN	CD44
FN1	CD44
CXCL12	CD44
AKT1	CD44
PKM	CD44
FCGR1A	CD44
B2M	CD44
VEGFA	CD44
AKT1	CD44
AKT1	CD44
TBX21	CD44
CD44	COL4A5
TBX21	CD44
AKT1	CD44
EGF	CD44
BGN	CD44
AKT1	CD44
CXCL8	CD44
CD44	COL4A5
CXCL8	CD44
AKT1	CD44
ALB	CD44
AKT1	CD44
CD38	CD44
CD34	CD44
FN1	CD44
FOXP3	CD44
AKT1	CD44
TBX21	CD44
B2M	CD44
SP100	CD44
LYN	CD44
CDC42	CD44
B2M	CD44
EGF	CD44
ITGA4	CD44
CD44	ESR1
ITGA4	CD44
CD44	FOSL1
ITGA4	CD44
CD44	HMGA2
ITGA4	CD44
GAPDH	CD44
ITGA6	CD44
CD44	HLA-C
ITGA6	CD44
CD44	ALDH3A2
ITGA6	CD44
OAS1	CD44
CD34	CD44
NT5E	CD44
COL4A5	CD44
CD44	HMGA2
COL4A5	CD44
AKT1	CD44
ANXA5	CD44
CD44	COL4A5
ANXA5	CD44
VIM	CD44
CD44	COL4A5
VIM	CD44
CD44	FOSL1
VIM	CD44
CD44	ALDH3A2
VIM	CD44
IGF2	CD44
CD44	COL4A5
IGF2	CD44
CD44	ANPEP
IGF2	CD44
TIMP1	CD44
FN1	CD44
TIMP1	CD44
HLA-DPA1	CD44
TIMP1	CD44
TIMP1	CD44
IFNG	CD44
EGF	CD44
ALB	CD44
ANPEP	CD44
TRIM21	CD44
TRIM21	CD44
JUN	CD44
CD44	COL4A5
JUN	CD44
STAT3	CD44
NCAM1	CD44
TIMP1	CD44
AKT1	CD44
OAS1	CD44
CAV1	CD44
PKM	CD44
CD44	ANPEP
PKM	CD44
CD44	FOSL1
PKM	CD44
CD44	ITGA5
PKM	CD44
TIMP1	CD44
CDH1	CD44
TIAM1	CD44
PKM	CD44
AKT1	CD44
GZMB	CD44
LAMA2	CD44
FCGR1A	CD44
CAV1	CD44
COL4A5	CD44
CD44	WNT5A
COL4A5	CD44
CD44	ESR1
COL4A5	CD44
CD44	FOSL1
COL4A5	CD44
CD44	HMGA2
COL4A5	CD44
CD44	LGALS3
COL4A5	CD44
CD44	MYC
COL4A5	CD44
OAS1	CD44
AKT1	CD44
OAS1	CD44
AKT1	CD44
TFRC	CD44
BGN	CD44
FGF2	CD44
AKT1	CD44
CXCL8	CD44
TNF	CD44
IRF4	CD44
CD44	CDC42
IRF4	CD44
IRF4	CD44
CD44	ITGB1
CD34	CD44
BGN	CD44
AKT1	CD44
INS	CD44
ANPEP	CD44
CD44	FOSL1
ANPEP	CD44
CD44	HMGA2
ANPEP	CD44
AKT1	CD44
VEGFA	CD44
WNT5A	CD44
ITGA2	CD44
FCGR1A	CD44
KRT19	CD44
RHOA	CD44
RHOA	CD44
PECAM1	CD44
EGF	CD44
CXCL12	CD44
CAV1	CD44
FN1	CD44
TFRC	CD44
ENSG00000269897	CD44
HLA-DPB1	CD44
CD38	CD44
AKT1	CD44
TIMP1	CD44
AKT1	CD44
SERPINB3	CD44
AKT1	CD44
BMP2	CD44
PKM	CD44
CDH1	CD44
IL1B	CD44
PML	CD44
CDH1	CD44
RHOA	CD44
AKT1	CD44
TIMP1	CD44
ITGA2	CD44
FN1	CD44
ITGAX	CD44
TIMP1	CD44
NT5E	CD44
SOX2	CD44
ESR1	CD44
MAPK3	CD44
OAS1	CD44
AKT1	CD44
FOSL1	CD44
CD44	ITGA5
FOSL1	CD44
CD44	HSPG2
FOSL1	CD44
CD44	GAPDH
FOSL1	CD44
CD44	FYN
FOSL1	CD44
CD44	MSN
FOSL1	CD44
CD44	ANPEP
FOSL1	CD44
FOSL1	CD44
CD44	ITGB1
ICAM1	CD44
CD44	HMGA2
ICAM1	CD44
EGF	CD44
AKT1	CD44
TBX21	CD44
B2M	CD44
HRAS	CD44
BMP2	CD44
TGFBR2	CD44
CD44	MME
TGFBR2	CD44
TIMP1	CD44
TIMP1	CD44
AKT1	CD44
AKT1	CD44
IL7R	CD44
CD44	HMGA2
IL7R	CD44
HMGA2	CD44
CD44	ITGA5
HMGA2	CD44
CD44	HSPG2
HMGA2	CD44
CD44	CDC42
HMGA2	CD44
CD44	FYN
HMGA2	CD44
CD44	MSN
HMGA2	CD44
HMGA2	CD44
CD44	ITGB1
ITGA5	CD44
TRIM25	CD44
AKT1	CD44
ENSG00000269897	CD44
TIMP1	CD44
AKT1	CD44
ALB	CD44
LGALS3	CD44
AKT1	CD44
CCL2	CD44
AKT1	CD44
NCAM1	CD44
MYC	CD44
ALDH3A2	CD44
AKT1	CD44
TIMP1	CD44
TP53	CD44
MYC	CD44
ALDH3A1	CD44
JUN	CD44
AKT1	CD44
ALDH3A2	CD44
IL6	CD44
KHDRBS1	CD44
AKT1	CD44
HSPG2	CD44
LYN	CD44
TIMP1	CD44
AKT1	CD44
MME	CD44
AKT1	CD44
AKT1	CD44
CDC42	CD44
IFNG	CD44
SERPINB3	CD44
FCGR1A	CD44
B2M	CD44
TIMP1	CD44
GAPDH	CD44
EGF	CD44
TIMP1	CD44
THY1	CD44
EGFR	CD44
AKT1	CD44
AKT1	CD44
ALB	CD44
AKT1	CD44
TP53	CD44
CXCL12	CD44
SLC7A11	CD44
CCND1	CD44
CXCL12	CD44
AKT1	CD44
EGF	CD44
SLC7A11	CD44
AKT1	CD44
AKT1	CD44
EGF	CD44
TRIM2	CD44
NT5E	CD44
TFRC	CD44
FYN	CD44
EZR	CD44
PTEN	CD44
TRIM21	CD44
AKT1	CD44
KIT	CD44
PTPRC	CD44
CAV1	CD44
SERPINB3	CD44
PKM	CD44
AKT1	CD44
EGF	CD44
RHOA	CD44
CD34	CD44
AKT1	CD44
MMP1	CD44
PTEN	CD44
CD44	AKT1
CD44	TIMP1
CD44	AKT1
CD44	HMMR
CD44	TIMP1
CD44	OAS1
CD44	CD34
CD44	EZR
CD44	CTNNB1
CD44	B2M
CD44	EGFR
CD44	BGN
CD44	AKT1
CD44	CD34
CD44	EZR
CD44	CXCL12
CD44	TRIM21
CD44	NT5E
CD44	CXCL8
CD44	AKT1
CD44	AKT1
CD44	AKT1
CD44	PKM
CD44	MME
CD44	TIMP1
CD44	MMP1
CD44	ITGB1
MMP1	CD44
CD44	ITGB1
MYO5A	TYRP1
TYRP1	AASDH
CTSL	TYRP1
TYRP1	AASDH
CTSL	TYRP1
TYRP1	AASDH
EDN1	TYRP1
TYRP1	AASDH
CCT4	ABCE1
ABCE1	IFIH1
CCT4	ABCE1
ABCE1	IFIH1
OXA1L	LETM1
LETM1	DSE
ACTG1	RAC1
RAC1	ARHGEF15
ACTG1	RAC1
RAC1	ARHGEF28
CRKL	RAC1
RAC1	ARHGEF15
CRKL	RAC1
RAC1	MEN1
PDGFRB	RAC1
RAC1	ARHGEF15
PDGFRB	RAC1
RAC1	MYL6
MUSK	RAC1
RAC1	NME1
MUSK	RAC1
RAC1	GDI2
FCGR1A	RAC1
RAC1	ARHGEF15
FCGR1A	RAC1
RAC1	MEN1
FCGR1A	RAC1
RAC1	ARHGEF28
EGF	RAC1
RAC1	ARHGEF15
CD28	RAC1
RAC1	ARHGEF15
CD28	RAC1
RAC1	ARHGEF28
MYL9	RAC1
RAC1	TIAM1
MYL9	RAC1
RAC1	ARHGEF15
MYL9	RAC1
RAC1	MCF2
MYL9	RAC1
RAC1	ARHGEF28
CXCL12	RAC1
RAC1	ARHGEF15
TIAM1	RAC1
RAC1	MEN1
TIAM1	RAC1
RAC1	MYL6
WAS	RAC1
RAC1	MEN1
ITSN2	RAC1
RAC1	CAMK2B
ITSN2	RAC1
RAC1	MYL6
B2M	RAC1
RAC1	ARHGEF15
CDH1	RAC1
RAC1	ARHGEF15
RELA	RAC1
RAC1	MYL6
ARHGEF15	RAC1
RAC1	NME1
ARHGEF15	RAC1
RAC1	CAMK2B
ARHGEF15	RAC1
RAC1	MEN1
ARHGEF15	RAC1
RAC1	TLR4
ARHGEF15	RAC1
RAC1	MYL6
ARHGEF15	RAC1
RAC1	FN1
ARHGEF15	RAC1
RAC1	GRB2
ARHGEF15	RAC1
RAC1	CAV1
ARHGEF15	RAC1
RAC1	NME1
ARHGEF15	RAC1
RAC1	DMD
ARHGEF15	RAC1
RAC1	FN1
ARHGEF15	RAC1
RAC1	HRAS
ARHGEF15	RAC1
RAC1	ITGA5
ARHGEF15	RAC1
RAC1	SPTAN1
ARHGEF15	RAC1
RAC1	B2M
ARHGEF15	RAC1
RAC1	BDNF
ARHGEF15	RAC1
RAC1	CXCL12
ARHGEF15	RAC1
RAC1	CRKL
ARHGEF15	RAC1
RAC1	CXCL12
ARHGEF15	RAC1
RAC1	CXCL12
ARHGEF15	RAC1
RAC1	ACTN1
SOD1	RAC1
RAC1	MYL6
SOD1	RAC1
RAC1	ITGA5
CAMK2B	RAC1
RAC1	MEN1
CAMK2B	RAC1
RAC1	MCF2
CAMK2B	RAC1
RAC1	ACTR2
CAMK2B	RAC1
RAC1	GDI2
CAMK2B	RAC1
RAC1	NCKAP1L
CAMK2B	RAC1
RAC1	NCKAP1L
MEN1	RAC1
RAC1	MCF2
MEN1	RAC1
RAC1	ARHGEF28
MEN1	RAC1
RAC1	NCKAP1L
MEN1	RAC1
RAC1	NCKAP1L
NME1	RAC1
RAC1	MYL6
NME1	RAC1
RAC1	MCF2
NME1	RAC1
RAC1	ARHGEF28
NME1	RAC1
RAC1	NCKAP1L
NME1	RAC1
RAC1	CRKL
NME1	RAC1
RAC1	PXN
NME1	RAC1
RAC1	NCKAP1L
MYL6	RAC1
RAC1	MCF2
MYL6	RAC1
RAC1	ARHGEF28
ARPC1A	RAC1
RAC1	ARHGEF28
MYLK	RAC1
RAC1	MCF2
NGF	RAC1
RAC1	ARHGEF28
CDKN1B	RAC1
RAC1	ARHGEF28
CDKN1B	RAC1
RAC1	ACTN1
CAV1	RAC1
RAC1	ARHGEF28
NME1	RAC1
RAC1	ARHGEF28
MCF2	RAC1
RAC1	HRAS
MCF2	RAC1
RAC1	ITGA5
MCF2	RAC1
RAC1	NME1
MCF2	RAC1
RAC1	ACTN1
MYH9	RAC1
RAC1	ARHGEF28
ALS2	RAC1
RAC1	ARHGEF28
ARHGEF28	RAC1
RAC1	ITGA5
ARHGEF28	RAC1
RAC1	CRKL
ARHGEF28	RAC1
RAC1	ACTN1
OCRL	RAC1
RAC1	ITGA5
GDI2	RAC1
RAC1	ITGA5
GDI2	RAC1
RAC1	ACTN1
ITGA5	RAC1
RAC1	OCRL
IRF1	IFI27
STAT1	IFI27
STAT1	IFI27
IFI27	CMPK2
EGR1	IFI27
EGR1	IFI27
IFI27	CMPK2
HLA-B	IFI27
PSMB8	IFI27
IFIT5	IFI27
STAT1	IFI27
UBA7	IFI27
CMPK2	IFI27
IFI27	MX2
IFI27	PSMB8
IFI27	STAT1
IFI27	PSMB8
IFI27	MX2
IFI27	IRF3
IFI27	HLA-C
IFI27	MX2
IFI27	HLA-C
IFI27	OAS1
IFI27	ADAR
IFI27	MX2
IFI27	IRF7
IFI27	MX2
IFI27	PSMB8
IFI27	EGR1
IFI27	IRF1
IFI27	PSMB8
IFI27	PSMB8
IFI27	MX2
IFI27	STAT2
IFI27	MX2
IFI27	IRF1
IFI27	PSMB8
IFI27	PSMB8
IFI27	PSMB8
IFI27	HLA-A
IFI27	PSMB8
IFI27	MX2
IFI27	UBA7
IFI27	IRF4
IFI27	MX2
IFI27	MX2
IFI27	PSMB8
IFI27	BST2
IFI27	IRF6
IFI27	HLA-C
IFI27	MX2
IFI27	PSMB8
IFI27	IRF3
IFI27	MX2
IFI27	PSMB8
IFI27	UBA7
IFI27	STAT1
IFI27	EGR1
IFI27	MX2
IFI27	UBA7
IFI27	CMPK2
IFI27	MX2
IFI27	MX1
IFI27	EGR1
IFI27	PSMB8
IFI27	MX2
IFI27	STAT1
IFI27	STAT1
IFI27	PSMB8
IFI27	IRF7
IFI27	PSMB8
IFI27	STAT1
IFI27	PSMB8
IFI27	BST2
IFI27	EGR1
IFI27	HLA-C
IFI27	IRF8
IFI27	HLA-B
IFI27	CMPK2
IFI27	MX2
IFI27	PSMB8
IFI27	MX2
IFI27	IRF3
IFI27	STAT1
IFI27	MX2
IFI27	MX2
IFI27	MX2
IFI27	PSMB8
IFI27	MX2
IFI27	PSMB8
IFI27	MX2
IFI27	EGR1
IFI27	PSMB8
IFI27	STAT1
IFI27	RNASEL
IFI27	PSMB8
IFI27	PSMB8
IFI27	MX2
IFI27	IRF3
IFI27	MX2
IFI27	MX2
IFI27	MX1
IFI27	MX2
IFI27	PSMB8
IFI27	HLA-B
IFI27	IRF8
IFI27	EGR1
IFI27	STAT1
IFI27	PSMB8
IFI27	STAT1
IFI27	ADAR
IFI27	PSMB8
IFI27	PSMB8
IFI27	PSMB8
IFI27	PSMB8
IFI27	MX1
IFI27	HLA-C
IFI27	MX1
IFI27	MX2
IFI27	CMPK2
IFI27	PSMB8
IFI27	PSMB8
IFI27	MX2
IFI27	PSMB8
IFI27	EGR1
IFI27	PSMB8
IFI27	BST2
IFI27	PSMB8
IFI27	PSMB8
IFI27	BST2
IFI27	HLA-C
IFI27	IRF8
IFI27	MX2
IFI27	CMPK2
IFI27	STAT1
IFI27	HLA-B
IFI27	UBA7
IFI27	IRF2
IFI27	PSMB8
IFI27	OAS1
IFI27	HLA-B
IFI27	MX2
IFI27	ISG15
IFI27	MX2
IFI27	PSMB8
IFI27	MX2
IFI27	PSMB8
IFI27	UBA7
IFI27	HLA-C
IFI27	IRF3
IFI27	PSMB8
IFI27	PSMB8
IFI27	PSMB8
IFI27	PSMB8
IFI27	HLA-C
IFI27	IFIT2
IFI27	PSMB8
IFI27	MX2
IFI27	PSMB8
IFI27	IRF8
IFI27	MX2
IFI27	EGR1
IFI27	MX2
IFI27	RNASEL
IFI27	ISG15
IFI27	IRF4
IFI27	PSMB8
IFI27	HLA-A
IFI27	EGR1
IFI27	EGR1
IFI27	HLA-C
IFI27	HLA-A
IFI27	STAT1
IFI27	MX2
IFI27	PSMB8
IFI27	MX2
IFI27	PSMB8
IFI27	STAT1
IFI27	PSMB8
IFI27	PSMB8
IFI27	MX2
IFI27	PSMB8
IFI27	PSMB8
IFI27	PSMB8
IFI27	MX2
IFI27	IRF7
IFI27	IRF2
IFI27	PSMB8
IFI27	MX2
IFI27	NR4A1
IFI27	EGR1
IFI27	PSMB8
IFI27	MX2
IFI27	EGR1
IFI27	MX1
IFI27	IRF1
IFI27	EGR1
IFI27	MX2
IFI27	BST2
IFI27	MX2
IFI27	HLA-A
IFI27	IRF1
IFI27	HLA-B
IFI27	HLA-B
IFI27	PSMB8
IFI27	MX1
IFI27	CMPK2
IFI27	IRF3
IFI27	STAT1
IFI27	MX2
IFI27	MX2
IFI27	IRF3
IFI27	EGR1
IFI27	OAS1
IFI27	PSMB8
IFI27	STAT2
IFI27	IRF3
IFI27	MX2
IFI27	MX2
IFI27	STAT1
IFI27	PSMB8
IFI27	PSMB8
IFI27	HLA-G
IFI27	MX2
IFI27	STAT1
IFI27	MX2
IFI27	IRF7
IFI27	HLA-C
IFI27	IRF3
IFI27	EGR1
IFI27	STAT1
IFI27	PSMB8
IFI27	PSMB8
IFI27	ADAR
IFI27	PSMB8
IFI27	MX2
IFI27	STAT1
IFI27	IRF3
IFI27	EGR1
IFI27	IRF4
IFI27	PSMB8
IFI27	MX2
IFI27	HLA-C
IFI27	IRF3
IFI27	PSMB8
IFI27	CMPK2
IFI27	PSMB8
IFI27	PSMB8
IFI27	EGR1
IFI27	IFIT3
IFI27	SAMHD1
IFI27	MX2
IFI27	PSMB8
IFI27	IRF8
IFI27	HLA-B
IFI27	EGR1
IFI27	IRF4
IFI27	IRF3
IFI27	MX2
IFI27	MX2
IFI27	IRF8
IFI27	PSMB8
IFI27	MX2
IFI27	MX2
IFI27	HLA-B
IFI27	MX1
IFI27	PSMB8
IFI27	PSMB8
IFI27	EGR1
IFI27	IRF1
IFI27	EGR1
IFI27	MX2
IFI27	PSMB8
IFI27	STAT1
IFI27	NR4A1
IFI27	MX2
IFI27	HLA-A
IFI27	PSMB8
IFI27	MX2
IFI27	MX2
IFI27	MX2
IFI27	IRF8
IFI27	PSMB8
IFI27	MX2
IFI27	BST2
IFI27	HLA-C
IFI27	CMPK2
IFI27	PSMB8
IFI27	IFITM3
IFI27	IRF8
IFI27	MX2
IFI27	UBA7
IFI27	MX2
IFI27	PSMB8
IFI27	IRF4
IFI27	MX2
IFI27	MX2
IFI27	MX1
IFI27	MX2
IFI27	MX2
IFI27	ADAR
IFI27	MX2
IFI27	MX2
IFI27	IRF4
IFI27	EGR1
IFI27	OAS1
IFI27	MX2
IFI27	HLA-B
IFI27	MX2
IFI27	PSMB8
IFI27	PSMB8
IFI27	USP18
IFI27	MX2
IFI27	MX2
IFI27	PSMB8
IFI27	EGR1
IFI27	IRF1
IFI27	EGR1
IFI27	MX2
IFI27	HLA-C
IFI27	MX2
IFI27	MX2
IFI27	UBA7
IFI27	CMPK2
IFI27	MX2
IFI27	IRF3
IFI27	HLA-C
IFI27	PSMB8
IFI27	CMPK2
IFI27	BST2
IFI27	PSMB8
IFI27	PSMB8
IFI27	STAT1
STAT1	IFI27
IFI27	CMPK2
STAT1	IFI27
IFI27	CMPK2
STAT2	IFI27
IFI27	CMPK2
BST2	IFI27
IFI27	CMPK2
IRF6	IFI27
IFI27	CMPK2
EGR1	IFI27
IFI27	CMPK2
EGR1	IFI27
IFI27	CMPK2
EGR1	IFI27
IFI27	CMPK2
PSMB8	IFI27
IFI27	CMPK2
EGR1	IFI27
IFI27	CMPK2
STAT1	IFI27
IFI27	CMPK2
ADAR	IFI27
IFI27	CMPK2
PSMB8	IFI27
IFI27	CMPK2
EGR1	IFI27
IFI27	CMPK2
IRF4	IFI27
IFI27	CMPK2
IRF4	IFI27
IFI27	USP18
HLA-A	IFI27
IFI27	CMPK2
STAT1	IFI27
IFI27	CMPK2
BST2	IFI27
IFI27	CMPK2
STAT1	IFI27
IFI27	CMPK2
EGR1	IFI27
IFI27	CMPK2
EGR1	IFI27
IFI27	USP18
IRF4	IFI27
IFI27	CMPK2
IRF4	IFI27
IFI27	USP18
STAT1	IFI27
IFI27	CMPK2
BST2	IFI27
IFI27	CMPK2
CMPK2	IFI27
IFI27	EGR1
CMPK2	IFI27
IFI27	BST2
ACTA1	CALM2
CALM2	DLG1
ADCY8	CALM2
CALM2	MYLK
SELL	CALM2
CALM2	MYH10
TNNI3	CALM2
CALM2	DLG1
CAMK2A	CALM2
CALM2	MYLK
CAMK2A	CALM2
CALM2	ACTA2
CAMK2A	CALM2
CALM2	MYH10
CAMK2A	CALM2
CALM2	ACTA2
CAMK2B	CALM2
CALM2	ACTA2
CAMK2B	CALM2
CALM2	MYH10
RPL37A	CALM2
CALM2	DLG1
MYLK	CALM2
CALM2	DLG1
MYLK	CALM2
CALM2	DLG4
MYLK	CALM2
CALM2	NGFR
MYLK	CALM2
CALM2	DLG4
MYLK	CALM2
CALM2	SPTAN1
MYLK	CALM2
CALM2	NOS2
MYLK	CALM2
CALM2	NOS2
MYLK	CALM2
CALM2	CYP1B1
MYLK	CALM2
CALM2	ADCY8
MYLK	CALM2
CALM2	ADCY8
MYLK	CALM2
CALM2	NOS3
MYLK	CALM2
CALM2	ADCY8
ACTA2	CALM2
CALM2	DLG1
ACTA2	CALM2
CALM2	DLG4
ACTA2	CALM2
CALM2	CYP1B1
DLG1	CALM2
CALM2	MYH10
DLG1	CALM2
CALM2	NOS2
DLG1	CALM2
CALM2	NOS2
DLG1	CALM2
CALM2	CYP1B1
DLG1	CALM2
CALM2	ACTA2
DLG1	CALM2
CALM2	NOS3
DLG4	CALM2
CALM2	MYH10
DLG4	CALM2
CALM2	ACTA2
MYH10	CALM2
CALM2	CYP1B1
MYH10	CALM2
CALM2	NOS3
PARK2	CUL1
CUL1	GSK3B
SOCS1	CUL1
CUL1	GSK3B
GSK3B	CUL1
CUL1	DTX3L
GSK3B	CUL1
CUL1	GAN
EP300	CUL1
CUL1	GAN
MX2	EIF2AK2
EIF2AK2	PPP1CA
PPP1CB	EIF2AK2
EIF2AK2	MX2
TP53	EIF2AK2
EIF2AK2	MX2
IMP3	EIF2AK2
EIF2AK2	MX2
TP53	EIF2AK2
EIF2AK2	MX2
PPP1CC	EIF2AK2
EIF2AK2	MX2
PPP1CB	EIF2AK2
EIF2AK2	MX2
DDX60	EIF2AK2
EIF2AK2	PPP1CA
TP53	EIF2AK2
EIF2AK2	MX2
PPP1CB	EIF2AK2
EIF2AK2	MX2
PPP1CB	EIF2AK2
EIF2AK2	MX2
TOLLIP	EIF2AK2
EIF2AK2	MX2
MX2	EIF2AK2
EIF2AK2	PTPN2
MX2	EIF2AK2
EIF2AK2	MAP3K7
MX2	EIF2AK2
EIF2AK2	TOLLIP
MX2	EIF2AK2
EIF2AK2	TP53
MX2	EIF2AK2
EIF2AK2	TOLLIP
PPP1CA	EIF2AK2
EIF2AK2	EHHADH
PPP1CA	EIF2AK2
EIF2AK2	DDX60
ACTG1	ZYX
ZYX	CRKL
ACTG1	ZYX
ZYX	F2
ACTG1	ZYX
ZYX	F2
CRKL	ZYX
ZYX	CNN2
AKT1	ZYX
ZYX	CNN2
ACTG1	ZYX
ZYX	F2
ITGB1	ZYX
ZYX	CNN2
CNN2	ZYX
ZYX	F2
CNN2	ZYX
ZYX	PTK2
CNN2	ZYX
ZYX	ITGA1
CNN2	ZYX
ZYX	F2
CNN2	ZYX
ZYX	ITGB1
F2	ZYX
ZYX	ITGA1
SIRT1	ZYX
ZYX	ACTG1
SIRT1	ZYX
ZYX	ACTG1
SIRT1	ZYX
ZYX	ITGA1
ACTG1	ZYX
ZYX	F2
ACTG1	ZYX
ZYX	F2
ITGA1	ZYX
ZYX	F2
PNLIP	ACSL3
ACSL3	SLC27A2
MGLL	ACSL3
ACSL3	SLC27A2
GMPS	EEF1G
RAN	EEF1G
PDCD4	EEF1G
AP2M1	EEF1G
RPL4	EEF1G
DOCK4	EEF1G
DOCK4	EEF1G
ENO3	EEF1G
NME1-NME2	EEF1G
NME1-NME2	EEF1G
EEF1G	FLNC
RPS27A	EEF1G
HSPA8	EEF1G
GMPS	EEF1G
DOCK4	EEF1G
PDCD4	EEF1G
NME1-NME2	EEF1G
HSPA8	EEF1G
TPI1	EEF1G
RPS19	EEF1G
GMPS	EEF1G
HSP90AA1	EEF1G
NME1-NME2	EEF1G
HSPA8	EEF1G
RPS27A	EEF1G
AP2M1	EEF1G
GAPDH	EEF1G
HSPA8	EEF1G
HSPA8	EEF1G
PKM	EEF1G
PDCD4	EEF1G
GAPDH	EEF1G
AP2M1	EEF1G
HSP90AA1	EEF1G
RPL26	EEF1G
HSPA4	EEF1G
AP2M1	EEF1G
HSP90AA1	EEF1G
HSP90AB1	EEF1G
GAPDH	EEF1G
HSPA8	EEF1G
RPS27A	EEF1G
GMPS	EEF1G
KTN1	EEF1G
HSPA8	EEF1G
PTGES3	EEF1G
HSPA8	EEF1G
ASPN	EEF1G
FLNC	EEF1G
PKM	EEF1G
HSPA8	EEF1G
SF1	EEF1G
RPS27A	EEF1G
PTGES3	EEF1G
HSPA8	EEF1G
AP2M1	EEF1G
RPS27A	EEF1G
TPI1	EEF1G
RPS3	EEF1G
NME1-NME2	EEF1G
NME1-NME2	EEF1G
PTGES3	EEF1G
GTF2E1	EEF1G
TPI1	EEF1G
HSP90AB1	EEF1G
FLNC	EEF1G
FLNC	EEF1G
SF1	EEF1G
GTF2E1	EEF1G
RPS27A	EEF1G
RPS27A	EEF1G
EEF1G	FLNC
GNB2L1	EEF1G
HSPA4	EEF1G
TPI1	EEF1G
GAPDH	EEF1G
OLA1	EEF1G
GAPDH	EEF1G
KTN1	EEF1G
NME1-NME2	EEF1G
GAPDH	EEF1G
ATP5B	EEF1G
GAPDH	EEF1G
RPS27A	EEF1G
DOCK4	EEF1G
EEF1A1	EEF1G
NME1-NME2	EEF1G
HSPA8	EEF1G
EEF1G	HSPA8
EEF1G	KPNB1
EEF1G	TCP1
EEF1G	AP2M1
EEF1G	RPS27A
EEF1G	HSP90AB1
EEF1G	RPS27A
EEF1G	HSPA8
EEF1G	HSP90AA1
EEF1G	CCT8
EEF1G	GAPDH
EEF1G	HSPA8
EEF1G	HSPA4
EEF1G	XPC
EEF1G	HSPA4
EEF1G	PARK7
EEF1G	FLNC
EEF1G	GAPDH
EEF1G	RPS27A
EEF1G	HSPA8
EEF1G	KPNB1
EEF1G	LAP3
EEF1G	PARK7
EEF1G	RPS27A
EEF1G	CCT4
EEF1G	RPS27A
EEF1G	FLNC
EEF1G	GAPDH
EEF1G	PLEC
EEF1G	GAPDH
EEF1G	HSP90AA1
EEF1G	GMPS
EEF1G	RPS27A
EEF1G	PTGES3
EEF1G	HSPA4
EEF1G	GAPDH
EEF1G	OLA1
EEF1G	OLA1
EEF1G	HSPA8
EEF1G	GAPDH
EEF1G	PTGES3
EEF1G	HSPA8
EEF1G	EIF3M
EEF1G	HSPA4
EEF1G	HSPA8
EEF1G	NME1-NME2
EEF1G	LAP3
EEF1G	AHCY
EEF1G	PTGES3
EEF1G	HSPA4
EEF1G	CCT4
EEF1G	ENO2
EEF1G	KTN1
EEF1G	GNB2L1
EEF1G	RPL15
EEF1G	HSP90AB1
EEF1G	PKM
EEF1G	ASPN
EEF1G	RPL37A
EEF1G	PARK7
EEF1G	NME1-NME2
EEF1G	HSP90AA1
EEF1G	CCT8
EEF1G	TPI1
EEF1G	HSP90AB1
EEF1G	FLNC
EEF1G	PLOD3
EEF1G	RPS27A
EEF1G	NPSR1
EEF1G	EPRS
EEF1G	HSPA4
EEF1G	HSPA8
EEF1G	HSPA8
EEF1G	RPS27A
EEF1G	GAPDH
EEF1G	SF1
EEF1G	MRPL2
EEF1G	GTF2E1
EEF1G	PA2G4
EEF1G	ENO2
EEF1G	HSPA4
EEF1G	PKM
EEF1G	LAP3
EEF1G	NPSR1
EEF1G	HSPA4
EEF1G	HSPA8
EEF1G	FLNC
EEF1G	HSPA8
EEF1G	ENO2
EEF1G	HSP90AA1
EEF1G	HSP90AB1
EEF1G	FLNC
EEF1G	HSPA8
EEF1G	RPS27A
EEF1G	ASPN
EEF1G	EIF5B
EEF1G	HSPA8
EEF1G	HSPA8
EEF1G	PTGES3
EEF1G	HSPA4
EEF1G	HSPA4
EEF1G	HSPA8
EEF1G	HSPA4
EEF1G	EIF3L
EEF1G	HSPA8
EEF1G	KTN1
EEF1G	GAPDH
EEF1G	HSPA8
EEF1G	HSPA4
EEF1G	STIP1
EEF1G	KTN1
EEF1G	RPS27A
EEF1G	AP2M1
EEF1G	HSP90AA1
EEF1G	FLNC
EEF1G	FLNC
EEF1G	HSPA8
EEF1G	GAPDH
EEF1G	GMPS
EEF1G	GTF2E1
EEF1G	HSPA4
EEF1G	HSPA4
EEF1G	IMP3
EEF1G	CCT8
EEF1G	SF1
EEF1G	HSPA4
EEF1G	FLNC
EEF1G	SQLE
EEF1G	HSPA4
EEF1G	HSPA8
EEF1G	RPS27A
EEF1G	ASPN
EEF1G	RPS27A
EEF1G	OLA1
EEF1G	PA2G4
EEF1G	GAPDH
EEF1G	HSPA4
EEF1G	HSPA8
EEF1G	HSPA8
EEF1G	FLNC
EEF1G	RPS27A
EEF1G	GAPDH
EEF1G	RPS27A
EEF1G	FBL
EEF1G	GAPDH
EEF1G	PA2G4
EEF1G	GAPDH
EEF1G	HSP90AA1
EEF1G	HSPA4
EEF1G	HSPA8
EEF1G	RPS27A
EEF1G	HSPA4
EEF1G	RPS27A
EEF1G	AP2M1
EEF1G	KTN1
EEF1G	RPS27A
EEF1G	RPS27A
EEF1G	KARS
EEF1G	RPS27A
EEF1G	RPS27A
EEF1G	KPNB1
EEF1G	HSPA4
EEF1G	RPS27A
EEF1G	GAPDH
EEF1G	KTN1
EEF1G	FLNC
EEF1G	KTN1
EEF1G	NPSR1
EEF1G	ENO2
EEF1G	HSP90AA1
EEF1G	TPI1
EEF1G	RPS27A
EEF1G	EPRS
EEF1G	HSPA8
EEF1G	HSP90AA1
EEF1G	HSP90AA1
EEF1G	KTN1
EEF1G	GAPDH
EEF1G	AP2M1
EEF1G	PA2G4
EEF1G	EIF4A1
EEF1G	HSPA4
EEF1G	GAPDH
EEF1G	HSPA4
EEF1G	ENO2
EEF1G	GTF2E1
EEF1G	CCT4
EEF1G	NME1-NME2
EEF1G	MRPL13
EEF1G	HSPA8
EEF1G	NME1-NME2
EEF1G	HSPA8
EEF1G	HSPA8
EEF1G	HSPA8
EEF1G	GAPDH
EEF1G	HSPA8
EEF1G	HSPA8
EEF1G	ENO2
EEF1G	NME1-NME2
EEF1G	HSPA8
EEF1G	HSP90AB1
EEF1G	ENO2
EEF1G	HSPA4
EEF1G	RPS27A
EEF1G	HSP90AA1
EEF1G	TPI1
EEF1G	PSMA7
EEF1G	LAP3
EEF1G	HSPA8
EEF1G	NME1-NME2
EEF1G	HSP90AB1
EEF1G	NPSR1
EEF1G	PARK7
EEF1G	HSPA4
EEF1G	DOCK4
EEF1G	KTN1
EEF1G	RPS27A
EEF1G	PKM
EEF1G	GAPDH
EEF1G	KTN1
EEF1G	PARK7
EEF1G	CCT8
EEF1G	TPI1
EEF1G	RPS27A
EEF1G	CCT4
EEF1G	FLNC
EEF1G	CCT4
EEF1G	HSPA4
EEF1G	ASPN
EEF1G	ASPN
EEF1G	HSP90AA1
EEF1G	ENO2
EEF1G	HSPA4
EEF1G	NME1-NME2
EEF1G	TPI1
EEF1G	GMPS
EEF1G	NPSR1
EEF1G	HSP90AA1
EEF1G	HSP90AA1
EEF1G	ENO2
EEF1G	ENO2
EEF1G	ATP5B
EEF1G	GAPDH
EEF1G	HSPA4
EEF1G	GNB2L1
LAP3	EEF1G
EEF1G	FLNC
RPS27A	EEF1G
EEF1G	FLNC
RPS27A	EEF1G
EEF1G	ENO2
LAP3	EEF1G
[truncated: 6,079 more rows]

## Sheet: Node list
HIST1H4C
UBE2Q1
HIST1H4A
CEL
AGK
HIST1H4F
NCBP2
HSPA4
ENSG00000269897
HSPA9
HSPA8
IGHV3-11
ELANE
AGA
COL8A1
LAPTM5
B2M
UBE2Q2
CD226
LIFR
AGT
ASS1
SQLE
ADIPOQ
NCBP1
ITPKA
PPP3R1
HKDC1
PIK3CA
SPR
GPR183
PRNP
PIK3CG
RNF115
SPN
REM1
ABCD1
GRIN1
CBLC
DHX9
PRKAG2
ZNF41
NUP98
XPC
SP1
MUC1
PPP2R2A
SCG2
GC
PIK3C3
GK
ATP5SL
TRAPPC9
ORM1
ORM2
WHSC1
PARP14
MAG
MAF
CTBP1
ITGA8
ITGA9
ATP2A1
ATP2A2
PCID2
ALDH3A2
ITGA1
ITGA2
ITGA3
ITGA4
ITGA5
ITGA6
MGST1
APOA4
SWAP70
APOA1
APOA2
XPO1
LILRB3
XPO4
LILRB1
DGAT1
TTR
DGAT2
GRAP2
FBXL14
RASEF
TTL
FBXL19
KSR1
GAR1
PRSS57
GRP
MPV17
COL4A5
EPS15L1
ANAPC1
GART
TACR3
ANAPC4
TACR1
ITGAX
RPS6KA1
BCL2A1
SH3D19
PSMD14
ITGAV
PPIB
MTG1
FTCD
ITGAL
ITGAM
SERBP1
MINPP1
PIK3CB
IDO2
CD40LG
SMAD9
NUP133
SMAD4
SMAD5
SMAD6
SMAD7
VAPB
SMAD2
SMAD3
FOXM1
NECAP1
IGF2R
CTH
EXOSC10
ARF3
ARF1
ARF6
ARF5
SPARC
CRBN
RAB3IP
RIC1
SULT1A1
CALB2
CALB1
ENSG00000258947
IL3RA
PRKAR1A
RNASEH2A
SAR1B
OLIG2
OLIG1
BDKRB1
PEX19
CRTAM
PIPOX
ADARB2
SPP1
MGRN1
CDC42
DHX8
IFIH1
DPT
CBLB
EEF1A1
HMGB1
NADSYN1
PGLYRP1
ACRV1
BIN1
AASS
MAOA
KIF4A
ACTA2
CLIP3
CLIP2
CLIP1
FIP1L1
GFAP
AP3B1
CD44
NOLC1
CD46
CD40
SP7
SNW1
ECT2
CFH
CFI
CALR
RALA
RPL24
WDR75
EWSR1
PCK2
WNT3A
QTRTD1
PCK1
HAMP
AGMO
CDO1
CCRL2
BRK1
PES1
EFNB1
NOSTRIN
CHI3L1
PRPF3
ASB1
ASTL
ASB7
ASB4
PRL
ASB9
CD177
CA8
RELN
RELB
RELA
PIP4K2A
PIP4K2C
ZMPSTE24
TYRP1
ATG5
KLK3
ZWINT
THOC3
MYL3
PDE8B
COL7A1
DBH
MANBA
APP
RHBDL3
FABP5
MTRR
PAK4
APC
ABCE1
PAK1
PAK2
PAK3
FOXP3
FOXP1
CHAT
COPS3
KHDRBS1
SAA1
GGCT
MED1
PINK1
GAST
LHCGR
SCGN
PLCH1
PRKG1
TRAF3IP3
NPY
TNS1
PPP1R9B
IGF2
IGF1
DPYSL2
GCG
DLD
NUDT2
DERA
ACLY
SKP2
AFP
GJA1
PROZ
SST
GLYCTK
CALML6
MEF2C
PFN1
PFN2
MEF2D
GTPBP1
TRIM2
PROC
ATP5A1
BTK
PDGFRB
TMC6
HFE2
AMPD2
AMPD1
RPLP0
PRKAR2A
PRKAR2B
AP3M1
MAGT1
QPRT
RAB18
ITGA2B
TPM4
CSF1R
TPM1
FBXW9
LETM1
TAGLN
FBXW5
STAMBP
FBXW7
ETFA
TGFBR2
TGFBR1
ALDH3A1
CLIC1
TET1
YKT6
TJP2
TJP1
SLC38A2
MFN2
TCP1
PPAT
HLA-DPA1
F2RL2
ADCY1
KTN1
ACVR2A
PRDX6
TCEB1
PRDX2
PRDX1
AGRN
BAZ2A
SMARCA2
SMARCA4
FYB
CAMP
FYN
FRK
ZAP70
CCT6A
SNAPIN
CDC5L
HNRNPA1
RAC2
RAC3
RAC1
VCL
FCGR2A
VCP
OLA1
AP2A1
CYTH1
VASP
NPSR1
LILRB2
SNX18
MYH7B
GAP43
SPAST
DBT
CANT1
BCKDHA
CALCA
WBP4
CD38
DYNLL1
DYNLL2
CKM
IFI27
CD33
CD34
PTGS1
CD36
POLR3F
POLR3D
POLR3E
TMOD4
POLR3C
POLR3A
PAH
B3GAT2
B3GAT1
TXNDC5
POLR3K
DCN
GPS1
GPAM
CALM2
DCK
CALM1
PI4K2A
CACNA1A
KIF2C
CACNA1C
DCC
CACNA1G
DLGAP1
MBNL1
CUL7
CUL1
CYP27B1
FCAR
HMGCL
TRIM25
SLC25A1
CDH23
TRIM21
CREB1
PRMT5
BGLAP
SIRT2
DNAJA3
KIF5A
PTPN11
KIF5C
KAT5
F2R
UTRN
CD3G
KNG1
DMD
GBA
GNAO1
HSPG2
GAPDH
HIF1A
GAB1
ARHGAP5
ACADM
PPM1G
PPM1B
SRSF2
EGR2
EGR1
SRSF9
PPARGC1A
HLA-DQB1
CANX
MADCAM1
PJA1
CHEK2
CDK2
CHEK1
CLNS1A
UMPS
TSHZ1
CHML
PAX5
MRPL2
MRPL1
PTPN2
PTPN6
PTPN5
GINS4
EIF4EBP2
BAG3
FSTL5
BLK
KMO
MYO1F
MYO1C
ANAPC10
RPS6
RPS3
ARRB1
VDAC1
PDE7A
CTPS1
ZEB1
GPNMB
PSMA3
C9
PSMA1
PSMA7
C3
C5
SRC
VR1
SRF
FBXO43
LCAT
SRR
GALE
PRKAA1
GALC
CS
CP
FSCN1
LGALS4
TCAP
NMS
MYL12A
EIF2AK1
KCNJ9
EIF2AK2
EIF2AK4
COL1A2
COL1A1
KIAA1217
OCRL
IDO1
PLAUR
MMP14
LDHAL6B
FOXO3
FOXO1
KIAA1033
FMR1
LOX
PEX12
CDC37L1
TAC1
RPL26
TGOLN2
ATG7
LPCAT1
COG1
GIT1
SMARCB1
BUB3
PIGR
EPCAM
HPD
PPP1CB
PPP1CC
OLR1
PPP1CA
MPPED1
PDK4
COL6A1
ALPI
ALPL
PTGS2
PECR
HIF3A
FXYD1
PUF60
FBP2
MAFB
PLIN2
ZYX
PLIN1
CDC23
TGFBRAP1
IL15
RBPJ
NTRK1
NTRK2
HSP90AB1
LRPAP1
SAP18
KRAS
ABCB6
SOCS5
CD28
CCR10
CD27
IFI30
CD24
RBP1
MYLIP
MBTPS2
UBR1
ABHD6
PA2G4
UBR4
BMP7
BMP4
SOCS1
BMP2
SOCS3
SOCS2
PPP2CA
ACSL3
ARPC1A
ACSL1
ACSL6
ACSL4
ACSL5
EIF4G3
GRB2
EEF1G
EIF4G1
RPL8
TRIM33
RPL4
RASSF5
G6PC2
ADAM8
ADAM9
RSAD2
ATP5C1
LRRK1
CHD7
CHD9
TSC2
CAP1
CAP2
HTRA1
NPC2
TGFB1I1
PTS
TTC4
MRPL13
RCN2
RCN1
ARPC3
RHOQ
ARPC5
POLR2E
POLR2D
POLR2G
POLR2F
POLR2A
DAG1
POLR2C
RHOC
RHOB
RHOA
POLR2I
RHOF
POLR2K
INHA
DEPTOR
MPO
HNF4A
KLHL42
SNCA
RNF126
MPZ
AGO2
GRPEL1
GAMT
VBP1
SSPN
ACAN
LAP3
SMC4
MAPK14
MAPK10
MAPK12
GADL1
CDC37
DYNC1LI1
FCER1G
AKR1B10
FCER1A
ANKRD45
RASSF1
NFKB1
HP
RAP2B
FAM49B
TRIM37
CORT
CTRB1
ADA
HIST1H1D
ADM
ADK
HIST1H1B
S100A6
RASGRF2
PICK1
IGFALS
PRKACG
PRKACA
PSMB9
PSMB8
DECR2
DECR1
PSMB2
PSMB1
HIVEP3
GNMT
LPXN
SPG7
KALRN
JUNB
OVOL2
P2RX1
ADCY8
MBL2
TYMP
CRY2
SIN3B
TRAF3
ISYNA1
TRAF6
AP4M1
ALS2
CRYM
CNTRL
LRRK2
TAB2
GRIN2B
GNA14
DSPP
GNA13
SCD
ATF4
SDHC
ARPC1B
ATF3
SMARCC2
HSF1
SMARCC1
MOV10
PPAP2B
MFGE8
BUB1B
SUMO1
SUMO3
AP1M1
IL6ST
SNAP91
TARM1
SBF2
PPWD1
DBN1
AAAS
MDH2
ADD2
DLG1
COMMD8
DLG2
DLG4
CDC73
PTGER4
TKTL1
TSPYL5
COMMD1
PPP2R4
PTGER3
ZMYM2
NPR1
IGF1R
TPM3
IFNG
CAMK2A
CAMK2B
CSF3R
OCA2
CXCL11
CXCL10
CYP3A4
CXCL12
RAPGEF4
SHFM1
DBNL
UCKL1
TUBB4B
TUBB4A
LTV1
AKAP9
ARHGAP10
RAB27A
APOC2
YBX1
APOC3
IL7R
CAPZB
CD1C
CD1A
NOVA1
RLN3
CELF3
RAB7A
HSP90B1
POLR1A
POLR1B
DYNC1I2
PTGDR
COL3A1
STIP1
HIP1R
WDR48
SIRT4
GTF2B
CDC25C
GRM8
H3F3B
JAK1
NR1H4
CCL20
FURIN
CCL25
GRM1
CCL27
HIST2H3PS2
GUCY2C
GUCY2F
NMRAL1
DST
CHUK
DSP
SAMM50
PPARG
RHOU
PPARA
GLMN
THBD
DSE
VASH1
MB
EEA1
DNAJC5
DNAJC3
CD14
SORT1
PAK1IP1
CRTAP
INA
CD19
DYNC1LI2
ACP2
NRN1
RAP1B
RAP1A
ITPR2
POLR2L
GLS
NCOA3
TLL2
KIF3B
NT5C3A
ACAT2
DDB1
SETX
GP9
BBS9
MECP2
LDLR
MCAT
PTPRZ1
SLC27A1
PDE10A
SLC27A2
IL2RA
AK9
ACPP
AK1
TBCB
AK5
AK4
HSPE1
MME
CHAF1A
NCKAP1L
MYF5
ITCH
DHFR
AVP
PLCG2
PLCG1
EPS8
HAL
GIPR
DDX17
MYOD1
KLF5
KLF4
IDH2
PSMC2
AASDH
IDH1
MCTS1
NCR1
FBN1
P2RY2
SEC61G
P2RY1
POSTN
C3AR1
BTRC
BAAT
PIH1D1
RND1
RND3
NCL
PPP3CA
PPP3CB
FUCA1
FUCA2
LIN7A
LIN7C
VPS29
KIAA1549
TSG101
SPTB
NCF1
IKBKB
RPN2
DCTPP1
IKBKG
FCGR1A
GNG13
TMEM173
TRAIP
RARA
CTSS
EIF3L
EIF3M
CXCR2
EHHADH
FADD
ESPN
CXCL1
CDKN2A
NAAA
HLA-DRB1
HLA-DRB5
FCHSD2
CXCL2
GUK1
PHGDH
SNAI2
CNN1
HRG
SNAI1
HRC
JAG1
CNN3
FN1
SLC2A8
PTGES3
SYT1
SLC2A3
SLC2A2
UBA52
ATP5O
MEP1B
CCL2
CD2BP2
NFATC2
RPL37A
CCL5
NCSTN
CCAR1
MTDH
IBSP
GTF2E1
OPN4
RBBP5
GNAI2
GNAI3
CEACAM1
DISC1
NID1
CEACAM5
CEACAM6
ANGPT2
CEACAM8
ANGPT1
CD47
SLC46A1
ENG
NCAPH
TEK
AGMAT
F12
F10
EPAS1
GPR143
ATP6V0A2
RALB
CREBBP
SERPINA10
PAOX
NODAL
ATM
RCOR3
RCOR1
ATR
HAAO
HNRNPH1
FLT4
FLT3
CBSL
ZFPM1
CYP1B1
SKP1
GPR37
YME1L1
OXSM
RPN1
PVALB
SUGP1
H1F0
COL25A1
F13B
MAPK8
CLC
ENO1
ENO2
ENO3
MIF
CLU
RNF19B
LLGL1
ACOX2
GRIK1
ACOX1
IRS1
IRS2
CDK1
TRAPPC6B
CRTC2
CDK5
LPAR1
LPAR6
EXOC8
PTK2
LCN2
PHB2
MSH2
MSH3
MGLL
SF3B3
ITGB3BP
MYOCD
SORBS1
RBMX
ODC1
SUN2
ITPR3
XCR1
SUPT3H
HSPD1
ARHGDIB
DNAJC13
ARHGDIA
EPRS
PACSIN3
GREM1
PRKCA
PRKCB
PRKCE
PRKCD
PRKCG
PRKCZ
ADORA3
UCP1
HBA2
FBXL3
GPIHBP1
TYMS
GSTP1
VTI1A
TWISTNB
VTI1B
FKBP15
ACTG1
ACTG2
WWP1
TBX21
FBXO11
CHSY3
CHSY1
GPER1
TPI1
PPIL3
CWC22
TMED10
PPP1R7
PNPLA2
CNGB1
CNGB3
MAP3K1
MAP3K7
PARD6A
MAP3K5
PLA2G6
MCF2
MARCKS
ERBB2
CTSK
CTSL
SHC1
ERBB4
FPR1
FPR2
CTSC
CTSD
CTSG
RPL15
CTSZ
FGFR4
SF1
FGFR2
FGFR3
CTSV
FGFR1
NME4
CXCL3
NME7
NME1
NME2
CXCL6
SYK
CXCL8
NME8
SYP
FKBP1B
TRPM2
FKBP1A
LIF
DAB1
DAXX
NT5M
MET
AHNAK
NT5E
PNPLA3
TIAM1
SLCO4C1
NPPC
MAP1B
FOS
PRKACB
UBA6
UBA7
ATG12
GABBR2
UBA1
PWP1
UBE2I
UBE2K
TP53
UBE2A
ST8SIA2
DSCR3
SETD1B
STX1A
FARS2
NDN
DYNLT1
ILK
TUBA3E
KRT7
KRT5
SRGN
ACVR1
IL1B
ARHGEF1
HARS
RBM8A
TALDO1
PDE3A
CASK
PDE3B
NMNAT2
RPS19
PPCDC
CCDC22
ACSS2
WAC
COMT
UBE2M
WAS
TARDBP
IL18
CYP1A1
VHL
IL10
WNT1
IL13
AGXT
ASMT
IL6
IL7
IL4
IL5
IL2
IL3
STX17
C9orf72
LIPA
BPGM
MRPL37
AIP
GNAT1
RBMS1
ATP11B
HIST2H2BE
LIPE
SPTBN5
SPTBN4
SPTBN1
LIPG
TLN2
NSF
TLN1
GBE1
DPP3
DPP4
NT5C2
DPP7
ANXA1
ZP2
CPT1C
ANXA2
ANXA5
ANXA7
MCM7
MCM5
HDAC1
ENGASE
SAMHD1
LDB3
RPA2
TSR1
NDUFS2
C1S
KLK4
AHCY
M6PR
AOC1
AOC3
TIMP3
TIMP2
TIMP1
CTRC
ISL1
PARL
CRY1
CHMP2B
EPO
PNLIP
DHX15
MS4A3
KLC1
ZNF143
DNTT
RXFP1
CCDC88A
PPT2
CPT2
H2AFB1
PYGB
PHC1
COX8A
GOT2
LYN
GOT1
RNASEL
RNASE3
SOD2
UBE2G1
SOD1
AP1G1
RANGAP1
BAMBI
KCNN3
PRF1
MGMT
SEC23IP
H2AFV
TNFRSF8
ISLR
H2AFX
FBXL4
TLR2
TLR3
DDX6
BRMS1
TLR4
GRIP1
FST
RNF2
AVPR2
RHOT1
CCDC65
NIT2
STMN1
STMN2
HLA-C
TYSND1
HLA-A
FMN1
SNTA1
NOX1
CLTA
NOX4
CLTC
AZU1
CRYZ
UBE3C
UBE3A
LIN7B
MYD88
TOP2A
SNX16
PGM5
FAF2
PGM1
PGM2
PGM3
HIST1H2BD
STAT4
MIA3
FGF8
STAT3
FGF2
HIST1H2BK
BCAN
VAV1
SDC1
SDC2
GCH1
SDC4
CDC20
MAP2K2
GGT1
XPNPEP2
BAIAP2
ACTR3
ACTR2
DTX3L
TEN1-CDK3
SORCS1
SORCS2
GNRHR
DIABLO
CD86
CNR1
CNR2
NANOG
SGCE
SGCD
GP1BA
MAPK3
MAPK1
PPP1R12A
ALDH18A1
SNRNP70
DUSP1
PDE1C
ELN
MARK2
ATP8A1
RDX
FERMT3
ABI3BP
COPS5
CCL11
CCL13
VPS35
CCL16
CCL19
STAT5A
GNRH2
NKX3-1
DGUOK
FBL
IGBP1
ADAM10
HSPA1A
PF4
GPR55
ADAM17
HSPA6
HSPA1L
DGKZ
SERPINA1
IDH3G
CPNE2
CMPK2
NRAS
CEP97
DGKH
PXN
HSPA5
DHX37
DNMT3A
MYCN
ANLN
USP10
SNRPN
USP14
NDEL1
SNRPB
USP18
NPM1
SHANK1
SNRPE
NLK
UNC45A
NEDD4L
PLCB1
BRAF
PDPK1
ADAR
SCFD1
ZDHHC17
PCSK9
CRKL
PRKAG1
PRKAG3
PCSK1
PCSK6
MEN1
PCSK5
P4HA2
P4HA3
P4HA1
CSRNP2
UBAC1
TYK2
SEMA4D
PSG11
TAT
NCAN
NTNG2
GATM
RPF2
PAX8
RETN
NAPG
AP1M2
RNF41
PRIM1
NAPB
NAPA
THY1
ARHGEF10
ARHGEF12
WLS
ARHGEF15
ARHGEF18
SCCPDH
FXR1
PIK3C2A
COL23A1
TRAF3IP1
AHSA1
IFNAR2
WDTC1
DDX41
AHR
PTEN
ANGPTL4
ANGPTL3
ACE2
KLC3
CTCF
ELAVL4
LGR4
ACTA1
ELAVL1
MMP13
CDKN1C
CDKN1B
CDKN1A
QSOX1
UBE2D2
UBE2D3
UBE2D1
SAMSN1
TST
TWIST2
APOE
APOB
MYBPH
TIMM23B
PAICS
STX12
NF1
GCK
TECTA
IFNW1
CCDC53
KIF9
STX16
IFITM5
OGDH
IAPP
ALDH8A1
MSTN
VEGFA
VEGFC
HCK
GZMA
GZMB
CABP4
FBXO32
VWF
ATXN2
MYH10
MYH11
GNS
TK1
LMF1
RET
PELP1
REN
COL2A1
HINT1
HTRA2
TSC1
NEDD8
SPI1
P2RY14
SMC2
NEDD4
P2RY11
P2RY12
P2RY13
ALAS1
ALAS2
S100A4
SUMO2
SNX12
LEPR
SCAF4
LEF1
GRN
IRAK1
APBA1
BMPR1A
NTN1
PGLS
USP9X
MAP2K7
LMOD1
GLS2
SLBP
EGFR
NPR2
CAT
ALOX5AP
AHSG
WDR82
CAD
TRIM9
HLA-DRA
ACER1
CCNA2
DYSF
TWIST1
PDE1B
ATP13A2
IMPDH1
IMPDH2
SKA1
CAMK2D
PGR
CXCR5
CXCR4
POTEF
S100B
ASIP
PIP5KL1
FABP3
NDUFC2
IFT122
RSL24D1
IL2RB
LGALS3BP
SLC45A3
EXOC3
E2F4
EXOC6
EXOC7
EXOC4
CDC25A
OGT
ZNFX1
LCORL
ANK1
ANK2
ANK3
PNMT
CTSA
GHR
IDH3A
PCSK7
PDGFRA
AGXT2
PTK2B
C5AR1
TNRC6C
DAB2
PYCR1
USP21
ADAMTS4
ARHGEF6
ARHGEF7
GNG10
GNG11
GNG12
STRAP
PROKR2
CBFB
CDH1
CDH2
CDH5
IFITM3
LIPC
RAB5A
RAB5C
UBE4A
CENPA
PEX11A
AMACR
SEC24A
PROM1
GTF2F1
CENPT
PAFAH1B1
KIFC1
PYY
GH1
CSF1
CSF2
CSF3
SFN
KAL1
PHACTR2
ACTB
CPT1A
NGF
RILP
TGM2
ARFGAP3
PLA2G1B
ARFGAP1
LAMB1
LAMB3
LAMB2
CYSLTR2
CYSLTR1
DDX58
RUVBL1
CABIN1
PLA2G12B
MGAM
DDX56
DDX54
COL18A1
TXNRD2
COX6C
TXNRD1
PTAFR
AREG
VNN1
UBE2E1
COASY
TNFRSF9
SHB
NR0B2
SHH
ADSSL1
PHEX
MTHFD1
HS6ST1
MYBPC1
AXL
SCN5A
NUDCD2
TNKS
ADSS
RPS6KB1
HSD17B10
ENSG00000264813
TRPC6
PRPF40A
ADSL
WDHD1
LUM
MYH2
GREB1
MYH6
RACGAP1
MYH9
RANBP9
RANBP2
GNB4
GNB1
VTN
NUDT19
CCL4L1
STX2
KEAP1
MCMBP
SRXN1
SMN2
TGFB1
TGFB2
TGFB3
TRIO
PRSS1
UROD
EZH2
ECE1
SOST
F13A1
TIA1
IQGAP1
YWHAZ
LPHN2
LPHN1
YWHAQ
RB1
IFIT2
YWHAH
AURKA
AURKB
NOD2
HCLS1
RHOJ
YWHAE
NR4A3
CARD11
NR4A1
CHRM2
CHRM1
CASC3
IFNL3
DYNC1H1
CALD1
CHST11
CCNB1
VAMP2
VPS18
ABI2
VAMP8
ABI1
ROCK1
ROCK2
CUL4A
MMP9
SP100
MMP2
TAS2R60
MMP1
BPTF
ASB10
SLC6A1
ACADVL
RAB4B
RAB4A
GNPTAB
SYMPK
KRT35
AGER
IL21
IL22
CCNT1
KIF2A
CAV3
NAALADL1
CAV1
PECAM1
USH2A
SERPINC1
ATP6AP2
NRCAM
JAK2
MAPRE3
JAK3
H2BFS
AQP4
BRCA2
LRRC9
LRRC7
ACOT8
GRM5
ACOT4
SHMT2
ADCY4
ADCY5
ADCY6
ADCY7
PLD1
PLD2
ADCY3
PHB
RBBP7
RBBP6
KIF23
RBBP4
RUNX2
RUNX3
RAB44
RUNX1
RBX1
GBF1
RNF213
APBB1IP
DOCK2
RRP9
ENAH
GRIA1
KIF26A
DOCK4
ACSBG1
ACSBG2
APLP2
SMURF1
SNRPD3
SLC9A3
GK2
JUN
JUP
YARS
EPHB2
EPHB3
LGALS3
PLCB3
PLCB4
PARP9
RALGPS1
DDO
DDX60
TSN
ANG
ESR2
TOLLIP
ESR1
RYR1
PPT1
PPP2R5D
SMN1
FGF23
NADK
MYOM2
RYR2
RHOG
EARS2
ACTC1
DSN1
NAMPT
FBXO2
TBX1
LYZ
ADCY10
FBXO7
KCNA4
KCNA5
A2M
SH3GL2
DHX16
TMEM38B
FNDC5
ZHX1
GOLGA2
CSNK1E
TCEB2
FTH1
KDR
RPS27
ACACA
ACACB
SPHK1
APPL1
ALDH7A1
UCHL5
ATRX
UCHL1
UCHL3
SLC5A1
PYGM
SNX6
HIBCH
CYFIP1
CYFIP2
HYI
BAHD1
AIMP1
MYLPF
MDH1
TRIM24
DDX3X
PIN1
INS
YES1
GPX1
KYNU
WASF1
WASF2
WASF3
FAP
FAU
COPG1
TERT
PDE6G
RSPRY1
GOSR2
AP4E1
TP53BP1
UPP2
EFCAB6
CASP3
EIF4A1
DRD2
CASP8
EIF4A3
FASLG
BCL6
BCL2
NOP56
PLK1
CDX2
PLK4
GLRX3
SETD1A
AKT1
AKT2
OAT
CCK
NKX2-2
NKX2-1
NKX2-5
MRC1
NOSIP
AHCYL1
STUB1
ASH2L
ANAPC11
FSTL3
ANAPC13
FSTL1
OAS1
PDE7B
MYC
TLE1
STK11IP
ENTPD6
ENTPD4
ENTPD3
ENTPD2
ENTPD1
SPAG9
COG2
P4HB
OASL
TBX5
KLHL2
SERPINB3
SERPINB2
SERPINB5
SERPINB6
ERC1
CX3CR1
XIAP
GSK3B
UBB
UBC
KDELR1
CFTR
HIRIP3
FBXL5
METAP2
AKR1A1
AANAT
AMH
CLCA1
DDX5
TNXB
GUCY1A3
SIRT3
RAB7B
SIRT1
NBR1
SIRT6
PKLR
RHNO1
PLEC
NQO1
PLEK
PEX5
PEX7
WNT5A
ARHGEF28
NCF2
FNBP1
ACE
NCF4
EPHA4
DAND5
EPHA2
APOOL
ME1
HNRNPH2
ATP5B
HFE
NES
GAD2
GNAI1
TBK1
ZNF740
AFMID
TBC1D5
KDM6A
HLA-B
SUCNR1
PFDN5
MTHFR
HLA-G
VCAM1
POMC
ACHE
SEMA3A
HMOX1
[truncated: 743 more rows]

## Sheet: 159
PRNP
GK
PARP14
ITGA1
ITGA4
BCL2A1
IGF2R
SPARC
IFIH1
BIN1
RALA
FABP5
GJA1
FYN
RAC2
DCN
F2R
GPNMB
FSCN1
COL1A2
COL1A1
MMP14
LOX
COL6A1
PTGS2
IL15
BMP2
ACSL4
RSAD2
RCN1
SNCA
ADM
PSMB9
PSMB8
CXCL10
IL7R
COL3A1
CCL20
THBD
INA
MME
FBN1
RND3
CDKN2A
CXCL2
PHGDH
CNN3
FN1
SLC2A3
CCL2
NID1
EPAS1
LPAR1
MGLL
SUN2
GREM1
GSTP1
MAP3K5
CTSC
FGFR1
CXCL3
CXCL8
LIF
NT5E
PNPLA3
MAP1B
SRGN
IL1B
IL6
LIPA
TLN1
DPP4
ANXA1
ANXA5
CCDC88A
SOD2
FST
FGF2
SGCE
ABI3BP
NKX3-1
HSPA6
CMPK2
HSPA5
USP18
THY1
TWIST2
VEGFA
VEGFC
EGFR
TWIST1
LGALS3BP
ANK2
CTSA
DAB2
GNG11
CDH2
CSF3
LAMB1
DDX58
LUM
GNB4
IFIT2
CALD1
SP100
MMP2
MMP1
CAV1
PARP9
DDX60
NAMPT
UCHL1
GPX1
FAP
FSTL1
OAS1
SERPINB2
WNT5A
GNAI1
HLA-B
RIN1
ACTN2
MMP3
IFIT5
IFIT3
SERPINE1
SERPINE2
FLNC
TNFAIP6
LAMA1
F3
ABCA1
AGPS
VIM
SNX9
MRAS
IGF2BP1
LOXL2
MYL9
HERC5
BCAT1
FOSL1
ICAM1
VCAN
AKR1B1
NEFM
NEFL
NRG1
PSAT1
BDNF
HELZ2
CSPG4
TFPI2
PLS3
UBE2L6
HMGA2
MSN
LDHB
SLC7A11

## Sheet: 76
HIST1H4F
DHX9
GAR1
CLIP2
CD44
TYRP1
ABCE1
LETM1
RAC1
IFI27
CALM2
CUL1
EIF2AK2
ZYX
ACSL3
EEF1G
NPC2
SMC4
SUMO1
RAB7A
EEA1
RAP1B
LDLR
PLCG1
RPN2
EIF3M
RPN1
LCN2
ITPR3
UBA6
ILK
GBE1
CPT1C
ANXA2
AHCY
PGM3
DTX3L
VPS35
ATXN2
SMC2
USP9X
TXNRD1
MYH9
ROCK1
SYMPK
RUNX2
GBF1
TSN
OASL
ARL2
DDOST
UBQLN2
ACTN1
WDR3
ISG15
DNMT1
PSMD1
MYOF
KPNB1
REXO4
KHSRP
MT-CO2
MYL6
INHBE
CNN2
BST2
COPB1
CARM1
GNL3
STAT1
CD55
CYCS
HK2
HK1
CD59
LDHA

## Sheet: 567
AASDH
ABCE1
ABI1
ACAA1
ACADM
ACE
ACOX1
ACSBG2
ACSL1
ACSL3
ACSL4
ACSL5
ACSL6
ACTA1
ACTA2
ACTB
ACTG1
ACTG2
ACTN1
ACTN4
ACTR2
ACVR2B
ADA
ADAR
ADD2
AGT
AGTR1
AGXT2
AHR
AKT1
ALB
ALDOA
ANAPC11
ANGPTL4
ANK3
ANKRD45
ANPEP
ANXA5
APOA1
APOB
APOE
APP
AR
ARF6
ARG1
ARHGEF15
ARHGEF28
ARHGEF6
ARPC1A
ARPC3
ARPC5
ASS1
ATG12
ATG7
ATM
ATXN2
AVP
B2M
BDNF
BECN1
BGN
BIN1
BMP2
BRCA1
BST2
C5AR1
CALD1
CAMK2A
CAMK2B
CANT1
CAPZB
CARM1
CAT
CAV1
CBFB
CBL
CBLB
CCL2
CCL5
CCND1
CCT4
CD28
CD2BP2
CD34
CD38
CD3G
CD44
CD59
CDA
CDC42
CDC5L
CDH1
CDK1
CDKN1B
CDKN2A
CFTR
CHI3L1
CHRM2
CKB
CKM
CLTA
CLTC
CMPK2
CNN2
COL4A5
COX8A
CPT1C
CREBBP
CRKL
CRP
CS
CST3
CTBP1
CTH
CTNNB1
CTNND1
CTSL
CTTN
CXCL1
CXCL10
CXCL12
CXCL8
CYFIP1
CYP1B1
DAB2
DBNL
DCTN1
DDX58
DDX60
DECR1
DHX9
DICER1
DLG1
DLG4
DMD
DNM1
DNM2
DNMT1
DOCK4
DPYSL2
DSE
DTX3L
DUT
DVL2
DYNC1H1
DYNLL1
DYNLL2
EDN1
EEA1
EEF1A1
EEF1G
EGF
EGFR
EGR1
EIF2AK2
EIF3L
EIF3M
EIF4A1
EIF4A3
EIF4E
EIF4G3
ELANE
ELAVL1
ELAVL4
ENO2
ENO3
ENSG00000269897
EP300
EPHA4
EPRS
EPS15
EPS8
ERBB2
ESR1
EZH2
EZR
F2
F2RL2
F5
FASN
FBXO11
FCGR1A
FGA
FGF2
FLNA
FLNB
FLNC
FN1
FNBP1
FOSL1
FOXP3
FSCN1
FST
FTH1
FURIN
FUS
FYN
GAK
GAN
GAPDH
GAPVD1
GATA3
GBF1
GDI2
GGH
GIPC1
GLDC
GMPS
GNA14
GNAI3
GNB2L1
GNS
GP5
GRB2
GRIA1
GRIA2
GRIP1
GSK3B
GSTP1
GTF2F1
H3F3B
HCK
HDAC1
HELZ2
HERC5
HIRA
HIST1H4F
HK1
HLA-A
HLA-B
HLA-C
HLA-DPA1
HMGA2
HNRNPH1
HNRNPK
HRAS
HRG
HSF1
HSP90AA1
HSP90AB1
HSP90B1
HSPA4
HSPA8
HSPG2
HUWE1
ICAM1
IDH1
IDH2
IDO1
IFI27
IFIH1
IFIT2
IFIT3
IFIT5
IFITM3
IFNAR1
IFNAR2
IFNG
IFNW1
IGF2
IGF2R
IGHV3-11
IL13
IL1B
IL6
IL7R
ILK
INHBE
INS
IQGAP1
IRF1
IRF3
IRF4
IRF7
IRS1
ISG15
ITCH
ITGA1
ITGA11
ITGA2
ITGA3
ITGA4
ITGA5
ITGA6
ITGA8
ITGAV
ITGAX
ITGB1
ITGB2
ITGB3
ITGB5
ITSN1
ITSN2
JAK1
JUN
KARS
KDR
KHSRP
KIT
KNG1
KRAS
KRT19
KTN1
LDB3
LDHB
LGALS3
LIPC
LPA
LPL
LRP2
LRRK2
LYN
M6PR
MAP1B
MAP2K4
MAP3K7
MAPK1
MAPK10
MAPK14
MAPK3
MAPK8
MAPRE3
MCF2
ME1
MEN1
MGLL
MME
MMP1
MMP13
MMP9
MPO
MRPL13
MSN
MT-CO2
MX1
MX2
MYBPC1
MYC
MYD88
MYH10
MYH11
MYH7B
MYH9
MYL1
MYL2
MYL4
MYL6
MYL9
MYLIP
MYLK
MYLPF
MYO1F
MYO6
MYOCD
MYOF
MYOG
MYOM2
NCAM1
NCBP1
NCKAP1L
NCSTN
NEDD4
NEDD8
NFKB1
NGF
NGFR
NIT2
NME1
NME1-NME2
NOS2
NOS3
NOTCH1
NOTCH4
NPSR1
NT5E
NTRK1
OAS1
OASL
OCRL
OLA1
ORM1
ORM2
P4HB
PAFAH1B1
PAK1
PAK2
PARD6A
PARK2
PARK7
PARP14
PCSK9
PDE6D
PDGFRA
PDGFRB
PECAM1
PEX5
PGM5
PIK3C2A
PIK3CA
PIK3R1
PKM
PLAUR
PLCG1
PLEC
PLG
PLIN2
PLS3
PML
PNLIP
PNPLA2
POLR2E
PPARA
PPARGC1A
PPIL3
PPP1CA
PPP1CB
PRCP
PRKACB
PSMA7
PSMB2
PSMB8
PSMC2
PSMD1
PSMD14
PTEN
PTGES3
PTGS1
PTGS2
PTK2
PTK2B
PTPN2
PTPRC
PXN
QSOX1
RAB5C
RAB7A
RAC1
RAC2
RAP1B
RASSF5
RBBP6
RBM8A
RCN1
RELA
RETN
RHOA
RHOB
RHOC
RND1
RND3
RNF213
ROCK1
ROCK2
RPN2
RPS27A
RPS3
RSAD2
RUNX2
S100A4
SCCPDH
SCFD1
SDC1
SDC4
SERPINE1
SF1
SH3GL2
SIRT1
SLC27A2
SLC2A8
SLC7A11
SLC9A3
SMAD4
SMN2
SMTN
SMURF1
SNAI1
SNAI2
SNAP25
SNAP91
SNX1
SNX2
SNX3
SNX5
SNX9
SOCS1
SOCS3
SOD1
SORBS1
SOX2
SP1
SP100
SPHK1
SPTAN1
SRC
SRSF11
SRSF9
STAT1
STAT3
STAT4
STRAP
STUB1
SUMO1
SYT1
TACR1
TALDO1
TBX21
TF
TFRC
TGFB1
TGFB2
TGFB3
TGFBR2
THY1
TIAM1
TIMP1
TIMP2
TKTL1
TLN1
TLR3
TLR4
TNF
TNNI3
TNS1
TOLLIP
TP53
TPI1
TPM4
TRAF3
TRAIP
TRIM2
TRIM21
TRIM25
TRIM63
TSG101
TUBB6
TYMS
UBA1
UBA52
UBA6
UBAC1
UBB
UBC
UBE3A
UBE3C
UBQLN2
UBR4
USP14
USP18
USP5
UTRN
VAMP8
VCL
VEGFA
VHL
VIM
VLDLR
VNN1
VPS29
VTN
WAS
WASL
WDR3
WDTC1
WNT5A
WWP1
YBX1
ZYX

## Sheet: 1482
HIST1H4C
HIF3A
ELANE
CEL
AGK
HSPA6
HSPA5
HSPA4
REM1
HSPA8
IGHV3-11
LAPTM5
B2M
LIFR
AGT
ASS1
ADIPOQ
HIST1H4F
PPP3R1
PIK3CA
GPR183
PRNP
PIK3CG
CRBN
SPN
ENSG00000269897
ABCD1
GRIN1
CBLC
CBLB
SP1
MUC1
PPP2R2A
SCG2
GK
ORM1
ORM2
PARP14
FUS
MAG
MAF
CTBP1
TSG101
ITGA9
ITGA1
ITGA2
ITGA3
ITGA4
ITGA5
ITGA6
APOA1
LILRB3
GAP43
DGAT1
DGAT2
CYP27B1
TTL
KSR1
COL4A5
ANAPC1
GART
TACR3
TACR1
ITGAX
RPS6KA1
BCL2A1
PSMD14
ITGAV
FTCD
ITGAL
GIT1
SERBP1
OCRL
CD40LG
SMAD9
NUP133
SMAD4
SMAD5
SMAD2
SMAD3
FOXM1
IGF2R
CTH
EXOSC10
ARF3
ARF1
ARF6
ARF5
SPARC
RNF115
CALB2
ENSG00000258947
PRKAR1A
OLIG2
CRTAM
SPP1
CDC42
DHX8
IFIH1
DPT
DHX9
EEF1A1
NADSYN1
ACRV1
BIN1
EEA1
GFAP
CD44
NOLC1
CD40
CALR
RALA
HDAC1
RPN2
MCF2
CCRL2
NOSTRIN
CHI3L1
PRPF3
ASTL
ASB4
PRL
ASB9
RELN
RELB
RELA
MRPL37
KLK3
THOC3
PDE8B
APP
FABP5
PAK4
ABCE1
PAK1
PAK2
FOXP3
SAA1
GGCT
PINK1
VPS29
MYCN
SCGN
PLCH1
TRAF3IP3
TNS1
IGF2
IGF1
DPYSL2
GCG
SKP2
AFP
GJA1
SST
PFN1
PFN2
TRIM2
PROC
BTK
PDGFRB
PDGFRA
PRKAR2A
FBXW11
BMP15
QPRT
ITGA2B
TPM4
FBXW9
FBXW7
ETFA
TGFBR2
TRIO
TET1
SF1
HLA-DPA1
F2RL2
KTN1
ACVR2A
PRDX6
TCEB1
PRDX1
AGRN
SMARCA4
FYB
FYN
ZAP70
CDC5L
RAC2
RAC3
RAC1
VCL
VCP
OLA1
VASP
NPSR1
MYH7B
LILRB1
CANT1
BCKDHA
CALCA
CD38
DBNL
DYNLL1
DYNLL2
CKM
IFI27
CD33
CD34
POLR3C
PAH
B3GAT1
DCN
TRIM63
CALM3
CALM1
CACNA1A
CACNA1B
DNMT1
DCC
HMGCL
TRIM25
CDH23
TRIM21
CREB1
BGLAP
PTPN11
F2R
UTRN
CD3G
ACOX1
DMD
GBA
GNAO1
HSPG2
GAPDH
HIF1A
ARHGAP5
ACADM
PPM1B
EGR1
SRSF9
PPARGC1A
HLA-DQB1
MADCAM1
CX3CL1
CHEK1
PTPN2
BAG3
FSTL5
BLK
MYO1F
RPS3
ZEB1
GPNMB
PSMA3
PSMA7
C3
SRC
VR1
LGALS3
FSCN1
LGALS4
TCAP
EIF2AK2
COL1A2
COL1A1
IDO2
IDO1
PLAUR
FOXO3
FMR1
LOX
PEX12
AP3B1
TAC1
TGOLN2
ATG7
ATG5
ITGAM
SMARCB1
EPCAM
TGM2
TAGLN
PPP1CB
OLR1
PPP1CA
COL6A1
ALPL
PTGS2
PTGS1
MAFB
PLIN2
ZYX
PLIN1
NTRK1
NTRK2
HSP90AB1
SAP18
KRAS
CD28
CCR10
CD27
MYLIP
ABHD6
UBR4
BMP7
BMP4
SOCS1
BMP2
SOCS3
EIF4G3
ACSL3
ARPC1A
ACSL1
ACSL6
ACSL4
ACSL5
GRB2
EEF1G
TRIM33
RASSF5
MT-CO2
ADAM9
RSAD2
LRRK2
COL2A1
CAP2
TGFB1I1
MRPL13
RCN1
ARPC3
CDC25A
RNF41
POLR2E
RHOC
RHOB
RHOA
POLR2I
POLR2K
MPO
AVP
KLHL42
SNCA
RNF126
MPZ
SOST
ACAN
MAPK14
MAPK10
FCER1G
AKR1B10
NFKB1
TRIM37
CORT
CTRB1
ADA
HIST1H1D
ADM
RASGRF2
PRKACA
PSMB9
PSMB8
DECR2
DECR1
PSMB2
PSMB1
SPG7
KALRN
JUNB
OVOL2
CRY1
TRAF3
TRAF6
CHD7
GNA14
DSPP
GNA13
SCD
ATF3
SMARCC2
MOV10
MFGE8
BUB1B
SUMO1
IL6ST
SNAP91
L1CAM
DBN1
ACTG1
IFNW1
DLG2
DLG4
TKTL1
RAB3IP
PTGER3
IGF1R
SLC38A2
IFNG
CAMK2A
CAMK2B
CSF3R
CXCL11
CXCL10
CXCL12
SHFM1
GTF2F1
UCKL1
TUBB4A
AKAP9
ARHGAP10
YBX1
MYL3
IL7R
CAPZB
CD1A
CELF3
RAB7A
HSP90B1
COL3A1
GRM8
TNFRSF9
JAK1
CCL20
FURIN
CCL25
GRM1
CCL27
GUCY2F
NMRAL1
PPARG
ARPC5
PPARA
THBD
DSE
INS
CD14
SORT1
CRTAP
INA
CD19
NRN1
RAP1B
RAP1A
ME1
TLL2
NT5C3A
ACAT2
DDB1
INHBE
MECP2
PTPRZ1
SLC27A1
SLC27A2
IL2RB
AK1
AK5
AK4
MME
NCKAP1L
ITCH
ZWINT
PLCG2
PLCG1
EPS8
HAL
GIPR
MYOD1
KLF4
CTSA
PSMC2
AASDH
IDH1
NCR1
FBN1
C3AR1
PIH1D1
RND1
RND3
PPP3CA
FUCA2
LIN7C
TWIST2
SPTB
NCF1
IKBKB
DCTPP1
IKBKG
FCGR1A
TMEM173
EIF3L
EIF3M
EIF3A
FADD
CXCL1
CDKN2A
NME7
GUK1
PHGDH
SNAI2
HRG
SNAI1
HRC
FN1
SLC2A8
PTGES3
SYT1
SLC2A3
TRAIP
UBA52
HNRNPH1
CCL2
CD2BP2
NFATC2
CCL5
NCSTN
MTDH
IBSP
GNAI3
CEACAM1
DISC1
NID1
ANGPT2
NCBP2
ANGPT1
ENG
TEK
F10
EPAS1
RALB
CREBBP
SERPINA10
ATM
ATR
FLT4
FLT3
CBSL
CYP1B1
SKP1
ATP5A1
H1F0
F13B
MAPK8
ENO2
ENO3
CLU
ACOX2
KNG1
IRS1
CDK1
TRAPPC6B
ITGA11
LPAR1
LPAR6
PTK2
MGLL
SF3B3
MYOCD
SORBS1
ODC1
SUN2
XCR1
HSPD1
ARHGDIA
EPRS
GREM1
PRKCD
TYMS
GSTP1
ADD2
ACTG2
WWP1
TBX21
FBXO11
CHSY3
CHSY1
GPER1
TPI1
PPIL3
TIAM1
MAP3K1
MAP3K7
PARD6A
MAP3K5
PLA2G6
MARCKS
ERBB2
CTSL
SHC1
ERBB4
IDH2
FPR2
CTSC
POSTN
NQO1
FGFR3
CTSV
FGFR1
NME4
CXCL3
CXCL2
NME1
NME2
CXCL6
SYK
CXCL8
SYP
FKBP1A
DAB1
NT5M
ARHGEF28
AHNAK
NT5E
PNPLA3
PNPLA2
NPPC
MAP1B
FOS
PRKACB
UBA6
ATG12
GABBR2
UBA1
UBE2I
UBE2K
TP53
DYNLT1
ILK
FST
SRGN
IL1B
STRAP
RBM8A
TALDO1
PDE3A
PDE3B
NMNAT2
WAS
VHL
IL10
WNT1
IL13
AGXT
GSTM5
IL6
IL4
IL5
IL2
ITPA
LIPA
BPGM
RBMS1
HIST2H2BE
SPTBN4
RAB5C
TLN2
TLN1
DPP4
NT5C2
DPP7
ANXA1
CPT1C
ANXA5
ANXA7
TRAF3IP1
AMACR
M6PR
TIMP3
TIMP2
TIMP1
EPO
PNLIP
DNTT
PPT1
PPT2
COX8A
GOT2
LYN
GOT1
PYGM
DDX3X
SOD1
BAMBI
KCNN3
TNFRSF8
ISLR
H2AFX
FBXL4
TLR2
TLR3
TLR4
GRIP1
CCDC65
NIT2
STMN2
HLA-C
TYSND1
ACTA2
FMN1
NOX1
CLTA
NOX4
CLTC
UBE3C
UBE3A
MYD88
SNX16
PGM5
MIA3
FGF8
FGF2
SDC1
SDC2
TNFAIP6
SDC4
CDC20
MAP2K2
TNF
XPNPEP2
ACTR2
DTX3L
SORCS2
GNRHR
DIABLO
RAB8B
CNR2
NANOG
NAALADL1
GP1BA
MAPK3
MAPK1
ALDH18A1
ELN
MARK2
ATP8A1
RDX
ABI3BP
COPS5
CCL11
CCL13
CCL16
CCL19
NKX3-1
GNRH1
ADAM10
HSPA1A
PF4
GPR55
ADAM17
IDH3A
SERPINA1
IDH3G
CMPK2
NRAS
GAST
DGKH
PXN
ANLN
USP14
NDEL1
USP18
SNRPE
MGAM
SCFD1
PCSK9
CRKL
MEN1
UBAC1
TYK2
RETN
THY1
ARHGEF10
WLS
ARHGEF15
SCCPDH
FXR1
PIK3C2A
AGXT2
NLK
IFNAR2
WDTC1
AHR
PTEN
ANGPTL4
NPY
CTCF
MMP14
ACTA1
ELAVL1
MMP13
CDKN1B
CDKN1A
QSOX1
UBE2D2
UBE2D3
UBE2D1
SAMSN1
APOE
APOB
PAICS
NF1
DLG1
KIF9
IAPP
MSTN
VEGFA
VEGFC
HCK
GZMA
FBXO32
VWF
ATXN2
MYH10
MYH11
COMMD1
GNS
DOCK2
REN
TSC2
TSC1
NEDD8
SPI1
P2RY14
NEDD4
P2RY11
S100A4
S100A6
LEPR
IRAK1
LTV1
NTN1
GPD1
EGFR
CAT
ALOX5AP
AHSG
HLA-DRA
CCNA2
TWIST1
ATP13A2
IMPDH1
IMPDH2
CXCR2
PGR
CXCR5
CXCR4
JAG1
LGALS3BP
BCAT1
ZNFX1
ANK2
ANK3
MIF
PTK2B
C5AR1
DAB2
USP25
ADAMTS4
ARHGEF6
ARHGEF7
GNG10
GNG11
GNG13
PROKR2
CBFB
CDH1
CDH2
CDH5
IFITM3
LIPC
RAB5A
LIPG
UBE4A
LDB3
CENPV
PAFAH1B1
PYY
CSF1
CSF2
CSF3
SFN
ACTB
NGF
SEMA4B
PLA2G1B
LAMB1
LAMB3
LAMB2
CYSLTR2
DDX58
CABIN1
PLA2G12B
ADAR
DDX56
COX6C
VNN1
SHH
ADSSL1
MYBPC1
GPR17
ADSS
ENSG00000264813
LUM
MYH2
RACGAP1
MYH9
GNB4
GNB1
VTN
KEAP1
SMN2
TGFB1
TGFB2
TGFB3
PRSS1
SLC5A1
EZH2
ECE1
F13A1
IQGAP1
YWHAZ
LPHN2
LPHN1
RB1
IFIT2
YWHAH
AURKA
AURKB
NOD2
YWHAE
CARD11
CHRM2
CHRM1
TNNT2
DYNC1H1
CALD1
CHST11
VAMP2
ABI2
ABI3
ABI1
ROCK1
ROCK2
CUL4A
MMP9
SP100
MMP2
MMP3
MMP1
SLC6A3
ASB10
AGER
IL21
CAV3
AXL
CAV1
PECAM1
SERPINC1
JAK2
MAPRE3
H3F3B
ANKRD45
AQP4
BRCA2
GRM5
SHMT2
ADCY4
ADCY7
RBBP6
TCF7L2
RUNX2
RUNX3
RUNX1
RBX1
GBF1
RNF213
APBB1IP
GRIA2
ADORA3
DOCK1
DOCK4
ACSBG1
ACSBG2
BDNF
SMURF1
SLC9A3
GK2
JUN
TFRC
EPHB2
CTLA4
PLCB2
PLCB3
PLCB4
PARP9
EHBP1
DDX60
ANG
TOLLIP
ESR1
CCDC88A
PPP2R5D
SMN1
FGF23
MYOM2
NAMPT
TBX1
ADCY10
FBXO7
KCNA5
A2M
SH3GL2
TMEM38B
IL15
FTH1
KDR
SPHK1
UCHL1
HIBCH
CYFIP1
MYLPF
SOD2
DNAJC3
YES1
PDE6B
KYNU
WASF3
FAP
PDE6G
HK1
CASP3
EIF4A1
CASP8
EIF4A3
PLK1
CDX2
GLRX3
AKT1
AKT2
OAT
NKX2-1
NKX2-5
MRC1
NOSIP
STUB1
ZP2
ANAPC11
FSTL3
FSTL1
OAS1
MYC
ENTPD6
ENTPD3
ENTPD1
COG2
P4HB
OASL
KLHL2
SERPINB2
SERPINB6
GSK3B
UBB
UBC
KDELR1
CFTR
FBXL5
AKR1A1
AMH
CLCA1
TNXB
SIRT3
SIRT2
SIRT1
SIRT6
SIRT4
PLEC
KIF3B
PEX5
PEX7
WNT5A
NCF2
FNBP1
ACE
SDC3
EPHA4
DAND5
EPHA2
ATP5O
NES
GAD2
GNAI1
HLA-B
HLA-A
SUCNR1
MTHFR
VCAM1
SEMA3A
HIRA
RIN1
MET
VAMP8
EP400
CLPX
CLPS
LATS2
RRM2
RRM1
JAK3
TXN
UBQLN2
SLC9A3R1
TH
TF
NR3C1
AR
TAPBPL
ACTN2
ACTN1
ACTN4
EZR
TAS2R60
PTPRC
STK11
CPE
FKBP4
FKBP5
IFNAR1
SRSF11
FKBP2
NDUFAB1
GAPVD1
TYROBP
FOSB
CKB
TCEB2
RTN4R
OSM
IFNA10
WDR3
DYSF
APRT
GATA6
GATA4
GATA2
GATA3
SNAP25
CCND1
CCND2
TNFSF13
TNFSF11
RPS27A
MX2
MX1
CHL1
IFIT5
IFIT3
SERPINE1
SERPINE2
ARNTL
IFNL3
CCT4
ISG15
C4A
MAP1LC3A
GDI2
DCK
LRR1
PSAP
CBL
GPX1
ANPEP
PDE6D
FLNA
FLNB
FLNC
UBE2J1
KRT19
CACNA1C
TLE3
TLE4
XIAP
CTTN
ADCYAP1
DCTN1
MDK
SAP30BP
GGH
LAMA1
IL17A
OPRM1
F2
F3
F5
F8
ALB
SSTR2
ABCA1
BRCA1
GCH1
PSMD7
PSMD1
CTNNB1
NGFR
MYOC
MYOG
MYOF
EPS15
ACAA1
ITGB1
NOS1
ITGB3
ITGB2
ITGB5
ITGB7
ITGB8
HGS
ATN1
SUFU
LCP1
BACE2
MYO6
PRCP
AVPR1B
COL11A1
HUWE1
UPRT
ARAF
EGF
PEBP1
FGG
FGA
XYLT1
LPL
LY96
LPA
SYNCRIP
ARID1A
VIM
GNG3
ELMO1
GNG8
SNX3
SNX2
SNX1
SNX6
SNX5
SNX4
SPTAN1
SNX9
NOS2
NOS3
KIF23
ADORA2A
SLC11A2
KHSRP
RAB11A
ITPKB
PKM
FIGF
CNR1
MRAS
EIF4E
BCAR1
IRF3
IRF1
IRF7
IRF4
IRF9
SGCE
EFNB2
CHAD
KIF17
ITIH3
ITIH2
PSEN1
C1QBP
ADORA1
CST3
HRAS
ATP6V0C
ACVR2B
GRIA1
NAGLU
MTOR
IGF2BP1
EP300
DUT
NCBP1
ALDH2
ATP5F1
ELAVL4
USP5
SOX2
LOXL2
CEBPD
DVL2
TNNI3
CAMK2D
KLKB1
PSME3
CYBB
CYBA
HMHA1
PHYH
NOTCH4
NOTCH1
GAD1
HSF1
LIF
BGN
MYL6
MYL4
MYL2
SLC30A8
MYL1
MYL9
LINGO1
PARK7
PARK2
GP9
GP5
GP6
MFI2
GPT
MDM2
GMPS
ATIC
CNN3
CNN2
MYLK
KIT
BST1
BST2
CRP
SYNM
PLCB1
CARM1
GOLT1B
CRTC3
CRTC2
CRK
GLDC
PC
PGK1
BECN1
TUBB6
DGUOK
SGOL1
HERC5
CR2
TNFRSF1B
STRN
FPR1
FNDC5
AGTR1
CD53
CCR5
CCR7
CD9
STAT6
STAT4
STAT3
STAT1
CD80
CD86
FOSL1
ICAM1
BCL7C
CD63
VCAN
CD68
SMTN
AKR1B1
LRP2
CDA
LRP8
ASNS
PLG
PDE4A
PPP2R1A
TRIM72
WT1
MAP2
BMPR1A
MAP2K1
MAP2K7
WASL
MAP4
MAP2K4
S100B
NEFM
NEFL
APEX1
GAN
NIPBL
GAK
NRG1
DGKZ
PKN1
ALDOA
PSAT1
MAPT
BCL2L1
TMOD4
GSS
GSR
TMOD1
TMOD3
NME1-NME2
PSMF1
APLP1
APLP2
DAK
ITSN1
ITSN2
GNB2L1
LIG1
EDN1
RSPRY1
ENPP3
ENPP1
HELZ2
GIPC1
CSNK2A1
CSPG4
TFPI2
CS
CTNND1
PLS3
H6PD
FA2H
UBE2L6
DNM1
DNM3
DNM2
TUBA1A
THBS2
THBS1
PIK3R3
PIK3R2
PIK3R1
GADD45B
ARG1
AIF1
AASDHPPT
AGPS
NFATC1
ITGA8
GDE1
ABL1
NCAM1
VLDLR
HNRNPK
FASN
SOS1
PML
CECR1
HMGA2
SERPINF1
DICER1
GLUD2
SMU1
SREBF1
HSP90AA1
KARS
CHGA
CD59
SCP2
IL12A
MSN
CIT
DAO
THPO
LDHB
PLS1
PDGFB
PLAU
GPC3
CFL1
MTAP
BBS9
SLC7A11
WNT16

## Sheet: 835
SCFD1
MUSK
HIST1H4A
PCSK9
HIST1H4F
CRKL
HSPA4
SUMO1
ENSG00000269897
HSPA8
IGHV3-11
MEN1
AGA
SNAP91
CS
B2M
IFNAR1
SRSF11
UBAC1
AGT
ASS1
SQLE
PRKCZ
ADD2
DLG1
GAPVD1
DLG4
CDC73
PIK3CA
WWP1
APBB1
CKM
THY1
IFNA17
DHX9
ARHGEF12
MLEC
WDR3
ARHGEF15
XPC
SP1
CAMK2A
CAMK2B
PIK3C2A
SRSF9
ITGA3
CD36
AGXT2
CXCL10
CXCL12
GATA3
SNAP25
GTF2F1
ORM1
WDTC1
CCND1
PARP14
ERBB2
MYL4
CEP290
AHR
PTEN
ANGPTL4
CTBP1
TXNRD1
YBX1
AR
IL7R
CAPZB
ACTA1
ELAVL1
ACVR1C
BBOX1
ALDH3A2
ITGA1
ITGA2
RPS27A
ITGA4
RAB7A
ITGA6
MX1
APOA4
IFIT5
IFIT3
IFIT2
HIP1R
PLG
CCT8
APOE
APOB
MYBPH
WDR48
SEMA4D
CCT4
ITGA8
ISG15
H3F3B
JAK1
NR1H4
MYL9
GAR1
HMMR
IFNW1
PTBP1
COL4A5
VEGFA
RHOU
PPARA
GDI2
HCK
DSE
ANAPC4
TACR1
ITGAX
GZMB
PSMD14
ITGAV
INS
BPTF
ANPEP
PDE6D
NR0B2
FLNA
FLNB
FLNC
EIF4A1
KRT19
MYH10
MYH11
SMAD4
LETM1
RAP1B
RETN
POLE
CTTN
ME1
RHOB
DCTN1
CTH
NEDD8
HSF1
ASPN
SMC2
NEDD4
SMC4
RHOF
ALAS1
FOXP3
S100A4
GGH
QSOX1
LAMA2
PSMD1
LDLR
LEF1
SLC27A2
F2
F5
C8A
ALB
PGLYRP1
RBBP6
APOA1
KNG1
ARG1
MPO
MME
CDC42
H2BFS
IFIH1
NCKAP1L
COX5A
ITCH
CBLB
FURIN
EEF1A1
EGFR
WDR5
CAT
CTNNB1
PLCG1
NGFR
EPS8
CPSF6
BIN1
MYOF
SMARCC1
EPS15
EIF4G1
EEA1
MYOG
VPS29
ACTA2
FBXO11
IFNG
KLF5
IDH2
PSMC2
AASDH
APOL1
ITGB1
NOS2
NOS3
ITGB5
CD44
KPNB1
SCCPDH
HGF
SEC61G
CRAT
EXOC3
CA8
EXOC6
EXOC4
EXOC8
BTRC
MYO6
RND1
ANK3
GRIA1
PRCP
RPN1
RPN2
MT-CO3
MCF2
TSG101
HUWE1
SF1
PTK2B
C5AR1
POLR2A
REXO4
FCGR1A
DAB2
PYCR1
TLN1
EGF
USP21
GNL3
MT-ND1
ASB1
EIF3L
EIF3M
CLIP2
RAN
ACAA1
ARHGEF1
RFC5
CBFB
CDH1
RELA
PIP4K2A
FGA
MYL2
ATG7
IFITM3
IMP3
LIPC
CDKN2A
RAB5C
HLA-DRB1
PEX11A
LDB3
LPL
SNAI2
DBNL
HRG
CENPT
PAFAH1B1
LPA
HPSE
RAB27A
ORM2
FN1
SLC2A8
PTGES3
SYT1
APP
TRAIP
VIM
KAL1
UBA52
HNRNPH1
ACTB
ABCE1
PAK1
PAK2
MAGT1
SNX3
CD2BP2
NGF
RPL37A
FUS
SNX5
CCL5
SPTAN1
SNX9
KHDRBS1
ITGB3
MYLK
EIF4A3
ITGB2
ARFGAP1
CCAR1
NCBP1
UBA1
DHX37
GTF2E1
DDX58
ADAR
KHSRP
MKL1
GNAI3
UTRN
TNS1
PKM
IGF2
DPYSL2
VNN1
SHB
EIF4E
IRF3
IRF2
IRF1
IRF7
IRF6
IRF4
IRF8
MYBPC1
RSL24D1
TRIM2
CREBBP
HDAC1
PDGFRB
PDGFRA
EFNB1
HDAC4
HDAC6
IQGAP1
NODAL
ATM
KIF11
TPM4
CYP1B1
MYH9
RPS6KB1
PRPF40A
HNRNPK
CDKN1B
CST3
ENAH
ANKRD45
TGFBR2
ACVR2B
ALDH3A1
SNW1
FRK
MX2
HNRNPA1
ITGA5
ENO2
ENO3
HSP90B1
SAMHD1
EP300
DUT
MAPK8
TJP1
HP
ACOX1
IRS1
CDK1
TCP1
HLA-DPA1
F2RL2
SMN2
TGFB1
TGFB2
PTK2
KTN1
LCN2
USP2
MGLL
USP5
EZH2
MYOCD
SOX2
STIP1
ITSN1
YWHAQ
FYN
SERPINE1
DVL2
CBL
RND3
TNNI3
NCL
EPRS
CDC5L
RAC2
RAC1
NR4A1
VCL
CHRM2
FCGR2A
CASC3
OLA1
AP2A1
DYNC1H1
UCP1
NPSR1
CALD1
MYH7B
NOTCH4
VAMP8
GPIHBP1
ABI1
NOTCH1
ROCK2
TYMS
GSTP1
CANT1
VTI1B
PPWD1
M6PR
MMP1
CD38
ACADVL
DYNLL1
ACTG1
ACTG2
DYNLL2
TBX21
JUN
IFI27
SYMPK
CD34
AAAS
BGN
MYL6
MYL7
TPI1
PPIL3
APOC2
DNM1
RNASET2
MYL1
CAV1
PECAM1
TRIM63
CALM2
USH2A
PNPLA2
LDHA
PARK7
DNMT1
MAP3K7
PARD6A
PARK2
INHBE
GP5
CUL7
CUL1
MAPRE3
BRCA1
HLA-DPB1
CTSL
TRIM24
TRIM25
IDH1
LRRC7
CTSD
TRIM21
PRMT5
RPL15
CTSZ
DICER1
CTSS
EHHADH
GMPS
CXCL1
NME1
CNN2
WASL
CXCL8
ADCY8
KAT5
KIT
RUNX2
RAB44
FABP3
BST2
COPB1
DHX16
MYO5A
GBF1
RNF213
CD3G
CRP
SLBP
DMD
CHI3L1
YME1L1
GRIA2
RRP9
HRAS
HSPG2
GAPDH
DOCK4
GAB1
ITGA11
ACSBG2
EIF5B
ACADM
SMURF1
IFNAR2
SLC9A3
GLDC
EGR1
NT5E
PPARGC1A
TIAM1
JUP
TFRC
B4GALT7
EPHB3
MAP1B
BECN1
TUBB6
PRKACB
UBA6
UBA7
ATG12
MRPL2
MRPL1
TPM1
PTPN2
PTPN6
TSN
TP53
TOLLIP
ESR1
UBE2A
ARHGEF6
POLE4
HERC5
AGTR1
IL13
MYOM2
CPT2
OXA1L
MYO1F
DDX60
MYO1C
ILK
FBXO2
TGFB3
RPS3
KRT5
ELAVL4
ACVR1
IL1B
STRAP
SH3GL2
HSP90AB1
STAT4
STAT3
STAT2
STAT1
TALDO1
PPBP
PSMA1
FOSL1
PSMA7
ICAM1
FTH1
KDR
RPS27
ELANE
RPS18
ACACB
LCAT
RABGEF1
CD59
SPHK1
SMTN
LGALS3
WAS
MYC
FSCN1
LRP2
CYP1A1
CDA
VHL
EIF2AK2
IL6
PIP4K2C
OCRL
GNS
IDO1
CYFIP1
TYRP1
PLAUR
LIMK1
LDHAL6B
CYCS
SORBS1
USP9X
MYLPF
MAP2K4
PIN1
RPL24
RPL26
FAU
GAN
GAK
GBE1
CPT1A
CPT1C
ANXA2
ANXA5
OASL
TP53BP1
NUMB
ALDOA
PPP1CB
PPP1CC
PPP1CA
ATXN2
RPA2
PDK4
CKB
AHCY
SP100
AOC1
PTGS2
PTGS1
CAMP
TIMP2
TIMP1
NME1-NME2
AKT1
PUF60
PNLIP
DHX15
BDNF
PLIN2
ZYX
SNAI1
AHCYL1
STUB1
ITSN2
ANAPC11
NTRK1
OAS1
LRPAP1
PYGB
GOLGA4
COX8A
EDN1
LYN
UBR4
RNASEL
CD28
SOD1
HK2
SMS
P4HB
HK1
RANGAP1
MYLIP
HELZ2
GIPC1
SERPINB3
MMP13
PA2G4
KRAS
SOCS1
BMP2
SOCS3
EIF4G3
ACSL3
ARPC1A
ACSL1
ACSL6
ACSL4
GSK3B
TLR3
GRB2
TLR4
EEF1G
GRIP1
FST
CFTR
NIT2
CTNND1
RPL8
HLA-C
HLA-B
HLA-A
HLA-G
MT-CO2
CLTA
CLTC
DNM2
ACSL5
RSAD2
IGF2R
LRRK2
DDX5
UBE3C
UBE3A
CAP1
NPC2
PIK3R1
CTNNBL1
MYD88
OS9
SIRT1
MRPL13
UBB
RCN1
ARPC3
PGM5
RHOQ
UBC
MYL10
PGM1
ARPC5
PGM3
POLR2E
RHOJ
EHMT2
PLEC
APC
RHOC
ITPR3
RHOA
FGF2
RBM8A
INHA
VTN
PEX5
SDC1
G6PD
AVP
HTT
WNT5A
PAK3
ACTR2
DTX3L
CCL2
FNBP1
ACE
SNX2
LAP3
EPHA4
SNX1
ARF6
MAPK14
MAPK10
TKTL1
HNRNPH2
ATP5B
NCAM1
VLDLR
SORL1
SDC4
CGN
CGA
AP2M1
MAPK3
MAPK1
FASN
PPP1R12A
PML
NFKB1
PDCD4
SNRNP70
CD55
RPL4
RASSF5
HDLBP
HMGA2
ADA
NCSTN
TGFBRAP1
VPS35
HIRA
CARM1
ARHGEF28
PSMB8
HSP90AA1
DECR1
PSMB2
FBL
KARS
RPS17
SRC
RPS19
ARL2
ROCK1
MSN
DDOST
TST
GNB2L1
AZU1
FSHB
UBQLN2
PLOD3
CMPK2
PXN
TF
SRSF2
LDHB
PLS3
TRAF3
PGRMC1
MMP9
ALS2
USP10
TNF
RAB3B
USP14
USP18
SELL
ACTN1
ACTN4
TAB2
UNC45A
SLC7A11
EZR
GNA14
PTPRC
ARPC1B

## Sheet: 3D_ROC_cutoff
Gene	ROC	p value
PRNP	1	7.26e-05
F2R	1	0.0016513
GPNMB	1	2.11e-06
RCN1	1	1.59e-06
COL3A1	1	5.27e-06
CTSC	1	0.00272655
ANXA5	1	3.38e-05
EGFR	1	0.00238079
GNB4	1	0.000834298
CAV1	1	0.000434116
SNX9	1	0.000376248
IGF2BP1	1	0.000675085
CNN3	0.97	0.00300867
MAP3K5	0.92	0.0133675
PNPLA3	0.92	0.00506781
ACTN2	0.92	0.015233
RALA	0.89	0.0380433
CCDC88A	0.86	0.0284114
VEGFC	0.86	0.0310769
TWIST1	0.83	0.0488061
GNAI1	0.83	0.0565028
ABCA1	0.81	0.0935922
PHGDH	0.78	0.0476201
FGFR1	0.75	0.0909805
MRAS	0.72	0.310485
VCAN	0.71	0.267172
ANK2	0.69	0.398352
SLC7A11	0.69	0.141617
ANXA1	0.67	0.345002
BMP2	0.65	0.279684
CDH2	0.65	0.609247
CALD1	0.65	0.627761
BIN1	0.64	0.22451
COL6A1	0.64	0.563609
THBD	0.64	0.225764
ACSL4	0.61	0.226405
CXCL10	0.61	0.67544
PLS3	0.61	0.228188
VEGFA	0.58	0.776372
LOX	0.56	0.189756
HSPA5	0.56	0.44916
PSAT1	0.56	0.969315
ADM	0.53	0.308356
FN1	0.53	0.250635
SUN2	0.53	0.971511
ITGA4	0.51	0.926738
INA	0.51	0.926738
FLNC	0.51	0.801186
GJA1	0.5	0.258956
FSCN1	0.5	0.937763
IL15	0.5	0.210786
SNCA	0.5	nan
SLC2A3	0.5	0.689768
LIPA	0.5	0.247373
SGCE	0.5	0.406862
FAP	0.5	nan
RIN1	0.5	0.763679
SERPINE1	0.5	0.268129
VIM	0.5	0.928914
LOXL2	0.5	0.931971
FOSL1	0.5	0.889956
CDKN2A	0.49	0.860229
ITGA1	0.47	0.692872
MAP1B	0.47	0.7726
TLN1	0.47	0.982697
DPP4	0.44	0.371531
SERPINE2	0.44	0.798128
FABP5	0.42	0.368886
FYN	0.42	0.331565
NID1	0.42	0.363217
FST	0.42	0.88871
F3	0.42	0.565429
ABI3BP	0.39	0.519568
CSPG4	0.39	0.345886
THY1	0.33	0.213189
DAB2	0.33	0.20875
BCAT1	0.33	0.12096
AKR1B1	0.33	0.191906
NEFM	0.33	0.174875
NEFL	0.33	0.187874
GSTP1	0.32	0.181848
GPX1	0.32	0.209131
LAMA1	0.32	0.374759
LAMB1	0.31	0.0936802
MYL9	0.31	0.90745
LDHB	0.29	0.119557
HERC5	0.28	0.0913525
IGF2R	0.25	0.17799
LUM	0.25	0.0980675
NRG1	0.25	0.117023
TFPI2	0.25	0.0946298
COL1A2	0.21	0.101931
HMGA2	0.19	0.0782915
RAC2	0.17	0.0533399
DCN	0.17	0.0347424
IL7R	0.17	0.0280123
CCL2	0.17	0.0618885
TWIST2	0.17	0.0602514
TNFAIP6	0.17	0.0315202
AGPS	0.17	0.0324751
SPARC	0.14	0.0513799
LIF	0.14	0.0123759
FBN1	0.11	0.0208492
FGF2	0.1	0.0188273
GNG11	0.1	0.0192823
MME	0.08	0.0175615
RND3	0.08	0.017351
MGLL	0.08	0.0227829
NT5E	0.08	0.0102343
SRGN	0.08	0.023933
FSTL1	0.08	0.0267487
SERPINB2	0.08	0.0368879
MMP14	0.06	0.0083928
RSAD2	0.06	0.0282947
CMPK2	0.03	0.0356069
MSN	0.03	0.00666059
GK	0	0.002819
PARP14	0	0.00688034
BCL2A1	0	0.00194625
IFIH1	0	0.0135076
COL1A1	0	0.00620059
PTGS2	0	0.000340445
PSMB9	0	0.012178
PSMB8	0	0.0057993
CCL20	0	1.81e-05
CXCL2	0	2.27e-06
EPAS1	0	0.000205894
LPAR1	0	0.00026159
GREM1	0	0.0134518
CXCL3	0	0.0003443
CXCL8	0	6.82e-08
IL1B	0	0.0083025
IL6	0	0.0116872
SOD2	0	0.00108359
NKX3-1	0	0.00897678
HSPA6	0	9.01e-07
USP18	0	0.0033572
LGALS3BP	0	3.11e-06
CTSA	0	0.00233524
CSF3	0	0.0162299
DDX58	0	0.000323116
IFIT2	0	2.31e-05
SP100	0	0.00208337
MMP2	0	0.000241982
MMP1	0	8.66e-05
PARP9	0	0.00258292
DDX60	0	0.000489161
NAMPT	0	0.000255202
UCHL1	0	0.00187184
OAS1	0	0.00218273
WNT5A	0	9.99e-08
HLA-B	0	2.01e-07
MMP3	0	0.0060768
IFIT5	0	0.0126116
IFIT3	0	0.00187279
ICAM1	0	0.00204272
BDNF	0	0.00751343
HELZ2	0	0.00407253
UBE2L6	0	0.0010324
