# Supplementary material for: Breast cancers that disseminate to bone marrow acquire aggressive phenotypes through CX43-related tumor-stroma tunnels
Source: J Clin Invest. 2024 Oct 31;134(24):e170953. doi: 10.1172/JCI170953 (PMC11645149; doi:10.1172/JCI170953)
Supplement: Supplemental data set 4 [file jci-134-170953-s121.xlsx]

## Sheet: 76
Figure 3B: Overlapping genes in venn diagram
ANXA2	0	0.00180027		CLIP2	0.11	0.140526
ISG15	0	0.00341138		RAC1	0.11	0.245511
LCN2	0	0.00668199		EIF2AK2	0.11	0.139289
IFI27	0	0.00766727		USP9X	0.11	0.206352
CD44	0	0.00927023		KPNB1	0.11	0.117082
PLCG1	0	0.0104242		ITPR3	0.22	0.366682
DTX3L	0	0.0186492		ILK	0.22	0.398807
PSMD1	0	0.02722		OASL	0.22	0.393227
TYRP1	0	0.0367405		MYOF	0.22	0.675573
LDLR	0	0.0393717		MYL6	0.22	0.344759
CD55	0	0.0424456		STAT1	0.22	0.34548
DNMT1	0	0.0601173		CD59	0.22	0.357941
ACTN1	0	0.066549		LDHA	0.22	0.200543
TXNRD1	0	0.0726238		ZYX	0.33	0.659467
CALM2	0	0.0836648		EEF1G	0.33	0.743381
ATXN2	0	0.133128		CPT1C	0.33	0.76045
NPC2	0	0.163068		VPS35	0.33	0.970807
				SYMPK	0.33	0.61268
				GBF1	0.33	0.699479
				WDR3	0.33	0.802819
				REXO4	0.33	0.670101
				INHBE	0.33	0.87533
				CNN2	0.33	0.444336
				CARM1	0.33	0.565002
				ABCE1	0.44	0.792172
				SUMO1	0.44	0.679493
				RAP1B	0.44	0.905359
				MYH9	0.44	0.813152
				BST2	0.44	0.745771
				HIST1H4F	0.56	0.841527
				DHX9	0.56	0.686548
				RAB7A	0.56	0.786458
				RPN1	0.56	0.760313
				AHCY	0.56	0.717529
				SMC2	0.56	0.992511
				UBQLN2	0.56	0.561054
				KHSRP	0.56	0.809543
				CYCS	0.56	0.783726
				HK1	0.56	0.759009
				CUL1	0.67	0.492087
				SMC4	0.67	0.393222
				GBE1	0.67	0.430773
				TSN	0.67	0.619983
				ARL2	0.67	0.685553
				LETM1	0.78	0.307853
				ACSL3	0.78	0.233202
				RPN2	0.78	0.396025
				UBA6	0.78	0.351341
				PGM3	0.78	0.355404
				DDOST	0.78	0.539253
				EEA1	0.89	0.144002
				ROCK1	0.89	0.355319
				RUNX2	0.89	0.207836
				MT-CO2	0.89	0.358325
				GAR1	1	0.0124871
				EIF3M	1	0.113945
				COPB1	1	0.159496
				GNL3	1	0.0482891
				HK2	1	0.0590291

## Sheet: 159
Figure 3B: Overlapping genes in venn diagram
CCDC88A	0	4.67776e-06		PRNP	0.11	0.165444
ANXA1	0	0.00159592		RSAD2	0.11	0.260735
PSMB9	0	0.00258117		CCL20	0.11	0.165442
CSF3	0	0.00288594		IL6	0.11	0.11005
LGALS3BP	0	0.00415819		DPP4	0.11	0.211618
SP100	0	0.00519361		SOD2	0.11	0.154279
NT5E	0	0.00653091		HSPA6	0.11	0.188081
RCN1	0	0.00906755		ANK2	0.11	0.324006
PSMB8	0	0.00913653		HLA-B	0.11	0.220737
PARP9	0	0.0120192		ICAM1	0.11	0.225269
OAS1	0	0.0144407		CSPG4	0.11	0.196432
GPNMB	0	0.014831		SLC7A11	0.11	0.208833
CAV1	0	0.0173877		MYL9	0.17	0.221768
PARP14	0	0.022554		ITGA1	0.22	0.273755
MAP1B	0	0.0231778		BCL2A1	0.22	0.359598
DDX58	0	0.025363		COL1A1	0.22	0.327263
IFIT5	0	0.0272177		ADM	0.22	0.283486
UBE2L6	0	0.0420915		FBN1	0.22	0.373012
IFIH1	0	0.0444342		FN1	0.22	0.391412
HELZ2	0	0.0451874		CCL2	0.22	0.326269
PTGS2	0	0.0465586		CTSC	0.22	0.222319
IFIT3	0	0.0480946		IL1B	0.22	0.255928
COL3A1	0	0.0534491		SGCE	0.22	0.383116
RND3	0	0.05987		CMPK2	0.22	0.254174
CXCL10	0	0.0616371		EGFR	0.22	0.230181
UCHL1	0	0.0655322		CDH2	0.22	0.324388
VEGFA	0	0.0711017		LAMB1	0.22	0.345357
INA	0	0.0754441		IFIT2	0.22	0.342099
TFPI2	0	0.0907952		MMP1	0.22	0.288619
MGLL	0	0.112579		SERPINE2	0.22	0.50776
FSTL1	0	0.14961		LAMA1	0.22	0.211896
HMGA2	0	0.200764		F3	0.22	0.373974
				SNX9	0.22	0.380546
				BCAT1	0.22	0.463242
				LPAR1	0.28	0.33917
				FAP	0.28	0.261661
				IGF2R	0.33	0.484869
				CXCL8	0.33	0.265196
				PNPLA3	0.33	0.592586
				FGF2	0.33	0.873228
				ABI3BP	0.33	0.38056
				USP18	0.33	0.386046
				GNG11	0.33	0.42265
				CALD1	0.33	0.576781
				DDX60	0.33	0.988831
				GPX1	0.33	0.613059
				SERPINB2	0.33	0.42265
				RIN1	0.33	0.82474
				SERPINE1	0.33	0.540857
				LOXL2	0.33	0.367759
				NEFM	0.33	0.42265
				GJA1	0.44	0.957597
				MMP14	0.44	0.557488
				IL7R	0.44	0.928778
				THBD	0.44	0.493134
				CXCL2	0.44	0.600772
				TWIST1	0.44	0.802685
				TNFAIP6	0.44	0.805896
				AGPS	0.44	0.419332
				VIM	0.44	0.49308
				MRAS	0.44	0.910141
				RAC2	0.5	0.972233
				SNCA	0.5	0.897308
				NID1	0.5	0.693282
				TWIST2	0.5	nan
				LUM	0.5	nan
				MMP2	0.5	nan
				GK	0.56	0.809977
				RALA	0.56	0.812676
				DCN	0.56	0.868123
				FSCN1	0.56	0.752772
				LOX	0.56	0.765131
				MME	0.56	0.617628
				GREM1	0.56	0.98587
				MAP3K5	0.56	0.470996
				LIF	0.56	0.689153
				NKX3-1	0.56	0.991415
				NAMPT	0.56	0.955141
				GNAI1	0.56	0.584122
				PSAT1	0.56	0.773246
				PLS3	0.56	0.959949
				LDHB	0.56	0.581381
				GSTP1	0.61	0.849115
				ITGA4	0.67	0.729188
				SPARC	0.67	0.850932
				FABP5	0.67	0.620093
				COL1A2	0.67	0.50128
				COL6A1	0.67	0.553291
				IL15	0.67	0.559417
				BMP2	0.67	0.577995
				CNN3	0.67	0.764893
				EPAS1	0.67	0.457515
				SRGN	0.67	0.57394
				TLN1	0.67	0.515016
				DAB2	0.67	0.581318
				GNB4	0.67	0.584183
				MMP3	0.67	0.42265
				IGF2BP1	0.67	0.430884
				FOSL1	0.67	0.742488
				VCAN	0.67	0.746757
				NEFL	0.67	0.42265
				MSN	0.67	0.546021
				ACSL4	0.78	0.294644
				CDKN2A	0.78	0.319738
				SUN2	0.78	0.361543
				CXCL3	0.78	0.460864
				THY1	0.78	0.371655
				VEGFC	0.78	0.207756
				WNT5A	0.78	0.418539
				ACTN2	0.78	0.269998
				FLNC	0.78	0.689964
				BIN1	0.89	0.16165
				F2R	0.89	0.123282
				PHGDH	0.89	0.176036
				FGFR1	0.89	0.0964567
				LIPA	0.89	0.231128
				HSPA5	0.89	0.134639
				ABCA1	0.89	0.186425
				AKR1B1	0.89	0.128959
				BDNF	0.89	0.267671
				FYN	1	0.075446
				SLC2A3	1	0.0521559
				ANXA5	1	0.00116662
				FST	1	0.110629
				CTSA	1	0.0667629
				HERC5	1	0.0788507
				IFIH1	0	0.0444342
