# Supplementary material for: Breast cancers that disseminate to bone marrow acquire aggressive phenotypes through CX43-related tumor-stroma tunnels
Source: J Clin Invest. 2024 Oct 31;134(24):e170953. doi: 10.1172/JCI170953 (PMC11645149; doi:10.1172/JCI170953)
Supplement: Supplemental data set 5 [file jci-134-170953-s122.xlsx]

## Sheet: MCF7_Monoculture_coculture
Gene	baseMean	log2FoldChange	lfcSE	stat	pvalue	padj
A1BG	36.9767	0.326505	0.459346	0	1	1
A1BG-AS1	8.29459	1.1669	0.960777	0.173717	0.862088	1
A1CF	1.05188	0.0647698	2.22445	0	1	NA
A2M	1.03858	0.0910417	2.6446	0	1	NA
A2M-AS1	1.04091	-4.23795	2.91617	-1.11034	0.266852	NA
A2ML1	1.24692	-0.507921	1.95167	0	1	NA
A2ML1-AS1	0	NA	NA	NA	NA	NA
A2ML1-AS2	0.221486	1.85315	4.02576	0.211923	0.832167	NA
A2MP1	0.112784	-1.19846	4.08046	-0.0486378	0.961208	NA
A3GALT2	0	NA	NA	NA	NA	NA
A4GALT	5.20082	0.58978	1.06002	0	1	1
A4GNT	0	NA	NA	NA	NA	NA
AAAS	23.0423	0.00532288	0.499808	0	1	1
AACS	126.35	0.0516195	0.246075	0	1	1
AACSP1	0.66854	1.02131	3.52592	0.00604511	0.995177	NA
AADAC	0	NA	NA	NA	NA	NA
AADACL2	0	NA	NA	NA	NA	NA
AADACL2-AS1	0	NA	NA	NA	NA	NA
AADACL3	0	NA	NA	NA	NA	NA
AADACL4	0	NA	NA	NA	NA	NA
AADACP1	0	NA	NA	NA	NA	NA
AADAT	13.4249	0.716581	0.596335	0	1	1
AAGAB	374.788	0.0191507	0.160839	0	1	1
AAK1	193.737	-1.42719	0.189719	-2.25171	0.0243404	0.440971
AAMDC	16.4445	0.925808	0.518141	0	1	1
AAMP	31.8639	-1.16404	0.527206	-0.311159	0.75568	1
AANAT	0.474913	0.948738	2.98313	0	1	NA
AAR2	11.9665	-0.164106	0.658702	0	1	1
AARD	4.65049	-0.0829511	0.841352	0	1	1
AARS1	457.086	-1.31493	0.244142	-1.28994	0.197073	1
AARS1P1	0	NA	NA	NA	NA	NA
AARS2	4.53712	-0.0627262	0.977569	0	1	1
AARSD1	26.4343	0.0596032	0.540095	0	1	1
AASDH	49.9943	0.175949	0.358799	0	1	1
AASDHPPT	98.7756	-0.149612	0.243365	0	1	1
AASS	9.10277	-0.612086	0.828507	0	1	1
AATBC	0.626918	-0.354473	3.08885	0	1	NA
AATF	42.4984	0.362931	0.391862	0	1	1
AATK	2.22467	-0.973995	1.54461	0	1	NA
ABALON	18.8998	-0.384881	0.575201	0	1	1
ABAT	145.853	0.0985551	0.19002	0	1	1
ABBA01000933.1	0	NA	NA	NA	NA	NA
ABBA01000935.1	0	NA	NA	NA	NA	NA
ABBA01000935.2	0	NA	NA	NA	NA	NA
ABBA01006766.1	0	NA	NA	NA	NA	NA
ABBA01010928.1	0	NA	NA	NA	NA	NA
ABBA01026962.1	0	NA	NA	NA	NA	NA
ABBA01031658.1	0	NA	NA	NA	NA	NA
ABBA01031669.1	0	NA	NA	NA	NA	NA
ABBA01037345.1	0	NA	NA	NA	NA	NA
ABBA01037348.1	0	NA	NA	NA	NA	NA
ABCA1	203.193	-2.96412	0.302088	-6.50181	7.93568e-11	7.85097e-09
ABCA10	5.69415	-1.99702	1.26132	-0.79046	0.429259	1
ABCA11P	3.98247	-0.28069	1.15991	0	1	NA
ABCA12	45.9497	-1.48899	0.39235	-1.24631	0.212652	1
ABCA13	5.91546	-1.96431	1.20764	-0.798507	0.424576	1
ABCA17P	4.61409	0.574448	0.963669	0	1	1
ABCA2	17.7373	0.666651	0.485063	0	1	1
ABCA3	5.54554	1.55852	1.12375	0.497019	0.619176	1
ABCA4	0	NA	NA	NA	NA	NA
ABCA5	360.404	0.67022	0.161437	0	1	1
ABCA6	65.4799	-3.62404	0.496803	-5.28186	1.27882e-07	7.76951e-06
ABCA7	4.72075	0.646554	1.32614	0	1	1
ABCA8	1.14097	0.80396	1.82379	0	1	NA
ABCA9	14.5133	-0.303121	0.549243	0	1	1
ABCA9-AS1	0.612689	-1.15205	3.25879	-0.0466595	0.962785	NA
ABCB1	2.1163	-4.03266	1.8353	-1.65241	0.0984512	NA
ABCB10	23.4507	0.279477	0.440202	0	1	1
ABCB10P1	0	NA	NA	NA	NA	NA
ABCB10P3	0	NA	NA	NA	NA	NA
ABCB10P4	0	NA	NA	NA	NA	NA
ABCB11	1.23247	-1.92899	2.72357	-0.341091	0.733035	NA
ABCB4	2.83617	1.38524	1.52048	0.253365	0.799986	NA
ABCB5	0.324482	0.56299	3.88738	0	1	NA
ABCB6	2.53585	0.234542	1.2617	0	1	NA
ABCB7	98.7436	0.341497	0.29149	0	1	1
ABCB8	18.4071	-0.182697	0.616634	0	1	1
ABCB9	15.0187	-0.572082	0.604227	0	1	1
ABCC1	33.955	-1.25307	0.388509	-0.651398	0.51479	1
ABCC10	12.579	0.00130222	0.770347	0	1	1
ABCC11	0	NA	NA	NA	NA	NA
ABCC12	0	NA	NA	NA	NA	NA
ABCC13	0.584519	1.53373	3.30279	0.1616	0.871621	NA
ABCC2	3.5969	0.809813	1.08401	0	1	NA
ABCC3	57.1786	-0.692577	0.316892	0	1	1
ABCC4	77.4218	-3.13323	0.489494	-4.35802	1.31246e-05	0.000555404
ABCC5	63.2919	0.754922	0.323046	0	1	1
ABCC5-AS1	0.142794	0.872977	4.06266	0	1	NA
ABCC6	5.82926	0.407802	1.01602	0	1	1
ABCC6P1	1.68903	-1.06684	2.44677	-0.0273182	0.978206	NA
ABCC6P2	0.783908	2.91048	2.97487	0.642208	0.520738	NA
ABCC8	3.81894	2.8546	1.31517	1.41016	0.158493	NA
ABCC9	152.566	-0.355795	0.296549	0	1	1
ABCD1	1.64219	0.996352	1.41125	0	1	NA
ABCD1P2	0	NA	NA	NA	NA	NA
ABCD1P3	0	NA	NA	NA	NA	NA
ABCD1P4	0	NA	NA	NA	NA	NA
ABCD1P5	0	NA	NA	NA	NA	NA
ABCD2	0.294889	-1.19848	4.08046	-0.048641	0.961205	NA
ABCD3	87.5345	0.0981862	0.264974	0	1	1
ABCD4	41.029	0.3099	0.442201	0	1	1
ABCE1	305.608	-0.226318	0.181812	0	1	1
ABCF1	690.47	0.182962	0.241869	0	1	1
ABCF2	82.781	-0.354133	0.297594	0	1	1
ABCF2P1	0	NA	NA	NA	NA	NA
ABCF2P2	0	NA	NA	NA	NA	NA
ABCF3	26.2282	-0.567469	0.421406	0	1	1
ABCG1	7.05261	1.161	0.74068	0.217373	0.827917	1
ABCG2	22.1257	0.416745	0.490407	0	1	1
ABCG4	0	NA	NA	NA	NA	NA
ABCG5	1.55873	3.09772	1.83273	1.14459	0.25238	NA
ABCG8	1.87134	1.30121	1.64932	0.182626	0.855092	NA
ABHD1	13.4301	-0.33064	0.543058	0	1	1
ABHD10	58.4451	-0.297312	0.305488	0	1	1
ABHD11	30.9401	1.51521	0.429155	1.20052	0.229936	1
ABHD11-AS1	41.6302	0.803946	0.449973	0	1	1
ABHD12	48.1259	-0.0924396	0.297689	0	1	1
ABHD12B	0.964011	-1.82088	2.89117	-0.283926	0.776467	NA
ABHD13	64.7243	0.00364759	0.264624	0	1	1
ABHD14A	5.69364	1.42065	0.990701	0.424598	0.67113	1
ABHD14A-ACY1	0.110743	1.17331	4.05454	0.0427457	0.965904	NA
ABHD14B	9.66483	1.17528	0.627426	0.279359	0.779969	1
ABHD15	77.0557	0.734836	0.274298	0	1	1
ABHD15-AS1	0	NA	NA	NA	NA	NA
ABHD16A	39.2201	0.046102	0.323878	0	1	1
ABHD16B	0	NA	NA	NA	NA	NA
ABHD17A	119.934	0.579625	0.224702	0	1	1
ABHD17AP1	0	NA	NA	NA	NA	NA
ABHD17AP3	0.285588	2.08466	4.00855	0.270586	0.78671	NA
ABHD17AP4	0	NA	NA	NA	NA	NA
ABHD17AP5	0	NA	NA	NA	NA	NA
ABHD17AP6	0	NA	NA	NA	NA	NA
ABHD17AP7	0	NA	NA	NA	NA	NA
ABHD17AP8	0	NA	NA	NA	NA	NA
ABHD17AP9	0	NA	NA	NA	NA	NA
ABHD17B	92.158	0.256686	0.260365	0	1	1
ABHD17C	300.749	0.0319603	0.316014	0	1	1
ABHD18	60.2651	-0.043741	0.302093	0	1	1
ABHD2	841.139	0.469759	0.133477	0	1	1
ABHD3	23.8073	-1.01255	0.46457	-0.0270205	0.978443	1
ABHD4	68.1621	0.0778519	0.412589	0	1	1
ABHD5	211.363	-0.786888	0.222505	0	1	1
ABHD6	5.70849	0.174694	0.999707	0	1	1
ABHD8	0.12008	-1.19846	4.08046	-0.0486378	0.961208	NA
ABI1	275.819	-0.0213775	0.163664	0	1	1
ABI1P1	0	NA	NA	NA	NA	NA
ABI2	423.327	-0.0894869	0.271843	0	1	1
ABI3	2.33778	-1.19849	2.089	-0.0950159	0.924302	NA
ABI3BP	1128.66	-8.45007	0.531677	-14.0124	1.30929e-44	1.36933e-41
ABITRAM	48.3568	-0.280974	0.375877	0	1	1
ABITRAMP1	0	NA	NA	NA	NA	NA
ABL1	150.21	-0.508218	0.387607	0	1	1
ABL2	366.954	-1.02315	0.218767	-0.1058	0.915741	1
ABLIM1	42.1035	-0.0437824	0.339442	0	1	1
ABLIM2	3.6896	0.918967	1.0323	0	1	NA
ABLIM3	79.0678	-1.30831	0.482493	-0.638988	0.522831	1
ABO	7.10707	1.42758	0.787056	0.543267	0.586946	1
ABR	30.7583	0.399936	0.761625	0	1	1
ABRA	0.641139	3.32873	3.49414	0.666468	0.505112	NA
ABRACL	81.821	-0.631701	0.2819	0	1	1
ABRAXAS1	84.9191	-0.0156707	0.374616	0	1	1
ABRAXAS2	85.0822	-0.212328	0.264153	0	1	1
ABT1	211.761	-0.296686	0.279792	0	1	1
ABT1P1	0	NA	NA	NA	NA	NA
ABTB1	2.20829	3.48602	1.75495	1.41657	0.156607	NA
ABTB2	5.80649	-2.50418	1.1069	-1.35891	0.174176	1
AC000029.1	0	NA	NA	NA	NA	NA
AC000029.2	0	NA	NA	NA	NA	NA
AC000032.1	0.110743	1.17331	4.05454	0.0427457	0.965904	NA
AC000035.1	0	NA	NA	NA	NA	NA
AC000036.1	1.57272	0.824108	1.7235	0	1	NA
AC000041.1	0	NA	NA	NA	NA	NA
AC000050.1	0	NA	NA	NA	NA	NA
AC000050.2	0	NA	NA	NA	NA	NA
AC000058.1	0	NA	NA	NA	NA	NA
AC000061.1	0	NA	NA	NA	NA	NA
AC000067.1	0	NA	NA	NA	NA	NA
AC000068.1	14.6192	0.273449	0.579841	0	1	1
AC000068.2	0.297253	-1.23602	4.02388	-0.0586552	0.953227	NA
AC000068.3	0.174809	0	4.08046	0	1	NA
AC000077.1	0	NA	NA	NA	NA	NA
AC000078.1	0	NA	NA	NA	NA	NA
AC000081.1	0	NA	NA	NA	NA	NA
AC000081.2	0	NA	NA	NA	NA	NA
AC000089.1	0	NA	NA	NA	NA	NA
AC000093.1	0	NA	NA	NA	NA	NA
AC000095.1	0	NA	NA	NA	NA	NA
AC000095.2	0	NA	NA	NA	NA	NA
AC000111.1	0	NA	NA	NA	NA	NA
AC000111.2	0	NA	NA	NA	NA	NA
AC000114.1	0	NA	NA	NA	NA	NA
AC000120.1	0	NA	NA	NA	NA	NA
AC000120.2	0.590481	-3.10042	2.73224	-0.768755	0.442039	NA
AC000120.3	0	NA	NA	NA	NA	NA
AC000120.4	0.225567	-2.03915	4.04281	-0.257036	0.797151	NA
AC000123.1	0.120941	-1.19846	4.08046	-0.0486378	0.961208	NA
AC000124.1	0	NA	NA	NA	NA	NA
AC000362.1	0	NA	NA	NA	NA	NA
AC000367.1	0.853472	-0.929309	2.28084	0	1	NA
AC000372.1	0	NA	NA	NA	NA	NA
AC000374.1	0	NA	NA	NA	NA	NA
AC000403.1	2.72396	-1.63017	1.39395	-0.452076	0.651214	NA
AC001226.1	0.919203	1.25466	2.42114	0.105183	0.916231	NA
AC001226.2	2.73122	-0.521137	1.14362	0	1	NA
AC001228.1	0	NA	NA	NA	NA	NA
AC001228.2	0	NA	NA	NA	NA	NA
AC001228.3	0.407707	1.93052	4.01971	0.231491	0.816934	NA
AC002044.1	0.12008	-1.19846	4.08046	-0.0486378	0.961208	NA
AC002056.1	0.154442	0	4.08046	0	1	NA
AC002056.2	0	NA	NA	NA	NA	NA
AC002056.3	0.154442	0	4.08046	0	1	NA
AC002059.1	0.110743	1.17331	4.05454	0.0427457	0.965904	NA
AC002059.2	0	NA	NA	NA	NA	NA
AC002059.3	2.1859	-0.54762	1.19198	0	1	NA
AC002064.1	0	NA	NA	NA	NA	NA
AC002064.2	0	NA	NA	NA	NA	NA
AC002064.3	0.116597	0	4.08046	0	1	NA
AC002066.1	0.789616	2.09028	2.58376	0.421976	0.673043	NA
AC002069.1	0	NA	NA	NA	NA	NA
AC002069.2	0	NA	NA	NA	NA	NA
AC002069.3	0	NA	NA	NA	NA	NA
AC002069.4	0	NA	NA	NA	NA	NA
AC002070.1	0	NA	NA	NA	NA	NA
AC002073.1	0	NA	NA	NA	NA	NA
AC002074.1	1.85836	-2.68137	1.95311	-0.860866	0.389312	NA
AC002074.2	0	NA	NA	NA	NA	NA
AC002075.1	0	NA	NA	NA	NA	NA
AC002075.2	0	NA	NA	NA	NA	NA
AC002076.1	6.66504	0.114988	0.929054	0	1	1
AC002076.2	0	NA	NA	NA	NA	NA
AC002091.1	0	NA	NA	NA	NA	NA
AC002091.2	0	NA	NA	NA	NA	NA
AC002094.1	0	NA	NA	NA	NA	NA
AC002094.2	92.3038	-0.33399	0.257821	0	1	1
AC002094.3	0.112784	-1.19846	4.08046	-0.0486378	0.961208	NA
AC002094.4	0.329251	0	4.08046	0	1	NA
AC002101.1	0	NA	NA	NA	NA	NA
AC002115.1	0	NA	NA	NA	NA	NA
AC002116.1	0	NA	NA	NA	NA	NA
AC002116.2	0.417316	-0.0986333	3.6146	0	1	NA
AC002127.1	0	NA	NA	NA	NA	NA
AC002128.1	1.05877	-0.607527	2.4489	0	1	NA
AC002128.2	1.25841	0.768432	1.66774	0	1	NA
AC002306.1	2.49888	0.859739	1.2272	0	1	NA
AC002310.1	6.73496	0.313787	0.741149	0	1	1
AC002310.2	0.0874045	0	4.08046	0	1	NA
AC002310.3	0.166115	1.51933	4.04682	0.128331	0.897887	NA
AC002310.4	0	NA	NA	NA	NA	NA
AC002347.1	0	NA	NA	NA	NA	NA
AC002347.2	0	NA	NA	NA	NA	NA
AC002350.1	0	NA	NA	NA	NA	NA
AC002351.1	0.12008	-1.19846	4.08046	-0.0486378	0.961208	NA
AC002359.1	0	NA	NA	NA	NA	NA
AC002365.1	0	NA	NA	NA	NA	NA
AC002366.1	0	NA	NA	NA	NA	NA
AC002368.1	0	NA	NA	NA	NA	NA
AC002375.1	1.59451	-0.146466	1.64049	0	1	NA
AC002378.1	0	NA	NA	NA	NA	NA
AC002381.1	0	NA	NA	NA	NA	NA
AC002383.1	0	NA	NA	NA	NA	NA
AC002386.1	0	NA	NA	NA	NA	NA
AC002395.1	0	NA	NA	NA	NA	NA
AC002398.1	10.8355	0.238317	0.594323	0	1	1
AC002398.2	0.126632	0.872977	4.06266	0	1	NA
AC002401.1	0	NA	NA	NA	NA	NA
AC002401.2	0	NA	NA	NA	NA	NA
AC002401.3	0	NA	NA	NA	NA	NA
AC002401.4	0	NA	NA	NA	NA	NA
AC002407.1	0	NA	NA	NA	NA	NA
AC002407.2	0.0874045	0	4.08046	0	1	NA
AC002416.1	0	NA	NA	NA	NA	NA
AC002428.1	0	NA	NA	NA	NA	NA
AC002428.2	0	NA	NA	NA	NA	NA
AC002429.1	0	NA	NA	NA	NA	NA
AC002451.1	5.46076	-0.407745	1.09042	0	1	1
AC002456.1	0	NA	NA	NA	NA	NA
AC002456.2	0	NA	NA	NA	NA	NA
AC002460.1	0	NA	NA	NA	NA	NA
AC002461.1	0	NA	NA	NA	NA	NA
AC002463.1	0.808635	-1.19849	2.64987	-0.074904	0.940291	NA
AC002464.1	0	NA	NA	NA	NA	NA
AC002467.1	1.08056	0.184616	1.78006	0	1	NA
AC002470.1	0.263735	-0.0887849	4.06266	0	1	NA
AC002470.2	0	NA	NA	NA	NA	NA
AC002472.1	1.45105	-0.255468	1.53989	0	1	NA
AC002472.2	1.16892	1.32973	2.98641	0.110409	0.912085	NA
AC002472.3	0	NA	NA	NA	NA	NA
AC002472.4	0	NA	NA	NA	NA	NA
AC002480.1	0.154442	0	4.08046	0	1	NA
AC002480.2	0	NA	NA	NA	NA	NA
AC002486.1	0	NA	NA	NA	NA	NA
AC002486.2	0.112784	-1.19846	4.08046	-0.0486378	0.961208	NA
AC002487.1	0	NA	NA	NA	NA	NA
AC002504.1	0	NA	NA	NA	NA	NA
AC002511.1	0	NA	NA	NA	NA	NA
AC002511.2	0.126632	0.872977	4.06266	0	1	NA
AC002511.3	0	NA	NA	NA	NA	NA
AC002519.1	1.72246	1.63254	1.55295	0.407315	0.683777	NA
AC002519.2	0	NA	NA	NA	NA	NA
AC002524.1	0	NA	NA	NA	NA	NA
AC002542.1	0	NA	NA	NA	NA	NA
AC002542.2	0	NA	NA	NA	NA	NA
AC002542.3	0	NA	NA	NA	NA	NA
AC002542.4	0	NA	NA	NA	NA	NA
AC002542.5	0	NA	NA	NA	NA	NA
AC002543.1	0.255578	-0.0887849	4.06266	0	1	NA
AC002543.2	0	NA	NA	NA	NA	NA
AC002545.1	0	NA	NA	NA	NA	NA
AC002546.1	0	NA	NA	NA	NA	NA
AC002550.1	19.1169	0.0388233	0.452321	0	1	1
AC002550.2	1.34162	-2.40492	2.10395	-0.667753	0.504291	NA
AC002551.1	6.45218	0.708489	0.967029	0	1	1
AC002553.1	3.63258	-1.01341	0.986186	-0.0136019	0.989148	NA
AC002553.2	0.116597	0	4.08046	0	1	NA
AC002558.1	0	NA	NA	NA	NA	NA
AC002558.2	4.34038	-0.00866214	0.928024	0	1	1
AC002558.3	11.6388	-1.84189	0.796949	-1.05638	0.290792	1
AC002563.1	0	NA	NA	NA	NA	NA
AC002980.1	0	NA	NA	NA	NA	NA
AC002981.1	0	NA	NA	NA	NA	NA
AC002984.1	0	NA	NA	NA	NA	NA
AC002985.1	0	NA	NA	NA	NA	NA
AC002996.1	0	NA	NA	NA	NA	NA
AC003001.1	0	NA	NA	NA	NA	NA
AC003001.2	0	NA	NA	NA	NA	NA
AC003002.1	0	NA	NA	NA	NA	NA
AC003002.2	1.76313	-3.43712	2.15647	-1.13014	0.258417	NA
AC003002.3	0	NA	NA	NA	NA	NA
AC003005.1	0	NA	NA	NA	NA	NA
AC003005.2	0.241881	-2.12667	4.03493	-0.279228	0.78007	NA
AC003006.1	2.94097	0.0389962	1.63881	0	1	NA
AC003009.1	0	NA	NA	NA	NA	NA
AC003035.1	1.19541	-1.19849	2.37968	-0.0834091	0.933526	NA
AC003035.2	0	NA	NA	NA	NA	NA
AC003042.1	0	NA	NA	NA	NA	NA
AC003042.2	0	NA	NA	NA	NA	NA
AC003043.1	0	NA	NA	NA	NA	NA
AC003043.2	0	NA	NA	NA	NA	NA
AC003043.3	7.982	-0.0343791	0.697339	0	1	1
AC003070.1	0.120941	-1.19846	4.08046	-0.0486378	0.961208	NA
AC003070.2	0	NA	NA	NA	NA	NA
AC003070.3	0	NA	NA	NA	NA	NA
AC003070.4	0.120941	-1.19846	4.08046	-0.0486378	0.961208	NA
AC003070.5	0	NA	NA	NA	NA	NA
AC003070.6	0	NA	NA	NA	NA	NA
AC003070.7	0	NA	NA	NA	NA	NA
AC003071.1	0	NA	NA	NA	NA	NA
AC003072.1	0	NA	NA	NA	NA	NA
AC003080.1	0	NA	NA	NA	NA	NA
AC003084.1	0	NA	NA	NA	NA	NA
AC003087.1	0	NA	NA	NA	NA	NA
AC003092.1	190.866	-8.35629	1.20267	-6.11663	9.55751e-10	8.04259e-08
AC003092.2	0.699236	0	4.08046	0	1	NA
AC003098.1	0	NA	NA	NA	NA	NA
AC003101.1	0	NA	NA	NA	NA	NA
AC003101.2	0	NA	NA	NA	NA	NA
AC003102.1	29.4346	1.36181	0.55268	0.65464	0.5127	1
AC003103.1	0	NA	NA	NA	NA	NA
AC003103.2	0.120941	-1.19846	4.08046	-0.0486378	0.961208	NA
AC003109.1	0	NA	NA	NA	NA	NA
AC003657.1	0	NA	NA	NA	NA	NA
AC003657.2	0	NA	NA	NA	NA	NA
AC003659.1	0	NA	NA	NA	NA	NA
AC003666.1	0	NA	NA	NA	NA	NA
AC003669.1	0	NA	NA	NA	NA	NA
AC003681.1	79.2531	0.303935	0.248012	0	1	1
AC003682.1	0.0874045	0	4.08046	0	1	NA
AC003684.1	0.719788	2.65981	3.09307	0.536623	0.591528	NA
AC003685.1	0	NA	NA	NA	NA	NA
AC003685.2	0	NA	NA	NA	NA	NA
AC003686.1	0	NA	NA	NA	NA	NA
AC003687.1	0	NA	NA	NA	NA	NA
AC003688.1	0	NA	NA	NA	NA	NA
AC003688.2	0	NA	NA	NA	NA	NA
AC003688.3	0	NA	NA	NA	NA	NA
AC003950.1	0.0553716	0.653946	4.06953	0	1	NA
AC003956.1	0	NA	NA	NA	NA	NA
AC003958.1	0	NA	NA	NA	NA	NA
AC003958.2	0	NA	NA	NA	NA	NA
AC003958.3	0	NA	NA	NA	NA	NA
AC003958.4	0	NA	NA	NA	NA	NA
AC003958.5	0	NA	NA	NA	NA	NA
AC003965.1	1.25301	0.107173	1.91603	0	1	NA
AC003965.2	0	NA	NA	NA	NA	NA
AC003965.3	1.25301	0.107173	1.91603	0	1	NA
AC003973.1	0	NA	NA	NA	NA	NA
AC003975.1	2.11126	-1.40747	1.62058	-0.251432	0.80148	NA
AC003976.1	0	NA	NA	NA	NA	NA
AC003976.2	0	NA	NA	NA	NA	NA
AC003982.1	0	NA	NA	NA	NA	NA
AC003984.1	0	NA	NA	NA	NA	NA
AC003985.1	0	NA	NA	NA	NA	NA
AC003986.1	0	NA	NA	NA	NA	NA
AC003986.2	2.5518	-2.69445	1.96445	-0.862557	0.388381	NA
AC003986.3	0	NA	NA	NA	NA	NA
AC003988.1	0	NA	NA	NA	NA	NA
AC003989.1	0	NA	NA	NA	NA	NA
AC003989.2	0	NA	NA	NA	NA	NA
AC003991.1	0.948326	0.268607	2.28651	0	1	NA
AC003991.2	0.364256	0.653927	4.06953	0	1	NA
AC003992.1	0	NA	NA	NA	NA	NA
AC004000.1	0	NA	NA	NA	NA	NA
AC004004.1	0	NA	NA	NA	NA	NA
AC004006.1	0	NA	NA	NA	NA	NA
AC004009.1	0	NA	NA	NA	NA	NA
AC004012.1	0.126632	0.872977	4.06266	0	1	NA
AC004014.1	0	NA	NA	NA	NA	NA
AC004022.1	0	NA	NA	NA	NA	NA
AC004022.2	0	NA	NA	NA	NA	NA
AC004023.1	1.29399	0.0703813	1.58096	0	1	NA
AC004024.1	0	NA	NA	NA	NA	NA
AC004034.1	0	NA	NA	NA	NA	NA
AC004039.1	3.37443	-0.792664	1.02928	0	1	NA
AC004052.1	0	NA	NA	NA	NA	NA
AC004053.1	0.276858	2.16033	4.00347	0.289831	0.771946	NA
AC004054.1	0	NA	NA	NA	NA	NA
AC004057.1	0	NA	NA	NA	NA	NA
AC004062.1	0	NA	NA	NA	NA	NA
AC004063.1	1.25943	1.46053	2.04925	0.224732	0.822188	NA
AC004066.1	0	NA	NA	NA	NA	NA
AC004067.1	3.24362	0.599069	1.39984	0	1	NA
AC004069.1	0.340942	1.96984	3.75824	0.258056	0.796363	NA
AC004069.2	0	NA	NA	NA	NA	NA
AC004069.3	0	NA	NA	NA	NA	NA
AC004074.1	0	NA	NA	NA	NA	NA
AC004076.1	0.166115	1.51933	4.04682	0.128331	0.897887	NA
AC004076.2	20.2555	0.155	0.476869	0	1	1
AC004079.1	0	NA	NA	NA	NA	NA
AC004079.2	0	NA	NA	NA	NA	NA
AC004079.3	0	NA	NA	NA	NA	NA
AC004079.4	0	NA	NA	NA	NA	NA
AC004079.5	0	NA	NA	NA	NA	NA
AC004080.1	0	NA	NA	NA	NA	NA
AC004080.10	0	NA	NA	NA	NA	NA
AC004080.11	0	NA	NA	NA	NA	NA
AC004080.12	0	NA	NA	NA	NA	NA
AC004080.13	0	NA	NA	NA	NA	NA
AC004080.14	0	NA	NA	NA	NA	NA
AC004080.15	0	NA	NA	NA	NA	NA
AC004080.16	0	NA	NA	NA	NA	NA
AC004080.2	0.972916	2.9381	3.33706	0.580779	0.561389	NA
AC004080.3	0	NA	NA	NA	NA	NA
AC004080.4	0	NA	NA	NA	NA	NA
AC004080.5	0	NA	NA	NA	NA	NA
AC004080.6	0	NA	NA	NA	NA	NA
AC004080.7	0	NA	NA	NA	NA	NA
AC004080.8	0	NA	NA	NA	NA	NA
AC004080.9	0	NA	NA	NA	NA	NA
AC004083.1	1.01652	1.77485	2.03983	0.379859	0.70405	NA
AC004099.1	0	NA	NA	NA	NA	NA
AC004112.1	0	NA	NA	NA	NA	NA
AC004125.1	0	NA	NA	NA	NA	NA
AC004129.1	0	NA	NA	NA	NA	NA
AC004129.2	0	NA	NA	NA	NA	NA
AC004129.3	0	NA	NA	NA	NA	NA
AC004129.4	0	NA	NA	NA	NA	NA
AC004130.1	0	NA	NA	NA	NA	NA
AC004130.2	12.8639	-0.0711713	0.678528	0	1	1
AC004134.1	0.0874045	0	4.08046	0	1	NA
AC004147.1	0	NA	NA	NA	NA	NA
AC004147.2	0	NA	NA	NA	NA	NA
AC004147.3	0	NA	NA	NA	NA	NA
AC004147.4	0	NA	NA	NA	NA	NA
AC004147.5	0	NA	NA	NA	NA	NA
AC004148.1	34.5306	0.287743	0.46265	0	1	1
AC004156.1	13.4516	0.321642	0.558321	0	1	1
AC004158.1	2.70606	-1.85449	1.34155	-0.636941	0.524164	NA
AC004160.1	0.788186	2.96569	2.44729	0.803212	0.421852	NA
AC004160.2	0	NA	NA	NA	NA	NA
AC004217.1	0.0553716	0.653946	4.06953	0	1	NA
AC004217.2	0	NA	NA	NA	NA	NA
AC004221.1	0	NA	NA	NA	NA	NA
AC004223.1	0	NA	NA	NA	NA	NA
AC004223.2	0	NA	NA	NA	NA	NA
AC004223.3	0	NA	NA	NA	NA	NA
AC004223.4	0.0553716	0.653946	4.06953	0	1	NA
AC004224.1	0.154442	0	4.08046	0	1	NA
AC004224.2	0	NA	NA	NA	NA	NA
AC004231.1	0.233724	-2.0834	4.03876	-0.268249	0.788507	NA
AC004231.2	0	NA	NA	NA	NA	NA
AC004231.3	0	NA	NA	NA	NA	NA
AC004232.1	0	NA	NA	NA	NA	NA
AC004233.1	0.387601	2.62765	3.97717	0.409249	0.682357	NA
AC004233.2	14.2723	0.746256	0.595557	0	1	1
AC004233.3	0.460902	1.50086	3.37523	0.148393	0.882033	NA
AC004241.1	2.59045	1.1255	1.41738	0.0885432	0.929445	NA
AC004241.2	0.0553716	0.653946	4.06953	0	1	NA
AC004241.3	13.8905	-0.172179	0.603676	0	1	1
AC004241.4	0	NA	NA	NA	NA	NA
AC004253.1	0.154442	0	4.08046	0	1	NA
AC004253.2	0	NA	NA	NA	NA	NA
AC004257.1	0.241881	-2.12667	4.03493	-0.279228	0.78007	NA
AC004263.1	0.142794	0.872977	4.06266	0	1	NA
AC004264.1	6.01059	-2.199	0.953041	-1.25808	0.208363	1
AC004381.1	0	NA	NA	NA	NA	NA
AC004381.2	0	NA	NA	NA	NA	NA
AC004381.3	0.428383	2.68559	3.97445	0.424106	0.671488	NA
AC004381.4	0.204001	0	4.08046	0	1	NA
AC004383.1	0	NA	NA	NA	NA	NA
AC004386.1	1.85291	0.979472	1.46948	0	1	NA
AC004386.2	0	NA	NA	NA	NA	NA
AC004386.3	0	NA	NA	NA	NA	NA
AC004386.4	0	NA	NA	NA	NA	NA
AC004386.5	0	NA	NA	NA	NA	NA
AC004386.6	0	NA	NA	NA	NA	NA
AC004386.7	0	NA	NA	NA	NA	NA
AC004408.1	0.112784	-1.19846	4.08046	-0.0486378	0.961208	NA
AC004415.1	0	NA	NA	NA	NA	NA
AC004448.1	0	NA	NA	NA	NA	NA
AC004448.2	0.442035	-1.19848	3.54059	-0.0560594	0.955295	NA
AC004448.3	0	NA	NA	NA	NA	NA
AC004448.4	0	NA	NA	NA	NA	NA
AC004449.1	0	NA	NA	NA	NA	NA
AC004453.1	0.442677	-1.18398	3.08657	-0.0596055	0.95247	NA
AC004461.1	0	NA	NA	NA	NA	NA
AC004461.2	0	NA	NA	NA	NA	NA
AC004461.3	0	NA	NA	NA	NA	NA
AC004466.1	0	NA	NA	NA	NA	NA
AC004466.2	0	NA	NA	NA	NA	NA
AC004466.3	0	NA	NA	NA	NA	NA
AC004467.1	0	NA	NA	NA	NA	NA
AC004470.1	0	NA	NA	NA	NA	NA
AC004470.2	0	NA	NA	NA	NA	NA
AC004471.1	0.112784	-1.19846	4.08046	-0.0486378	0.961208	NA
AC004471.2	0	NA	NA	NA	NA	NA
AC004477.1	5.97978	-0.950785	0.883357	0	1	1
AC004477.2	0	NA	NA	NA	NA	NA
AC004477.3	0.616307	0.621605	2.86534	0	1	NA
AC004485.1	0	NA	NA	NA	NA	NA
AC004486.1	0	NA	NA	NA	NA	NA
AC004490.1	0.209814	0.653938	4.06953	0	1	NA
AC004492.1	0.288565	0.65393	4.06953	0	1	NA
AC004492.2	0.288565	0.65393	4.06953	0	1	NA
AC004494.1	1.93241	1.73797	1.49346	0.494134	0.621212	NA
AC004510.1	0	NA	NA	NA	NA	NA
AC004522.1	0	NA	NA	NA	NA	NA
AC004522.2	0	NA	NA	NA	NA	NA
AC004522.3	0	NA	NA	NA	NA	NA
AC004522.4	0	NA	NA	NA	NA	NA
AC004528.1	0.469541	-2.67682	3.38609	-0.495208	0.620453	NA
AC004528.2	0	NA	NA	NA	NA	NA
AC004540.1	0	NA	NA	NA	NA	NA
AC004540.2	1.33588	-0.577715	1.76187	0	1	NA
AC004542.1	0	NA	NA	NA	NA	NA
AC004542.2	0.12008	-1.19846	4.08046	-0.0486378	0.961208	NA
AC004542.3	0	NA	NA	NA	NA	NA
AC004542.4	0	NA	NA	NA	NA	NA
AC004542.5	0	NA	NA	NA	NA	NA
AC004542.6	0	NA	NA	NA	NA	NA
AC004543.1	0	NA	NA	NA	NA	NA
AC004551.1	1.44349	-1.87519	1.78381	-0.490631	0.623687	NA
AC004552.1	0.154442	0	4.08046	0	1	NA
AC004554.1	0	NA	NA	NA	NA	NA
AC004554.2	0	NA	NA	NA	NA	NA
AC004556.1	0	NA	NA	NA	NA	NA
AC004556.2	0	NA	NA	NA	NA	NA
AC004556.3	0	NA	NA	NA	NA	NA
AC004556.4	0	NA	NA	NA	NA	NA
AC004562.1	0	NA	NA	NA	NA	NA
AC004584.1	1.25875	-1.66673	2.09603	-0.318093	0.750414	NA
AC004584.2	0	NA	NA	NA	NA	NA
AC004584.3	0.959425	-1.45828	2.31566	-0.197904	0.84312	NA
AC004585.1	0	NA	NA	NA	NA	NA
AC004590.1	0.32478	1.89364	3.81525	0.234228	0.814808	NA
AC004593.1	0	NA	NA	NA	NA	NA
AC004593.2	7.50498	-0.474585	1.14155	0	1	1
AC004594.1	2.40363	0.367228	1.60773	0	1	NA
AC004596.1	0.142794	0.872977	4.06266	0	1	NA
AC004597.1	0	NA	NA	NA	NA	NA
AC004637.1	0	NA	NA	NA	NA	NA
AC004664.1	0	NA	NA	NA	NA	NA
AC004672.1	0	NA	NA	NA	NA	NA
AC004672.2	0.817323	3.10465	2.30719	0.912214	0.361656	NA
AC004674.1	0	NA	NA	NA	NA	NA
AC004674.2	0	NA	NA	NA	NA	NA
AC004675.1	0.546421	-1.19848	3.37215	-0.05886	0.953064	NA
AC004675.2	0	NA	NA	NA	NA	NA
AC004678.1	0	NA	NA	NA	NA	NA
AC004687.1	0	NA	NA	NA	NA	NA
AC004687.2	16.481	0.556293	0.515297	0	1	1
AC004690.1	0	NA	NA	NA	NA	NA
AC004690.2	0.352944	-2.67671	3.99474	-0.41973	0.674682	NA
AC004691.1	0.674898	-2.65311	2.72904	-0.605747	0.544683	NA
AC004691.2	0	NA	NA	NA	NA	NA
AC004692.1	0	NA	NA	NA	NA	NA
AC004692.2	0	NA	NA	NA	NA	NA
AC004696.1	0	NA	NA	NA	NA	NA
AC004702.1	0	NA	NA	NA	NA	NA
AC004704.1	0.232864	-2.07881	4.03918	-0.267087	0.789402	NA
AC004706.1	0	NA	NA	NA	NA	NA
AC004706.2	0.126632	0.872977	4.06266	0	1	NA
AC004707.1	0	NA	NA	NA	NA	NA
AC004707.2	0	NA	NA	NA	NA	NA
AC004765.1	0	NA	NA	NA	NA	NA
AC004771.1	0	NA	NA	NA	NA	NA
AC004771.2	1.11589	4.12883	2.44736	1.27845	0.20109	NA
AC004771.3	4.8135	2.14826	0.986436	1.16405	0.244405	1
AC004771.4	0	NA	NA	NA	NA	NA
AC004774.1	0	NA	NA	NA	NA	NA
AC004774.2	0	NA	NA	NA	NA	NA
AC004774.3	0	NA	NA	NA	NA	NA
AC004775.1	0.0553716	0.653946	4.06953	0	1	NA
AC004784.1	1.53274	-1.14085	2.31962	-0.0607192	0.951583	NA
AC004788.1	0	NA	NA	NA	NA	NA
AC004790.1	0	NA	NA	NA	NA	NA
AC004792.1	0	NA	NA	NA	NA	NA
AC004797.1	2.10837	2.21327	1.78001	0.68161	0.495485	NA
AC004801.1	0	NA	NA	NA	NA	NA
AC004801.2	0.830002	1.28701	2.65056	0.108281	0.913773	NA
AC004801.3	0	NA	NA	NA	NA	NA
AC004801.4	1.08419	3.09208	2.45301	0.852861	0.393736	NA
AC004801.5	0.207485	-1.19847	4.08046	-0.0486398	0.961206	NA
AC004801.6	2.65102	0.881521	1.23658	0	1	NA
AC004803.1	17.1076	0.20421	0.651144	0	1	1
AC004805.1	0	NA	NA	NA	NA	NA
AC004805.2	0	NA	NA	NA	NA	NA
AC004805.3	0	NA	NA	NA	NA	NA
AC004812.1	0	NA	NA	NA	NA	NA
AC004812.2	16.069	-0.252971	0.524076	0	1	1
AC004815.1	0	NA	NA	NA	NA	NA
AC004816.1	10.9885	-1.13598	0.607897	-0.22369	0.822998	1
AC004816.2	0.12008	-1.19846	4.08046	-0.0486378	0.961208	NA
AC004817.1	0.247573	-0.0887849	4.06266	0	1	NA
AC004817.2	0	NA	NA	NA	NA	NA
AC004817.3	1.45445	2.5257	2.09428	0.728509	0.466302	NA
AC004817.4	11.6959	0.689722	0.592765	0	1	1
AC004825.1	0	NA	NA	NA	NA	NA
AC004825.2	0.646552	-0.194311	2.33276	0	1	NA
AC004828.1	0	NA	NA	NA	NA	NA
AC004830.1	0	NA	NA	NA	NA	NA
AC004830.2	2.38781	3.18562	1.69788	1.28727	0.198001	NA
AC004832.1	0.110743	1.17331	4.05454	0.0427457	0.965904	NA
AC004832.2	0	NA	NA	NA	NA	NA
AC004832.3	0.894318	-1.07038	2.46388	-0.0285651	0.977211	NA
AC004832.4	0	NA	NA	NA	NA	NA
AC004832.5	1.23594	-0.648176	2.05583	0	1	NA
AC004832.6	0.126632	0.872977	4.06266	0	1	NA
AC004834.1	5.10758	-0.2324	0.851544	0	1	1
AC004835.1	1.4778	-1.08	1.73338	-0.0461509	0.96319	NA
AC004835.2	0	NA	NA	NA	NA	NA
AC004837.1	0	NA	NA	NA	NA	NA
AC004837.2	3.15071	-0.65788	1.65888	0	1	NA
AC004837.3	0	NA	NA	NA	NA	NA
AC004839.1	0	NA	NA	NA	NA	NA
AC004839.2	0.239416	-0.0887849	4.06266	0	1	NA
AC004839.3	0	NA	NA	NA	NA	NA
AC004839.4	0.239416	-0.0887849	4.06266	0	1	NA
AC004840.1	0	NA	NA	NA	NA	NA
AC004840.2	0	NA	NA	NA	NA	NA
AC004846.1	0.985647	-2.026	2.26178	-0.453623	0.6501	NA
AC004846.2	0.310931	0.213513	3.94562	0	1	NA
AC004847.1	0	NA	NA	NA	NA	NA
AC004849.1	0	NA	NA	NA	NA	NA
AC004852.1	0	NA	NA	NA	NA	NA
AC004852.2	0	NA	NA	NA	NA	NA
AC004852.3	0	NA	NA	NA	NA	NA
AC004852.4	0	NA	NA	NA	NA	NA
AC004852.5	0	NA	NA	NA	NA	NA
AC004852.6	0	NA	NA	NA	NA	NA
AC004854.1	0	NA	NA	NA	NA	NA
AC004854.2	2.84663	-0.691332	1.336	0	1	NA
AC004858.1	0	NA	NA	NA	NA	NA
AC004862.1	0	NA	NA	NA	NA	NA
AC004865.1	1.43022	-0.528769	1.71491	0	1	NA
AC004865.2	0	NA	NA	NA	NA	NA
AC004866.1	0	NA	NA	NA	NA	NA
AC004866.2	0	NA	NA	NA	NA	NA
AC004869.1	0	NA	NA	NA	NA	NA
AC004869.2	0	NA	NA	NA	NA	NA
AC004870.1	0	NA	NA	NA	NA	NA
AC004870.2	0.628923	0.704479	2.75521	0	1	NA
AC004870.3	0	NA	NA	NA	NA	NA
AC004870.4	0	NA	NA	NA	NA	NA
AC004875.1	0	NA	NA	NA	NA	NA
AC004877.1	0.395463	-2.12118	3.62057	-0.309669	0.756813	NA
AC004879.1	0	NA	NA	NA	NA	NA
AC004882.1	0	NA	NA	NA	NA	NA
AC004882.2	0	NA	NA	NA	NA	NA
AC004882.3	0	NA	NA	NA	NA	NA
AC004884.1	0	NA	NA	NA	NA	NA
AC004884.2	0.126632	0.872977	4.06266	0	1	NA
AC004888.1	0	NA	NA	NA	NA	NA
AC004890.1	0	NA	NA	NA	NA	NA
AC004890.2	4.40834	0.357547	0.996773	0	1	1
AC004890.3	0	NA	NA	NA	NA	NA
AC004893.1	0	NA	NA	NA	NA	NA
AC004895.1	0.112784	-1.19846	4.08046	-0.0486378	0.961208	NA
AC004898.1	0.126632	0.872977	4.06266	0	1	NA
AC004899.1	0	NA	NA	NA	NA	NA
AC004900.1	0	NA	NA	NA	NA	NA
AC004908.1	2.66821	-1.28133	1.46672	-0.191807	0.847893	NA
AC004908.2	1.34189	-0.639773	2.44495	0	1	NA
AC004908.3	0.869903	1.35004	2.3765	0.147292	0.882902	NA
AC004909.1	0	NA	NA	NA	NA	NA
AC004910.1	8.39738	0.651308	0.760949	0	1	1
AC004911.1	0	NA	NA	NA	NA	NA
AC004912.1	0	NA	NA	NA	NA	NA
AC004917.1	1.26278	-0.225937	1.96671	0	1	NA
AC004918.1	6.75334	0.800828	0.755156	0	1	1
AC004918.2	0.138315	-1.26645	4.08046	-0.0652987	0.947936	NA
AC004918.3	0	NA	NA	NA	NA	NA
AC004918.4	6.75334	0.800828	0.755156	0	1	1
AC004918.5	0.802496	-0.206444	2.10387	0	1	NA
AC004920.1	0	NA	NA	NA	NA	NA
AC004921.1	0	NA	NA	NA	NA	NA
AC004922.1	0.664459	3.38471	3.94872	0.603918	0.545898	NA
AC004923.1	0.0553716	0.653946	4.06953	0	1	NA
AC004923.2	0	NA	NA	NA	NA	NA
AC004923.3	0	NA	NA	NA	NA	NA
AC004923.4	0.271039	0	4.08046	0	1	NA
AC004930.1	0	NA	NA	NA	NA	NA
AC004938.1	0	NA	NA	NA	NA	NA
AC004941.1	6.65551	0.149357	0.851418	0	1	1
AC004941.2	0	NA	NA	NA	NA	NA
AC004943.1	0.354665	-2.68307	3.99436	-0.421362	0.673491	NA
AC004943.2	14.6375	-0.0942927	0.505074	0	1	1
AC004943.3	0.230181	0.653933	4.06953	0	1	NA
AC004944.1	0	NA	NA	NA	NA	NA
AC004945.1	0	NA	NA	NA	NA	NA
AC004946.1	0	NA	NA	NA	NA	NA
AC004946.2	0	NA	NA	NA	NA	NA
AC004947.1	0	NA	NA	NA	NA	NA
AC004948.1	0.120941	-1.19846	4.08046	-0.0486378	0.961208	NA
AC004949.1	0.0874045	0	4.08046	0	1	NA
AC004951.1	9.86747	0.391268	0.676526	0	1	1
AC004951.2	0	NA	NA	NA	NA	NA
AC004951.3	0	NA	NA	NA	NA	NA
AC004951.4	0.262856	-0.307828	4.06953	0	1	NA
AC004965.1	0	NA	NA	NA	NA	NA
AC004966.1	0	NA	NA	NA	NA	NA
AC004967.1	0.919015	1.07315	2.54348	0.0287607	0.977055	NA
AC004967.2	8.27814	-0.298662	0.653704	0	1	1
AC004969.1	0.267226	-1.19847	4.08046	-0.0486398	0.961206	NA
AC004973.1	0	NA	NA	NA	NA	NA
AC004974.1	0.0874045	0	4.08046	0	1	NA
AC004975.1	0	NA	NA	NA	NA	NA
AC004975.2	0	NA	NA	NA	NA	NA
AC004980.1	2.78675	0.955153	1.4	0	1	NA
AC004980.2	0	NA	NA	NA	NA	NA
AC004980.3	0.262213	0	4.08046	0	1	NA
AC004980.4	0	NA	NA	NA	NA	NA
AC004980.5	0.112784	-1.19846	4.08046	-0.0486378	0.961208	NA
AC004980.6	2.21313	-0.583205	1.38695	0	1	NA
AC004980.7	0	NA	NA	NA	NA	NA
AC004980.8	0	NA	NA	NA	NA	NA
AC004982.1	3.76405	0.900434	1.03781	0	1	NA
AC004982.2	0.32478	1.89364	3.81525	0.234228	0.814808	NA
AC004986.1	0	NA	NA	NA	NA	NA
AC004987.1	0	NA	NA	NA	NA	NA
AC004987.2	0	NA	NA	NA	NA	NA
AC004987.3	0	NA	NA	NA	NA	NA
AC004988.1	0.611708	1.89419	2.88935	0.30948	0.756957	NA
AC004990.1	0.379471	-0.0960938	3.7164	0	1	NA
AC004997.1	0	NA	NA	NA	NA	NA
AC005000.1	0	NA	NA	NA	NA	NA
AC005000.2	0	NA	NA	NA	NA	NA
AC005002.1	0	NA	NA	NA	NA	NA
AC005002.2	0	NA	NA	NA	NA	NA
AC005005.1	0	NA	NA	NA	NA	NA
AC005005.2	0	NA	NA	NA	NA	NA
AC005005.3	0.271039	0	4.08046	0	1	NA
AC005005.4	37.2363	0.542912	0.320018	0	1	1
AC005006.1	0	NA	NA	NA	NA	NA
AC005008.1	0	NA	NA	NA	NA	NA
AC005008.2	0	NA	NA	NA	NA	NA
AC005009.1	0	NA	NA	NA	NA	NA
AC005011.1	0	NA	NA	NA	NA	NA
AC005013.1	0	NA	NA	NA	NA	NA
AC005014.1	0	NA	NA	NA	NA	NA
AC005014.2	0.360241	-2.70367	3.99313	-0.42665	0.669634	NA
AC005014.3	0	NA	NA	NA	NA	NA
AC005019.1	0	NA	NA	NA	NA	NA
AC005019.2	0	NA	NA	NA	NA	NA
AC005020.1	0	NA	NA	NA	NA	NA
AC005020.2	0	NA	NA	NA	NA	NA
AC005021.1	0	NA	NA	NA	NA	NA
AC005034.1	0	NA	NA	NA	NA	NA
AC005034.2	0	NA	NA	NA	NA	NA
AC005034.3	0	NA	NA	NA	NA	NA
AC005034.4	8.96764	0.505986	0.675249	0	1	1
AC005034.5	0.99306	-1.16194	1.9806	-0.0817643	0.934834	NA
AC005034.6	0.908952	-2.65876	2.28974	-0.72443	0.468802	NA
AC005037.1	0.982174	2.6507	2.91299	0.566668	0.57094	NA
AC005037.2	0	NA	NA	NA	NA	NA
AC005040.1	0	NA	NA	NA	NA	NA
AC005041.1	9.43029	0.451957	0.695128	0	1	1
AC005041.2	0	NA	NA	NA	NA	NA
AC005041.3	0.0553716	0.653946	4.06953	0	1	NA
AC005042.1	0	NA	NA	NA	NA	NA
AC005042.2	0	NA	NA	NA	NA	NA
AC005045.1	0	NA	NA	NA	NA	NA
AC005045.2	0	NA	NA	NA	NA	NA
AC005046.1	0	NA	NA	NA	NA	NA
AC005046.2	2.15194	-2.16668	1.77761	-0.656316	0.511621	NA
AC005049.1	0	NA	NA	NA	NA	NA
AC005050.1	0.174809	0	4.08046	0	1	NA
AC005062.1	0.833232	-0.884376	2.47877	0	1	NA
AC005064.1	0.232864	-2.07881	4.03918	-0.267087	0.789402	NA
AC005064.2	0	NA	NA	NA	NA	NA
AC005064.3	0	NA	NA	NA	NA	NA
AC005066.1	0	NA	NA	NA	NA	NA
AC005070.1	0.154442	0	4.08046	0	1	NA
AC005070.2	0	NA	NA	NA	NA	NA
AC005070.3	5.04671	0.536938	0.999846	0	1	1
AC005071.1	0	NA	NA	NA	NA	NA
AC005072.1	0.852242	-2.05524	2.65706	-0.397147	0.691259	NA
AC005076.1	0	NA	NA	NA	NA	NA
AC005076.2	0.865391	2.56802	2.38322	0.657941	0.510576	NA
AC005076.3	0	NA	NA	NA	NA	NA
AC005077.1	0.154442	0	4.08046	0	1	NA
AC005077.2	0	NA	NA	NA	NA	NA
AC005077.3	0	NA	NA	NA	NA	NA
AC005077.4	0.12008	-1.19846	4.08046	-0.0486378	0.961208	NA
AC005082.1	0.225567	-2.03915	4.04281	-0.257036	0.797151	NA
AC005082.2	0	NA	NA	NA	NA	NA
AC005083.1	1.22571	1.31826	2.13063	0.149374	0.881259	NA
AC005084.1	0	NA	NA	NA	NA	NA
AC005086.1	0	NA	NA	NA	NA	NA
AC005086.2	0.484361	1.55387	3.32526	0.166565	0.867712	NA
AC005086.3	0.110743	1.17331	4.05454	0.0427457	0.965904	NA
AC005086.4	0	NA	NA	NA	NA	NA
AC005086.5	0	NA	NA	NA	NA	NA
AC005088.1	0	NA	NA	NA	NA	NA
AC005089.1	6.7343	0.408521	0.786244	0	1	1
AC005090.1	0	NA	NA	NA	NA	NA
AC005091.1	0.198148	1.17331	4.05454	0.0427438	0.965906	NA
AC005094.1	0	NA	NA	NA	NA	NA
AC005096.1	0.120941	-1.19846	4.08046	-0.0486378	0.961208	NA
AC005099.1	0	NA	NA	NA	NA	NA
AC005100.1	0	NA	NA	NA	NA	NA
AC005100.2	0	NA	NA	NA	NA	NA
AC005102.1	0	NA	NA	NA	NA	NA
AC005104.1	0	NA	NA	NA	NA	NA
AC005104.2	0	NA	NA	NA	NA	NA
AC005105.1	0	NA	NA	NA	NA	NA
AC005144.1	0	NA	NA	NA	NA	NA
AC005154.1	0	NA	NA	NA	NA	NA
AC005154.2	1.21692	2.72176	2.14482	0.802753	0.422117	NA
AC005154.3	0	NA	NA	NA	NA	NA
AC005154.4	0	NA	NA	NA	NA	NA
AC005154.5	0	NA	NA	NA	NA	NA
AC005156.1	0.844844	0.145494	2.05314	0	1	NA
AC005160.1	0	NA	NA	NA	NA	NA
AC005162.1	0	NA	NA	NA	NA	NA
AC005162.2	0.942269	-0.968046	2.35255	0	1	NA
AC005165.1	0	NA	NA	NA	NA	NA
AC005165.2	0	NA	NA	NA	NA	NA
AC005176.1	0.367653	-1.01812	3.70797	-0.00488797	0.9961	NA
AC005176.2	0	NA	NA	NA	NA	NA
AC005178.1	0	NA	NA	NA	NA	NA
AC005180.1	0.142794	0.872977	4.06266	0	1	NA
AC005180.2	0.320557	1.51932	4.04682	0.128329	0.897889	NA
AC005181.1	0	NA	NA	NA	NA	NA
AC005183.1	0	NA	NA	NA	NA	NA
AC005183.2	0	NA	NA	NA	NA	NA
AC005185.1	0	NA	NA	NA	NA	NA
AC005189.1	0	NA	NA	NA	NA	NA
AC005191.1	0	NA	NA	NA	NA	NA
AC005197.1	0.34946	-2.07918	3.75924	-0.287074	0.774056	NA
AC005208.1	0	NA	NA	NA	NA	NA
AC005209.1	0	NA	NA	NA	NA	NA
AC005219.1	0	NA	NA	NA	NA	NA
AC005220.1	0.98096	0.113198	2.0054	0	1	NA
AC005224.1	1.19778	0.0945268	1.83845	0	1	NA
AC005224.2	3.30299	-0.231097	1.10881	0	1	NA
AC005224.3	1.81487	0.771417	1.95974	0	1	NA
AC005225.1	0	NA	NA	NA	NA	NA
AC005225.2	0	NA	NA	NA	NA	NA
AC005225.3	0	NA	NA	NA	NA	NA
AC005229.1	0	NA	NA	NA	NA	NA
AC005229.2	0	NA	NA	NA	NA	NA
AC005229.3	0	NA	NA	NA	NA	NA
AC005229.4	34.1089	0.435773	0.387684	0	1	1
AC005230.1	0	NA	NA	NA	NA	NA
AC005232.1	0	NA	NA	NA	NA	NA
AC005234.1	0	NA	NA	NA	NA	NA
AC005237.1	0	NA	NA	NA	NA	NA
AC005237.2	0	NA	NA	NA	NA	NA
AC005244.1	0	NA	NA	NA	NA	NA
AC005244.2	0	NA	NA	NA	NA	NA
AC005252.1	0	NA	NA	NA	NA	NA
AC005252.4	0	NA	NA	NA	NA	NA
AC005253.1	5.50145	-0.276224	0.852229	0	1	1
AC005253.2	0	NA	NA	NA	NA	NA
AC005255.1	0	NA	NA	NA	NA	NA
AC005256.1	0	NA	NA	NA	NA	NA
AC005258.1	0	NA	NA	NA	NA	NA
AC005261.1	67.9725	-0.80068	0.266828	0	1	1
AC005261.2	0	NA	NA	NA	NA	NA
AC005261.3	17.1191	0.361054	0.513222	0	1	1
AC005261.4	0	NA	NA	NA	NA	NA
AC005262.1	0	NA	NA	NA	NA	NA
AC005262.2	0	NA	NA	NA	NA	NA
AC005264.1	0	NA	NA	NA	NA	NA
AC005277.1	0	NA	NA	NA	NA	NA
AC005277.2	0	NA	NA	NA	NA	NA
AC005280.1	0	NA	NA	NA	NA	NA
AC005280.2	0.961289	-0.949998	2.90228	0	1	NA
AC005280.3	0.262213	0	4.08046	0	1	NA
AC005281.1	0	NA	NA	NA	NA	NA
AC005288.1	29.7619	-0.561144	0.405097	0	1	1
AC005291.1	0.743582	0.62827	2.34437	0	1	NA
AC005291.2	0	NA	NA	NA	NA	NA
AC005293.1	0	NA	NA	NA	NA	NA
AC005293.2	0	NA	NA	NA	NA	NA
AC005294.1	0	NA	NA	NA	NA	NA
AC005296.1	0	NA	NA	NA	NA	NA
AC005297.1	0	NA	NA	NA	NA	NA
AC005297.2	0	NA	NA	NA	NA	NA
AC005297.3	0	NA	NA	NA	NA	NA
AC005300.1	0.255578	-0.0887849	4.06266	0	1	NA
AC005301.1	26.951	-0.137065	0.460238	0	1	1
AC005303.1	0	NA	NA	NA	NA	NA
AC005304.1	0.142794	0.872977	4.06266	0	1	NA
AC005304.2	2.98674	-1.94394	1.48041	-0.637617	0.523723	NA
AC005304.3	0.269427	2.00909	4.01388	0.251401	0.801504	NA
AC005306.1	0.31136	0.690248	4.06833	0	1	NA
AC005307.1	0.112784	-1.19846	4.08046	-0.0486378	0.961208	NA
AC005323.1	0	NA	NA	NA	NA	NA
AC005323.2	0	NA	NA	NA	NA	NA
AC005324.1	0	NA	NA	NA	NA	NA
AC005324.2	0	NA	NA	NA	NA	NA
AC005324.3	0.87502	-1.88936	2.42997	-0.365995	0.714369	NA
AC005324.4	0	NA	NA	NA	NA	NA
AC005324.5	0.816159	-2.37739	2.54221	-0.541806	0.587952	NA
AC005324.6	0	NA	NA	NA	NA	NA
AC005326.1	0	NA	NA	NA	NA	NA
AC005329.1	56.5544	0.205765	0.542642	0	1	1
AC005329.2	15.3247	0.307886	0.538055	0	1	1
AC005329.3	0	NA	NA	NA	NA	NA
AC005330.1	0	NA	NA	NA	NA	NA
AC005332.1	4.39583	0.541483	0.930661	0	1	1
AC005332.2	0.29575	-1.19848	4.08046	-0.048641	0.961205	NA
AC005332.3	10.9367	0.580189	0.73958	0	1	1
AC005332.4	3.79624	0.0372809	1.00088	0	1	NA
AC005332.5	4.68997	0.38278	0.844021	0	1	1
AC005332.6	96.3667	0.95787	0.269746	0	1	1
AC005332.7	0.877714	1.67349	2.68094	0.251214	0.801649	NA
AC005336.1	0.0553716	0.653946	4.06953	0	1	NA
AC005336.2	0	NA	NA	NA	NA	NA
AC005339.1	1.79896	-1.88299	1.57728	-0.559814	0.575606	NA
AC005341.1	0	NA	NA	NA	NA	NA
AC005342.1	4.03712	1.63455	1.01854	0.623004	0.533282	NA
AC005342.2	0	NA	NA	NA	NA	NA
AC005342.3	0	NA	NA	NA	NA	NA
AC005342.4	4.03712	1.63455	1.01854	0.623004	0.533282	NA
AC005343.1	1.98152	-0.517574	1.45966	0	1	NA
AC005343.2	1.98152	-0.517574	1.45966	0	1	NA
AC005344.1	0	NA	NA	NA	NA	NA
AC005344.2	0	NA	NA	NA	NA	NA
AC005345.1	0	NA	NA	NA	NA	NA
AC005351.1	0	NA	NA	NA	NA	NA
AC005355.1	0	NA	NA	NA	NA	NA
AC005357.1	0	NA	NA	NA	NA	NA
AC005357.2	0	NA	NA	NA	NA	NA
AC005358.1	0.605464	0.718745	3.69804	0	1	NA
AC005363.1	2.02977	1.19891	1.91631	0.103797	0.917331	NA
AC005363.2	0.696256	-1.02435	2.5413	-0.00958047	0.992356	NA
AC005377.1	0	NA	NA	NA	NA	NA
AC005379.1	0	NA	NA	NA	NA	NA
AC005381.1	0	NA	NA	NA	NA	NA
AC005383.1	0.0553716	0.653946	4.06953	0	1	NA
AC005387.1	0	NA	NA	NA	NA	NA
AC005387.2	0	NA	NA	NA	NA	NA
AC005389.1	0	NA	NA	NA	NA	NA
AC005391.1	0	NA	NA	NA	NA	NA
AC005392.1	0	NA	NA	NA	NA	NA
AC005392.2	0	NA	NA	NA	NA	NA
AC005392.3	0.12008	-1.19846	4.08046	-0.0486378	0.961208	NA
AC005393.1	0.116597	0	4.08046	0	1	NA
AC005393.2	0.116597	0	4.08046	0	1	NA
AC005394.1	0	NA	NA	NA	NA	NA
AC005394.2	0	NA	NA	NA	NA	NA
AC005410.1	0.126632	0.872977	4.06266	0	1	NA
AC005410.2	23.5551	-0.183345	0.415541	0	1	1
AC005412.1	0	NA	NA	NA	NA	NA
AC005414.1	0.110743	1.17331	4.05454	0.0427457	0.965904	NA
AC005414.2	0.110743	1.17331	4.05454	0.0427457	0.965904	NA
AC005476.1	0	NA	NA	NA	NA	NA
AC005476.2	0.472949	-1.31898	3.37193	-0.0945996	0.924633	NA
AC005477.1	0	NA	NA	NA	NA	NA
AC005479.1	0	NA	NA	NA	NA	NA
AC005479.2	0.396288	0	4.08046	0	1	NA
AC005480.1	57.6068	0.272244	0.360901	0	1	1
AC005480.2	0	NA	NA	NA	NA	NA
AC005481.1	0	NA	NA	NA	NA	NA
AC005482.1	0	NA	NA	NA	NA	NA
AC005486.1	0	NA	NA	NA	NA	NA
AC005487.1	0	NA	NA	NA	NA	NA
AC005495.2	1.8255	0.593771	1.75982	0	1	NA
AC005498.1	0	NA	NA	NA	NA	NA
AC005498.2	0	NA	NA	NA	NA	NA
AC005498.3	0.233193	0	4.08046	0	1	NA
AC005515.1	0.594825	-3.42816	3.01172	-0.806237	0.420106	NA
AC005515.2	0	NA	NA	NA	NA	NA
AC005518.1	0	NA	NA	NA	NA	NA
AC005518.2	0	NA	NA	NA	NA	NA
AC005519.1	3.52267	0.374748	1.03114	0	1	NA
AC005520.1	0	NA	NA	NA	NA	NA
AC005520.2	0	NA	NA	NA	NA	NA
AC005520.3	2.50825	-1.35078	2.01932	-0.17371	0.862094	NA
AC005520.4	0.364281	2.50594	3.98325	0.378068	0.70538	NA
AC005520.5	0.508843	1.60636	3.34519	0.181264	0.85616	NA
AC005520.6	0	NA	NA	NA	NA	NA
AC005520.7	0.943927	-3.84219	3.21931	-0.882856	0.377314	NA
AC005521.1	0	NA	NA	NA	NA	NA
AC005522.1	0	NA	NA	NA	NA	NA
AC005523.1	0	NA	NA	NA	NA	NA
AC005523.2	2.95829	-0.548778	1.36216	0	1	NA
AC005524.1	0	NA	NA	NA	NA	NA
AC005529.1	0	NA	NA	NA	NA	NA
AC005531.1	2.15162	-1.86932	1.57481	-0.552017	0.580936	NA
AC005532.1	0	NA	NA	NA	NA	NA
AC005532.2	0	NA	NA	NA	NA	NA
AC005534.1	3.18508	0.752719	1.06043	0	1	NA
AC005534.2	0	NA	NA	NA	NA	NA
AC005537.1	0	NA	NA	NA	NA	NA
AC005537.2	1.25667	3.04086	1.93792	1.05312	0.292287	NA
AC005538.1	0	NA	NA	NA	NA	NA
AC005540.1	0.142794	0.872977	4.06266	0	1	NA
AC005544.1	0.68396	2.14073	3.58147	0.318509	0.750098	NA
AC005544.2	0	NA	NA	NA	NA	NA
AC005546.1	0.12008	-1.19846	4.08046	-0.0486378	0.961208	NA
AC005548.1	2.68855	-0.262925	1.25697	0	1	NA
AC005549.1	0	NA	NA	NA	NA	NA
AC005550.1	0	NA	NA	NA	NA	NA
AC005550.2	0.233193	0	4.08046	0	1	NA
AC005551.1	0	NA	NA	NA	NA	NA
AC005552.1	0	NA	NA	NA	NA	NA
AC005559.1	0	NA	NA	NA	NA	NA
AC005562.1	1.06593	0.361737	2.57662	0	1	NA
AC005562.2	0	NA	NA	NA	NA	NA
AC005580.1	0	NA	NA	NA	NA	NA
AC005586.1	0	NA	NA	NA	NA	NA
AC005586.2	0.294596	-1.06881	4.08046	-0.0168643	0.986545	NA
AC005587.1	0.154442	0	4.08046	0	1	NA
AC005588.1	0	NA	NA	NA	NA	NA
AC005592.1	0.112784	-1.19846	4.08046	-0.0486378	0.961208	NA
AC005597.1	0.120941	-1.19846	4.08046	-0.0486378	0.961208	NA
AC005606.1	22.6575	-0.73069	0.528923	0	1	1
AC005606.2	3.51789	-0.0325788	1.39151	0	1	NA
AC005609.1	0.539126	3.03637	3.7047	0.549671	0.582545	NA
AC005609.2	0	NA	NA	NA	NA	NA
AC005609.3	0	NA	NA	NA	NA	NA
AC005609.4	2.97234	-0.640909	1.15495	0	1	NA
AC005609.5	0.0874045	0	4.08046	0	1	NA
AC005614.1	6.85512	0.21027	0.896776	0	1	1
AC005614.2	0	NA	NA	NA	NA	NA
AC005614.3	6.85512	0.21027	0.896776	0	1	1
AC005614.4	0	NA	NA	NA	NA	NA
AC005616.1	0	NA	NA	NA	NA	NA
AC005618.1	8.14928	2.83473	0.92135	1.99135	0.0464429	0.759795
AC005618.2	0	NA	NA	NA	NA	NA
AC005618.3	0.142794	0.872977	4.06266	0	1	NA
AC005619.1	4.36462	0.829305	0.98513	0	1	1
AC005622.1	0	NA	NA	NA	NA	NA
AC005625.1	0	NA	NA	NA	NA	NA
AC005631.1	0	NA	NA	NA	NA	NA
AC005632.1	0	NA	NA	NA	NA	NA
AC005632.2	0	NA	NA	NA	NA	NA
AC005632.3	6.49477	-0.830593	0.749391	0	1	1
AC005632.4	0	NA	NA	NA	NA	NA
AC005632.5	0	NA	NA	NA	NA	NA
AC005670.1	0.116597	0	4.08046	0	1	NA
AC005670.2	0.236677	-1.19847	4.08046	-0.0486398	0.961206	NA
AC005670.3	0.876563	0.558039	2.14188	0	1	NA
AC005674.1	0	NA	NA	NA	NA	NA
AC005674.2	1.52603	-2.69977	2.5407	-0.669017	0.503484	NA
AC005682.1	0	NA	NA	NA	NA	NA
AC005692.1	0.379897	2.52545	3.98224	0.383063	0.701673	NA
AC005692.2	0	NA	NA	NA	NA	NA
AC005692.3	2.09171	0.208783	1.31181	0	1	NA
AC005695.1	1.20462	-1.67271	2.03423	-0.330696	0.740874	NA
AC005695.2	0	NA	NA	NA	NA	NA
AC005695.3	0	NA	NA	NA	NA	NA
AC005696.1	0	NA	NA	NA	NA	NA
AC005696.2	0	NA	NA	NA	NA	NA
AC005696.3	0	NA	NA	NA	NA	NA
AC005696.4	0.576824	-0.122016	2.94457	0	1	NA
AC005697.1	0.971535	1.02615	2.53761	0.0103049	0.991778	NA
AC005697.2	0	NA	NA	NA	NA	NA
AC005699.1	0	NA	NA	NA	NA	NA
AC005702.1	2.33323	-0.615638	1.34847	0	1	NA
AC005702.2	19.2555	0.0961685	0.459903	0	1	1
AC005702.3	0	NA	NA	NA	NA	NA
AC005702.4	0	NA	NA	NA	NA	NA
AC005703.1	0	NA	NA	NA	NA	NA
AC005703.2	0	NA	NA	NA	NA	NA
AC005703.3	0	NA	NA	NA	NA	NA
AC005703.4	0	NA	NA	NA	NA	NA
AC005722.1	0	NA	NA	NA	NA	NA
AC005722.2	0	NA	NA	NA	NA	NA
AC005722.3	0	NA	NA	NA	NA	NA
AC005722.4	0	NA	NA	NA	NA	NA
AC005725.1	1.56317	0.982984	2.07342	0	1	NA
AC005726.1	0	NA	NA	NA	NA	NA
AC005726.2	0	NA	NA	NA	NA	NA
AC005726.3	0.616847	1.57381	2.47149	0.23217	0.816406	NA
AC005726.4	2.00635	0.537742	1.6645	0	1	NA
AC005730.1	0	NA	NA	NA	NA	NA
AC005730.2	0.110743	1.17331	4.05454	0.0427457	0.965904	NA
AC005730.3	0.24016	-2.11769	4.03571	-0.27695	0.781819	NA
AC005736.1	0	NA	NA	NA	NA	NA
AC005740.1	0	NA	NA	NA	NA	NA
AC005740.2	0	NA	NA	NA	NA	NA
AC005740.3	0	NA	NA	NA	NA	NA
AC005740.4	0.412221	2.63381	3.97688	0.410828	0.681198	NA
AC005741.1	0	NA	NA	NA	NA	NA
AC005746.1	0	NA	NA	NA	NA	NA
AC005746.2	5.2691	1.6398	0.920295	0.695217	0.486919	1
AC005746.3	1.46518	0.65745	1.61986	0	1	NA
AC005753.1	0	NA	NA	NA	NA	NA
AC005757.1	0	NA	NA	NA	NA	NA
AC005758.1	0	NA	NA	NA	NA	NA
AC005759.1	1.59396	-0.514072	2.19823	0	1	NA
AC005771.1	0	NA	NA	NA	NA	NA
AC005772.1	0	NA	NA	NA	NA	NA
AC005774.1	0	NA	NA	NA	NA	NA
AC005774.2	0	NA	NA	NA	NA	NA
AC005775.1	1.92469	1.97764	1.65695	0.590026	0.555173	NA
AC005776.1	0	NA	NA	NA	NA	NA
AC005776.2	8.13776	0.476845	0.798717	0	1	1
AC005777.1	0	NA	NA	NA	NA	NA
AC005785.1	22.5398	0.872952	0.722028	0	1	1
AC005786.1	0	NA	NA	NA	NA	NA
AC005786.2	0.116597	0	4.08046	0	1	NA
AC005786.3	3.08629	-1.08403	1.2977	-0.064751	0.948372	NA
AC005787.1	0	NA	NA	NA	NA	NA
AC005789.1	0	NA	NA	NA	NA	NA
AC005790.1	0.12008	-1.19846	4.08046	-0.0486378	0.961208	NA
AC005798.1	0	NA	NA	NA	NA	NA
AC005808.1	0.142794	0.872977	4.06266	0	1	NA
AC005821.1	7.13829	1.41578	0.786018	0.528966	0.596829	1
AC005822.1	0	NA	NA	NA	NA	NA
AC005823.1	0	NA	NA	NA	NA	NA
AC005823.2	0	NA	NA	NA	NA	NA
AC005828.1	0	NA	NA	NA	NA	NA
AC005828.2	0	NA	NA	NA	NA	NA
AC005828.3	1.31261	-1.82041	2.3286	-0.352321	0.724598	NA
AC005828.4	2.22728	-0.144912	1.21743	0	1	NA
AC005828.5	0.0874045	0	4.08046	0	1	NA
AC005828.6	0	NA	NA	NA	NA	NA
AC005828.7	0	NA	NA	NA	NA	NA
AC005829.1	0.652269	2.11721	3.09885	0.360524	0.718455	NA
AC005829.2	0	NA	NA	NA	NA	NA
AC005832.1	1.44566	0.790543	1.51893	0	1	NA
AC005832.2	0	NA	NA	NA	NA	NA
AC005832.3	0.241021	-2.12218	4.03532	-0.278091	0.780943	NA
AC005832.4	0	NA	NA	NA	NA	NA
AC005833.1	0.0874045	0	4.08046	0	1	NA
AC005833.2	0	NA	NA	NA	NA	NA
AC005837.1	0.891779	0.296076	2.01652	0	1	NA
AC005837.2	0	NA	NA	NA	NA	NA
AC005837.3	0	NA	NA	NA	NA	NA
AC005837.4	0	NA	NA	NA	NA	NA
AC005838.1	0	NA	NA	NA	NA	NA
AC005838.2	0	NA	NA	NA	NA	NA
AC005838.3	2.09029	0.481889	1.32681	0	1	NA
AC005840.1	0	NA	NA	NA	NA	NA
AC005840.2	2.70032	-0.647952	1.12744	0	1	NA
AC005840.3	0	NA	NA	NA	NA	NA
AC005840.4	0	NA	NA	NA	NA	NA
AC005841.1	0	NA	NA	NA	NA	NA
AC005845.1	0	NA	NA	NA	NA	NA
AC005863.1	8.65269	1.42159	0.757656	0.556446	0.577906	1
AC005865.1	2.67827	-0.0883862	1.144	0	1	NA
AC005868.1	0	NA	NA	NA	NA	NA
AC005871.1	0	NA	NA	NA	NA	NA
AC005871.2	0	NA	NA	NA	NA	NA
AC005884.1	0	NA	NA	NA	NA	NA
AC005884.2	1.01409	3.09239	2.44783	0.854794	0.392665	NA
AC005899.1	0	NA	NA	NA	NA	NA
AC005899.2	2.36643	-2.26103	1.55528	-0.810804	0.417478	NA
AC005899.3	0	NA	NA	NA	NA	NA
AC005899.4	0.241846	0	4.08046	0	1	NA
AC005899.5	32.1087	-0.472405	1.24914	0	1	1
AC005899.6	1.12081	-0.615363	2.09475	0	1	NA
AC005899.7	20.5818	0.827753	0.497763	0	1	1
AC005899.8	0	NA	NA	NA	NA	NA
AC005899.9	1.13903	2.90457	2.13859	0.890574	0.373158	NA
AC005901.1	0	NA	NA	NA	NA	NA
AC005905.1	0	NA	NA	NA	NA	NA
AC005906.1	0	NA	NA	NA	NA	NA
AC005906.2	1.13225	0.244396	1.96722	0	1	NA
AC005906.3	1.89093	2.10413	1.78194	0.619622	0.535507	NA
AC005908.1	0	NA	NA	NA	NA	NA
AC005908.2	0	NA	NA	NA	NA	NA
AC005909.1	0	NA	NA	NA	NA	NA
AC005911.1	0.507386	-2.67684	3.31019	-0.506568	0.612458	NA
AC005912.1	0	NA	NA	NA	NA	NA
AC005912.2	0.319088	0.214172	3.91133	0	1	NA
AC005912.3	0.884227	-0.875975	2.51383	0	1	NA
AC005920.1	0.824044	-1.2361	2.12643	-0.111032	0.911591	NA
AC005920.2	0	NA	NA	NA	NA	NA
AC005920.3	0.0553716	0.653946	4.06953	0	1	NA
AC005920.4	0	NA	NA	NA	NA	NA
AC005921.1	0	NA	NA	NA	NA	NA
AC005921.2	0	NA	NA	NA	NA	NA
AC005921.3	0	NA	NA	NA	NA	NA
AC005921.5	1.78746	2.26622	1.79125	0.706892	0.479634	NA
AC005943.1	0	NA	NA	NA	NA	NA
AC005944.1	302.829	-0.113359	0.192149	0	1	1
AC005951.1	0	NA	NA	NA	NA	NA
AC005954.1	0.200188	-1.19847	4.08046	-0.0486398	0.961206	NA
AC005954.2	0.399308	1.51932	4.04682	0.128327	0.89789	NA
AC005962.1	0.12008	-1.19846	4.08046	-0.0486378	0.961208	NA
AC005972.1	0	NA	NA	NA	NA	NA
AC005972.2	0	NA	NA	NA	NA	NA
AC005972.3	18.487	0.394725	0.766461	0	1	1
AC005993.1	0	NA	NA	NA	NA	NA
AC005995.1	0	NA	NA	NA	NA	NA
AC005996.1	0	NA	NA	NA	NA	NA
AC005999.1	0	NA	NA	NA	NA	NA
AC005999.2	0	NA	NA	NA	NA	NA
AC006001.1	0	NA	NA	NA	NA	NA
AC006001.2	1.91446	-0.585305	1.42072	0	1	NA
AC006001.3	74.2229	-0.253316	0.279035	0	1	1
AC006001.4	0	NA	NA	NA	NA	NA
AC006003.1	0	NA	NA	NA	NA	NA
AC006006.1	0	NA	NA	NA	NA	NA
AC006007.1	0	NA	NA	NA	NA	NA
AC006011.1	0	NA	NA	NA	NA	NA
AC006013.1	0	NA	NA	NA	NA	NA
AC006015.1	0	NA	NA	NA	NA	NA
AC006017.1	0	NA	NA	NA	NA	NA
AC006017.2	0	NA	NA	NA	NA	NA
AC006019.1	0	NA	NA	NA	NA	NA
AC006019.2	0	NA	NA	NA	NA	NA
AC006019.3	0	NA	NA	NA	NA	NA
AC006020.1	0	NA	NA	NA	NA	NA
AC006022.1	0	NA	NA	NA	NA	NA
AC006023.1	0	NA	NA	NA	NA	NA
AC006023.2	0	NA	NA	NA	NA	NA
AC006023.3	0	NA	NA	NA	NA	NA
AC006026.1	0	NA	NA	NA	NA	NA
AC006026.2	0	NA	NA	NA	NA	NA
AC006026.3	0	NA	NA	NA	NA	NA
AC006027.1	1.1596	2.22021	2.48453	0.491123	0.62334	NA
AC006028.1	0.635909	0.180838	2.8274	0	1	NA
AC006030.1	0	NA	NA	NA	NA	NA
AC006033.1	0	NA	NA	NA	NA	NA
AC006033.2	2.78191	-3.68939	1.65267	-1.6273	0.103674	NA
AC006037.1	0	NA	NA	NA	NA	NA
AC006041.1	0	NA	NA	NA	NA	NA
AC006042.1	0.12008	-1.19846	4.08046	-0.0486378	0.961208	NA
AC006042.2	19.3661	1.95435	0.63762	1.49674	0.134461	1
AC006042.3	0.457251	-1.23138	3.40508	-0.0679505	0.945825	NA
AC006043.1	0	NA	NA	NA	NA	NA
AC006055.1	0	NA	NA	NA	NA	NA
AC006057.1	0	NA	NA	NA	NA	NA
AC006058.1	3.74887	-3.89666	1.57631	-1.83762	0.0661185	NA
AC006058.2	0.154442	0	4.08046	0	1	NA
AC006058.3	0.349618	0	4.08046	0	1	NA
AC006059.1	0.351709	-1.20925	4.08046	-0.0512804	0.959102	NA
AC006059.2	0.684854	0.937398	3.50235	0	1	NA
AC006059.3	0	NA	NA	NA	NA	NA
AC006063.1	0	NA	NA	NA	NA	NA
AC006063.2	0	NA	NA	NA	NA	NA
AC006064.1	6.65039	-2.23971	0.909024	-1.36379	0.172635	1
AC006064.2	3.9311	-0.523213	0.960429	0	1	NA
AC006064.3	0	NA	NA	NA	NA	NA
AC006064.4	37.3689	-0.970648	0.70436	0	1	1
AC006064.5	0	NA	NA	NA	NA	NA
AC006064.6	0	NA	NA	NA	NA	NA
AC006065.1	0	NA	NA	NA	NA	NA
AC006065.2	0	NA	NA	NA	NA	NA
AC006065.3	0	NA	NA	NA	NA	NA
AC006065.4	0	NA	NA	NA	NA	NA
AC006076.1	0	NA	NA	NA	NA	NA
AC006077.1	0	NA	NA	NA	NA	NA
AC006111.1	0.221486	1.85315	4.02576	0.211923	0.832167	NA
AC006111.2	0.374478	1.00864	3.63912	0.00237431	0.998106	NA
AC006111.3	0.763259	1.23866	2.54085	0.0939297	0.925165	NA
AC006115.1	0	NA	NA	NA	NA	NA
AC006115.2	12.8195	1.12756	0.595375	0.214259	0.830345	1
AC006116.1	0	NA	NA	NA	NA	NA
AC006116.10	1.1883	-0.613609	2.03997	0	1	NA
AC006116.11	0	NA	NA	NA	NA	NA
AC006116.2	0	NA	NA	NA	NA	NA
AC006116.3	0	NA	NA	NA	NA	NA
AC006116.4	0	NA	NA	NA	NA	NA
AC006116.5	0.457251	-1.23138	3.40508	-0.0679505	0.945825	NA
AC006116.6	0	NA	NA	NA	NA	NA
AC006116.7	0.594225	3.16658	3.05065	0.710201	0.47758	NA
AC006116.8	0	NA	NA	NA	NA	NA
AC006116.9	0.633763	0.0310345	2.55755	0	1	NA
AC006122.1	2.77854	-1.09471	1.27795	-0.0741114	0.940922	NA
AC006127.1	0	NA	NA	NA	NA	NA
AC006130.1	0	NA	NA	NA	NA	NA
AC006130.2	0	NA	NA	NA	NA	NA
AC006133.1	0	NA	NA	NA	NA	NA
AC006141.1	19.1474	0.343507	0.502236	0	1	1
AC006144.1	7.69551	1.46156	0.78573	0.587431	0.556915	1
AC006146.1	0	NA	NA	NA	NA	NA
AC006148.1	0	NA	NA	NA	NA	NA
AC006148.2	0	NA	NA	NA	NA	NA
AC006150.1	0	NA	NA	NA	NA	NA
AC006153.1	0	NA	NA	NA	NA	NA
AC006157.1	1.30819	-2.08492	2.15311	-0.503887	0.614341	NA
AC006158.1	0	NA	NA	NA	NA	NA
AC006158.2	0	NA	NA	NA	NA	NA
AC006158.3	0	NA	NA	NA	NA	NA
AC006159.1	0	NA	NA	NA	NA	NA
AC006159.2	0	NA	NA	NA	NA	NA
AC006160.1	0.774359	1.69793	3.09065	0.225819	0.821342	NA
AC006160.2	0	NA	NA	NA	NA	NA
AC006195.1	0	NA	NA	NA	NA	NA
AC006196.1	0	NA	NA	NA	NA	NA
AC006197.1	0	NA	NA	NA	NA	NA
AC006199.1	0	NA	NA	NA	NA	NA
AC006205.1	0	NA	NA	NA	NA	NA
AC006205.2	0	NA	NA	NA	NA	NA
AC006206.1	0.648592	-1.3189	2.37294	-0.134389	0.893095	NA
AC006206.2	13.751	1.17691	0.549952	0.321674	0.747699	1
AC006207.1	0	NA	NA	NA	NA	NA
AC006210.1	0	NA	NA	NA	NA	NA
AC006210.2	3.64741	-1.88542	1.05926	-0.835884	0.40322	NA
AC006213.1	15.1052	0.697228	0.489257	0	1	1
AC006213.2	1.73126	1.27573	1.46723	0.187923	0.850937	NA
AC006213.3	0	NA	NA	NA	NA	NA
AC006213.4	0.633596	1.58659	2.80689	0.208981	0.834463	NA
AC006213.5	0.120941	-1.19846	4.08046	-0.0486378	0.961208	NA
AC006236.1	0	NA	NA	NA	NA	NA
AC006237.1	0	NA	NA	NA	NA	NA
AC006238.1	0.451134	-3.03519	3.97555	-0.511925	0.608703	NA
AC006238.2	2.11562	1.33983	1.31636	0.258159	0.796284	NA
AC006249.1	0.116597	0	4.08046	0	1	NA
AC006252.1	0.340123	0.215844	3.82852	0	1	NA
AC006254.1	0.793817	-0.922354	2.05805	0	1	NA
AC006254.2	0	NA	NA	NA	NA	NA
AC006254.3	0	NA	NA	NA	NA	NA
AC006262.1	9.06024	1.09283	0.750742	0.123654	0.901589	1
AC006262.2	0	NA	NA	NA	NA	NA
AC006262.3	0	NA	NA	NA	NA	NA
AC006262.4	0	NA	NA	NA	NA	NA
AC006270.1	8.7424	-1.05715	0.688718	-0.082974	0.933872	1
AC006270.2	0.34979	0	4.08046	0	1	NA
AC006270.3	0.536669	-0.914661	2.84008	0	1	NA
AC006272.1	0	NA	NA	NA	NA	NA
AC006272.2	0	NA	NA	NA	NA	NA
AC006273.1	2.22799	0.801615	1.30962	0	1	NA
AC006288.1	0	NA	NA	NA	NA	NA
AC006296.1	0	NA	NA	NA	NA	NA
AC006296.2	0	NA	NA	NA	NA	NA
AC006299.1	0.551445	1.54084	2.63812	0.205008	0.837566	NA
AC006305.1	0	NA	NA	NA	NA	NA
AC006305.2	0.667463	1.6062	2.72544	0.222422	0.823986	NA
AC006305.3	0	NA	NA	NA	NA	NA
AC006305.4	0	NA	NA	NA	NA	NA
AC006320.1	0	NA	NA	NA	NA	NA
AC006326.1	0	NA	NA	NA	NA	NA
AC006328.1	0	NA	NA	NA	NA	NA
AC006328.2	0	NA	NA	NA	NA	NA
AC006329.1	0	NA	NA	NA	NA	NA
AC006333.1	38.0122	0.22199	0.37157	0	1	1
AC006335.1	0	NA	NA	NA	NA	NA
AC006335.2	0	NA	NA	NA	NA	NA
AC006338.1	0	NA	NA	NA	NA	NA
AC006338.2	0	NA	NA	NA	NA	NA
AC006349.1	0	NA	NA	NA	NA	NA
AC006355.1	0	NA	NA	NA	NA	NA
AC006355.2	0	NA	NA	NA	NA	NA
AC006357.1	0	NA	NA	NA	NA	NA
AC006359.1	0	NA	NA	NA	NA	NA
AC006359.3	0.0874045	0	4.08046	0	1	NA
AC006359.4	5.27983	0.0813001	0.871866	0	1	1
AC006359.5	4.61977	-0.259831	0.89963	0	1	1
AC006360.1	0	NA	NA	NA	NA	NA
AC006362.1	0	NA	NA	NA	NA	NA
AC006363.1	0	NA	NA	NA	NA	NA
AC006366.1	0	NA	NA	NA	NA	NA
AC006369.1	0.12008	-1.19846	4.08046	-0.0486378	0.961208	NA
AC006369.2	0.404189	-1.19848	3.61881	-0.0548474	0.95626	NA
AC006372.1	0	NA	NA	NA	NA	NA
AC006372.2	0	NA	NA	NA	NA	NA
AC006372.3	0	NA	NA	NA	NA	NA
AC006380.1	0	NA	NA	NA	NA	NA
AC006386.1	0	NA	NA	NA	NA	NA
AC006386.2	0	NA	NA	NA	NA	NA
AC006390.1	0	NA	NA	NA	NA	NA
AC006427.1	0	NA	NA	NA	NA	NA
AC006435.1	0	NA	NA	NA	NA	NA
AC006435.2	0.338358	-1.28678	4.08046	-0.0702823	0.943969	NA
AC006435.3	0	NA	NA	NA	NA	NA
AC006441.1	0.360241	-2.70367	3.99313	-0.42665	0.669634	NA
AC006441.2	0	NA	NA	NA	NA	NA
AC006441.3	96.5556	-0.12215	0.348137	0	1	1
AC006441.4	0	NA	NA	NA	NA	NA
AC006441.5	0	NA	NA	NA	NA	NA
AC006443.1	0	NA	NA	NA	NA	NA
AC006445.1	0	NA	NA	NA	NA	NA
AC006445.2	0	NA	NA	NA	NA	NA
AC006449.1	0	NA	NA	NA	NA	NA
AC006449.10	0	NA	NA	NA	NA	NA
AC006449.11	3.84101	0.685854	0.949439	0	1	NA
AC006449.12	1.12146	0.22788	1.7965	0	1	NA
AC006449.2	0.0553716	0.653946	4.06953	0	1	NA
AC006449.3	0.231684	0.211547	4.05454	0	1	NA
AC006449.4	0	NA	NA	NA	NA	NA
AC006449.5	1.12146	0.22788	1.7965	0	1	NA
AC006449.6	0	NA	NA	NA	NA	NA
AC006449.7	3.84101	0.685854	0.949439	0	1	NA
AC006449.8	0	NA	NA	NA	NA	NA
AC006450.1	0.120941	-1.19846	4.08046	-0.0486378	0.961208	NA
AC006450.2	0	NA	NA	NA	NA	NA
AC006450.3	0.382955	-1.008	4.01772	-0.00199242	0.99841	NA
AC006452.1	0	NA	NA	NA	NA	NA
AC006452.2	0.997896	1.48414	2.41811	0.200215	0.841313	NA
AC006453.1	0	NA	NA	NA	NA	NA
AC006453.2	0	NA	NA	NA	NA	NA
AC006453.3	69.3365	-0.0095562	0.401225	0	1	1
AC006453.4	0	NA	NA	NA	NA	NA
AC006453.5	0	NA	NA	NA	NA	NA
AC006453.6	0	NA	NA	NA	NA	NA
AC006455.1	0	NA	NA	NA	NA	NA
AC006455.2	0	NA	NA	NA	NA	NA
AC006455.3	0	NA	NA	NA	NA	NA
AC006455.4	0	NA	NA	NA	NA	NA
AC006455.5	0	NA	NA	NA	NA	NA
AC006455.6	0	NA	NA	NA	NA	NA
AC006455.7	0	NA	NA	NA	NA	NA
AC006455.8	0	NA	NA	NA	NA	NA
AC006457.1	0	NA	NA	NA	NA	NA
AC006458.1	0	NA	NA	NA	NA	NA
AC006460.1	2.22037	0.877334	1.21329	0	1	NA
AC006460.2	5.29959	0.326383	1.08018	0	1	1
AC006463.1	0	NA	NA	NA	NA	NA
AC006466.1	0	NA	NA	NA	NA	NA
AC006480.1	0	NA	NA	NA	NA	NA
AC006480.2	0.0553716	0.653946	4.06953	0	1	NA
AC006480.3	14.7667	-0.195793	0.769134	0	1	1
AC006482.1	0	NA	NA	NA	NA	NA
AC006483.1	0.126632	0.872977	4.06266	0	1	NA
AC006483.2	0	NA	NA	NA	NA	NA
AC006484.1	0	NA	NA	NA	NA	NA
AC006486.1	0	NA	NA	NA	NA	NA
AC006487.1	0	NA	NA	NA	NA	NA
AC006487.2	0	NA	NA	NA	NA	NA
AC006499.1	0	NA	NA	NA	NA	NA
AC006499.2	0	NA	NA	NA	NA	NA
AC006499.3	0	NA	NA	NA	NA	NA
AC006499.4	0	NA	NA	NA	NA	NA
AC006499.5	0	NA	NA	NA	NA	NA
AC006499.6	0	NA	NA	NA	NA	NA
AC006499.7	0	NA	NA	NA	NA	NA
AC006499.8	0	NA	NA	NA	NA	NA
AC006504.1	0.85558	-3.06316	2.59866	-0.793931	0.427235	NA
AC006504.2	0	NA	NA	NA	NA	NA
AC006504.3	0	NA	NA	NA	NA	NA
AC006504.4	0	NA	NA	NA	NA	NA
AC006504.5	6.26372	0.815547	0.938852	0	1	1
AC006504.6	0	NA	NA	NA	NA	NA
AC006504.7	5.86557	-0.718872	1.01607	0	1	1
AC006509.1	9.60718	0.853407	0.774604	0	1	1
AC006509.2	0	NA	NA	NA	NA	NA
AC006509.3	0	NA	NA	NA	NA	NA
AC006511.1	0	NA	NA	NA	NA	NA
AC006511.2	0	NA	NA	NA	NA	NA
AC006511.3	0.262874	-0.0887849	4.06266	0	1	NA
AC006511.5	0	NA	NA	NA	NA	NA
AC006511.6	0	NA	NA	NA	NA	NA
AC006512.1	0	NA	NA	NA	NA	NA
AC006512.2	0	NA	NA	NA	NA	NA
AC006517.1	0	NA	NA	NA	NA	NA
AC006517.2	0	NA	NA	NA	NA	NA
AC006517.3	0	NA	NA	NA	NA	NA
AC006517.4	0	NA	NA	NA	NA	NA
AC006517.5	0.112784	-1.19846	4.08046	-0.0486378	0.961208	NA
AC006518.1	0	NA	NA	NA	NA	NA
AC006518.2	1.0426	-0.302125	1.80229	0	1	NA
AC006518.3	0	NA	NA	NA	NA	NA
AC006518.4	1.0426	-0.302125	1.80229	0	1	NA
AC006518.5	0	NA	NA	NA	NA	NA
AC006518.6	1.0426	-0.302125	1.80229	0	1	NA
AC006518.7	0	NA	NA	NA	NA	NA
AC006529.1	0	NA	NA	NA	NA	NA
AC006530.1	0	NA	NA	NA	NA	NA
AC006538.1	1.1469	1.89987	2.8361	0.317292	0.751022	NA
AC006538.2	0	NA	NA	NA	NA	NA
AC006538.3	0	NA	NA	NA	NA	NA
AC006539.1	0	NA	NA	NA	NA	NA
AC006539.2	0	NA	NA	NA	NA	NA
AC006539.3	0	NA	NA	NA	NA	NA
AC006547.1	23.6958	0.817091	0.440701	0	1	1
AC006547.2	0	NA	NA	NA	NA	NA
AC006547.3	0	NA	NA	NA	NA	NA
AC006547.4	0.351139	-0.0938844	3.81203	0	1	NA
AC006548.1	0	NA	NA	NA	NA	NA
AC006548.2	0	NA	NA	NA	NA	NA
AC006548.3	0	NA	NA	NA	NA	NA
AC006557.1	0	NA	NA	NA	NA	NA
AC006557.2	0	NA	NA	NA	NA	NA
AC006557.3	0.33223	2.41298	3.98824	0.354287	0.723124	NA
AC006557.4	0	NA	NA	NA	NA	NA
AC006557.5	0	NA	NA	NA	NA	NA
AC006566.1	0.996578	0	2.75512	0	1	NA
AC006581.1	0	NA	NA	NA	NA	NA
AC006581.2	0.120941	-1.19846	4.08046	-0.0486378	0.961208	NA
AC006583.1	0	NA	NA	NA	NA	NA
AC006600.1	0	NA	NA	NA	NA	NA
AC006924.1	0	NA	NA	NA	NA	NA
AC006927.1	0	NA	NA	NA	NA	NA
AC006927.2	0	NA	NA	NA	NA	NA
AC006927.3	0	NA	NA	NA	NA	NA
AC006927.4	0	NA	NA	NA	NA	NA
AC006927.5	0	NA	NA	NA	NA	NA
AC006942.1	0	NA	NA	NA	NA	NA
AC006946.1	0	NA	NA	NA	NA	NA
AC006946.2	1.79569	0.612683	1.75543	0	1	NA
AC006946.3	0	NA	NA	NA	NA	NA
AC006947.1	0.385265	0.219049	3.68455	0	1	NA
AC006960.1	0	NA	NA	NA	NA	NA
AC006960.2	0	NA	NA	NA	NA	NA
AC006960.3	0	NA	NA	NA	NA	NA
AC006960.4	0.34979	0	4.08046	0	1	NA
AC006963.1	0	NA	NA	NA	NA	NA
AC006965.1	0	NA	NA	NA	NA	NA
AC006967.1	0	NA	NA	NA	NA	NA
AC006967.2	0	NA	NA	NA	NA	NA
AC006967.3	4.83904	0.992485	1.16239	0	1	1
AC006970.1	0	NA	NA	NA	NA	NA
AC006970.2	2.78615	0.161955	1.39997	0	1	NA
AC006971.1	0	NA	NA	NA	NA	NA
AC006972.1	0.398372	1.12292	4.00854	0.0306657	0.975536	NA
AC006974.1	0	NA	NA	NA	NA	NA
AC006974.2	0	NA	NA	NA	NA	NA
AC006978.1	3.0721	1.47157	1.09551	0.430459	0.666862	NA
AC006978.2	0	NA	NA	NA	NA	NA
AC006983.1	0	NA	NA	NA	NA	NA
AC006986.1	0	NA	NA	NA	NA	NA
AC006987.1	0	NA	NA	NA	NA	NA
AC006989.1	0	NA	NA	NA	NA	NA
AC006994.1	0.285588	2.08466	4.00855	0.270586	0.78671	NA
AC007000.1	0	NA	NA	NA	NA	NA
AC007000.2	0.126632	0.872977	4.06266	0	1	NA
AC007000.3	1.01386	-2.64983	2.2	-0.749921	0.453302	NA
AC007000.4	1.93248	1.6226	1.54606	0.402703	0.687167	NA
AC007001.1	0.361101	-2.7068	3.99295	-0.427454	0.669048	NA
AC007003.1	0.253265	1.93053	4.01971	0.231493	0.816932	NA
AC007009.1	9.75885	0.181435	0.753374	0	1	1
AC007012.1	0	NA	NA	NA	NA	NA
AC007014.1	0	NA	NA	NA	NA	NA
AC007014.2	3.16014	-1.15796	1.20067	-0.131563	0.89533	NA
AC007016.1	0	NA	NA	NA	NA	NA
AC007021.1	0	NA	NA	NA	NA	NA
AC007027.1	0	NA	NA	NA	NA	NA
AC007029.1	0	NA	NA	NA	NA	NA
AC007029.2	0.0553716	0.653946	4.06953	0	1	NA
AC007032.1	4.40264	-2.27852	0.952441	-1.34236	0.17948	1
AC007036.1	0	NA	NA	NA	NA	NA
AC007036.2	0.214037	0.872969	4.06266	0	1	NA
AC007036.3	16.1677	2.28075	0.607643	2.10773	0.035054	0.597509
AC007036.4	0	NA	NA	NA	NA	NA
AC007038.1	3.62914	-0.662568	1.24488	0	1	NA
AC007040.1	0.154442	0	4.08046	0	1	NA
AC007040.2	8.13647	0.199184	0.792886	0	1	1
AC007040.3	0	NA	NA	NA	NA	NA
AC007064.1	0	NA	NA	NA	NA	NA
AC007064.2	0	NA	NA	NA	NA	NA
AC007064.3	0	NA	NA	NA	NA	NA
AC007064.4	0	NA	NA	NA	NA	NA
AC007066.1	0	NA	NA	NA	NA	NA
AC007066.2	6.74262	0.0377862	0.878059	0	1	1
AC007068.1	0	NA	NA	NA	NA	NA
AC007091.1	0	NA	NA	NA	NA	NA
AC007092.1	0.555756	1.85829	3.75027	0.228862	0.818977	NA
AC007098.1	10.334	0.207938	0.648373	0	1	1
AC007098.2	0	NA	NA	NA	NA	NA
AC007099.1	1.33861	-0.339743	1.6254	0	1	NA
AC007099.2	0	NA	NA	NA	NA	NA
AC007099.3	0	NA	NA	NA	NA	NA
AC007100.1	0	NA	NA	NA	NA	NA
AC007106.1	0.269427	2.00909	4.01388	0.251401	0.801504	NA
AC007114.1	16.3513	1.64157	0.502366	1.27709	0.201569	1
AC007114.2	5.61988	-0.0101582	0.970963	0	1	1
AC007115.1	0	NA	NA	NA	NA	NA
AC007126.1	1.32584	0.810863	1.82365	0	1	NA
AC007128.1	38.1861	0.956943	0.419622	0	1	1
AC007128.2	0.126632	0.872977	4.06266	0	1	NA
AC007132.1	0	NA	NA	NA	NA	NA
AC007136.1	0	NA	NA	NA	NA	NA
AC007151.1	0	NA	NA	NA	NA	NA
AC007159.1	0	NA	NA	NA	NA	NA
AC007160.1	0	NA	NA	NA	NA	NA
AC007161.1	0.916983	-1.54205	2.30585	-0.235077	0.814149	NA
AC007161.2	0	NA	NA	NA	NA	NA
AC007161.3	0	NA	NA	NA	NA	NA
AC007179.1	0	NA	NA	NA	NA	NA
AC007179.2	0	NA	NA	NA	NA	NA
AC007179.3	0	NA	NA	NA	NA	NA
AC007182.1	0.198166	1.53713	4.04647	0.13274	0.894399	NA
AC007182.2	0	NA	NA	NA	NA	NA
AC007182.3	0	NA	NA	NA	NA	NA
AC007192.1	90.519	0.71161	0.240927	0	1	1
AC007192.2	2.08359	-1.3168	1.39696	-0.226778	0.820596	NA
AC007193.1	0	NA	NA	NA	NA	NA
AC007193.2	0.0874045	0	4.08046	0	1	NA
AC007193.3	0	NA	NA	NA	NA	NA
AC007204.1	0	NA	NA	NA	NA	NA
AC007204.2	0.112784	-1.19846	4.08046	-0.0486378	0.961208	NA
AC007207.1	0	NA	NA	NA	NA	NA
AC007215.1	0	NA	NA	NA	NA	NA
AC007216.1	0	NA	NA	NA	NA	NA
AC007216.2	0	NA	NA	NA	NA	NA
AC007216.3	11.4861	1.04925	0.616654	0.0798687	0.936342	1
AC007216.4	0.126632	0.872977	4.06266	0	1	NA
AC007216.5	0	NA	NA	NA	NA	NA
AC007218.1	0	NA	NA	NA	NA	NA
AC007218.2	0	NA	NA	NA	NA	NA
AC007220.1	0	NA	NA	NA	NA	NA
AC007221.1	0	NA	NA	NA	NA	NA
AC007222.1	0	NA	NA	NA	NA	NA
AC007223.1	0	NA	NA	NA	NA	NA
AC007224.1	0	NA	NA	NA	NA	NA
AC007225.1	0	NA	NA	NA	NA	NA
AC007225.2	0	NA	NA	NA	NA	NA
AC007229.1	0	NA	NA	NA	NA	NA
AC007237.1	0	NA	NA	NA	NA	NA
AC007238.1	0	NA	NA	NA	NA	NA
AC007240.1	0	NA	NA	NA	NA	NA
AC007240.2	0	NA	NA	NA	NA	NA
AC007240.3	1.11562	1.07484	1.95813	0.0382194	0.969513	NA
AC007241.1	0	NA	NA	NA	NA	NA
AC007241.2	0	NA	NA	NA	NA	NA
AC007242.1	0	NA	NA	NA	NA	NA
AC007244.1	0	NA	NA	NA	NA	NA
AC007250.1	0.263735	-0.0887849	4.06266	0	1	NA
AC007253.1	0.116597	0	4.08046	0	1	NA
AC007255.1	3.45918	-0.789225	1.22361	0	1	NA
AC007255.2	0	NA	NA	NA	NA	NA
AC007262.1	0	NA	NA	NA	NA	NA
AC007262.2	25.4928	0.4696	0.605789	0	1	1
AC007272.1	2.56616	1.95987	1.43834	0.667348	0.50455	NA
AC007272.2	0.154442	0	4.08046	0	1	NA
AC007274.1	0	NA	NA	NA	NA	NA
AC007274.2	0	NA	NA	NA	NA	NA
AC007274.3	0	NA	NA	NA	NA	NA
AC007275.1	0	NA	NA	NA	NA	NA
AC007277.1	0.171968	0.653938	4.06953	0	1	NA
AC007277.2	0	NA	NA	NA	NA	NA
AC007278.1	0	NA	NA	NA	NA	NA
AC007278.2	0	NA	NA	NA	NA	NA
AC007279.1	0	NA	NA	NA	NA	NA
AC007283.1	0.425481	0	4.08046	0	1	NA
AC007284.1	0	NA	NA	NA	NA	NA
AC007285.1	4.55664	1.04341	1.06789	0.0406483	0.967576	1
AC007285.2	0.116597	0	4.08046	0	1	NA
AC007292.1	9.80379	0.2669	0.666328	0	1	1
AC007292.2	1.97407	-0.268912	1.38104	0	1	NA
AC007292.3	0.457266	1.91942	3.5118	0.261809	0.793469	NA
AC007298.1	0	NA	NA	NA	NA	NA
AC007298.2	0	NA	NA	NA	NA	NA
AC007308.1	0	NA	NA	NA	NA	NA
AC007312.1	0	NA	NA	NA	NA	NA
AC007314.1	0.329251	0	4.08046	0	1	NA
AC007317.1	1.0015	0.296947	1.8139	0	1	NA
AC007318.1	0	NA	NA	NA	NA	NA
AC007318.2	0	NA	NA	NA	NA	NA
AC007318.3	2.49708	-0.373373	1.29101	0	1	NA
AC007319.1	3.67818	-3.69751	1.73276	-1.55677	0.119526	NA
AC007322.1	0	NA	NA	NA	NA	NA
AC007322.2	0	NA	NA	NA	NA	NA
AC007322.3	0	NA	NA	NA	NA	NA
AC007322.4	0	NA	NA	NA	NA	NA
AC007325.1	0	NA	NA	NA	NA	NA
AC007325.2	0	NA	NA	NA	NA	NA
AC007325.3	0	NA	NA	NA	NA	NA
AC007325.4	0.725539	0	3.46898	0	1	NA
AC007326.1	0	NA	NA	NA	NA	NA
AC007326.2	0.302945	0.575025	3.94523	0	1	NA
AC007326.3	0	NA	NA	NA	NA	NA
AC007326.4	0.718248	0.133749	3.49704	0	1	NA
AC007326.5	20.8397	0.865759	0.689556	0	1	1
AC007327.1	0	NA	NA	NA	NA	NA
AC007327.2	0	NA	NA	NA	NA	NA
AC007333.1	0	NA	NA	NA	NA	NA
AC007333.2	0.785566	2.36021	2.90165	0.46877	0.639234	NA
AC007336.1	2.28166	3.64186	1.66494	1.58676	0.112566	NA
AC007336.2	0	NA	NA	NA	NA	NA
AC007342.1	0.412203	2.29037	3.09181	0.417351	0.676422	NA
AC007342.2	0	NA	NA	NA	NA	NA
AC007342.3	6.49563	0.677466	0.85549	0	1	1
AC007342.4	1.16562	-0.775425	1.94377	0	1	NA
AC007342.5	12.5519	0.57275	0.574346	0	1	1
AC007344.1	0	NA	NA	NA	NA	NA
AC007346.1	0	NA	NA	NA	NA	NA
AC007346.2	0	NA	NA	NA	NA	NA
AC007347.1	0.166115	1.51933	4.04682	0.128331	0.897887	NA
AC007347.2	0	NA	NA	NA	NA	NA
AC007349.1	0	NA	NA	NA	NA	NA
AC007349.2	0	NA	NA	NA	NA	NA
AC007349.3	0	NA	NA	NA	NA	NA
AC007349.4	0	NA	NA	NA	NA	NA
AC007351.1	0	NA	NA	NA	NA	NA
AC007351.2	0	NA	NA	NA	NA	NA
AC007351.3	0	NA	NA	NA	NA	NA
AC007351.4	0	NA	NA	NA	NA	NA
AC007359.1	0.423733	-0.269542	3.53724	0	1	NA
AC007362.1	0	NA	NA	NA	NA	NA
AC007363.1	0	NA	NA	NA	NA	NA
AC007365.1	0.649849	0	3.07092	0	1	NA
AC007365.2	0	NA	NA	NA	NA	NA
AC007368.1	1.58058	1.79574	1.76069	0.451948	0.651307	NA
AC007368.2	0	NA	NA	NA	NA	NA
AC007368.3	0	NA	NA	NA	NA	NA
AC007370.1	0	NA	NA	NA	NA	NA
AC007370.2	0	NA	NA	NA	NA	NA
AC007375.1	0	NA	NA	NA	NA	NA
AC007375.2	0	NA	NA	NA	NA	NA
AC007375.3	0	NA	NA	NA	NA	NA
AC007376.1	0	NA	NA	NA	NA	NA
AC007376.2	0	NA	NA	NA	NA	NA
AC007378.1	0.112784	-1.19846	4.08046	-0.0486378	0.961208	NA
AC007381.1	1.19688	1.07104	1.95315	0.0363704	0.970987	NA
AC007383.1	0.120941	-1.19846	4.08046	-0.0486378	0.961208	NA
AC007383.2	0.24016	-2.11769	4.03571	-0.27695	0.781819	NA
AC007383.3	0	NA	NA	NA	NA	NA
AC007383.4	0	NA	NA	NA	NA	NA
AC007383.5	0.120941	-1.19846	4.08046	-0.0486378	0.961208	NA
AC007383.6	0	NA	NA	NA	NA	NA
AC007383.7	0.24016	-2.11769	4.03571	-0.27695	0.781819	NA
AC007383.8	0	NA	NA	NA	NA	NA
AC007384.1	0.247573	-0.0887849	4.06266	0	1	NA
AC007386.1	0	NA	NA	NA	NA	NA
AC007389.1	0.368865	0.822038	4.06418	0	1	NA
AC007389.2	0	NA	NA	NA	NA	NA
AC007389.3	4.6485	0.640603	1.03156	0	1	1
AC007389.4	0.154442	0	4.08046	0	1	NA
AC007389.5	0.555015	3.06633	3.73964	0.552546	0.580574	NA
AC007390.1	27.1971	-0.307366	0.522037	0	1	1
AC007391.1	0	NA	NA	NA	NA	NA
AC007391.2	0.350904	-0.707679	4.00951	0	1	NA
AC007395.1	0	NA	NA	NA	NA	NA
AC007402.1	4.85466	1.44582	0.997871	0.446775	0.655038	1
AC007403.1	0	NA	NA	NA	NA	NA
AC007405.1	0	NA	NA	NA	NA	NA
AC007405.2	2.72473	1.40689	1.32066	0.308096	0.758009	NA
AC007405.3	0	NA	NA	NA	NA	NA
AC007405.4	16.0655	-1.55906	0.567404	-0.985287	0.324483	1
AC007406.1	0	NA	NA	NA	NA	NA
AC007406.2	0	NA	NA	NA	NA	NA
AC007406.3	0	NA	NA	NA	NA	NA
AC007406.4	0	NA	NA	NA	NA	NA
AC007406.5	7.99127	-0.352417	0.699713	0	1	1
AC007422.1	0	NA	NA	NA	NA	NA
AC007423.1	0	NA	NA	NA	NA	NA
AC007424.1	2.33425	0.651731	1.30628	0	1	NA
AC007431.1	0	NA	NA	NA	NA	NA
AC007431.2	0	NA	NA	NA	NA	NA
AC007435.1	0	NA	NA	NA	NA	NA
AC007448.1	0	NA	NA	NA	NA	NA
AC007448.2	0	NA	NA	NA	NA	NA
AC007448.3	0	NA	NA	NA	NA	NA
AC007448.4	0.376518	-0.980988	3.68432	0	1	NA
AC007448.5	14.5574	0.501405	0.512597	0	1	1
AC007450.1	0	NA	NA	NA	NA	NA
AC007450.2	0	NA	NA	NA	NA	NA
AC007450.3	0	NA	NA	NA	NA	NA
AC007450.4	0	NA	NA	NA	NA	NA
AC007458.1	0	NA	NA	NA	NA	NA
AC007463.1	0	NA	NA	NA	NA	NA
AC007485.1	0.231684	0.211547	4.05454	0	1	NA
AC007491.1	0	NA	NA	NA	NA	NA
AC007493.1	0.500419	-1.19848	3.44064	-0.0576882	0.953997	NA
AC007493.2	0	NA	NA	NA	NA	NA
AC007494.1	0	NA	NA	NA	NA	NA
AC007494.2	0.0874045	0	4.08046	0	1	NA
AC007495.1	0	NA	NA	NA	NA	NA
AC007496.1	0	NA	NA	NA	NA	NA
AC007496.2	1.6328	1.3928	1.69659	0.231521	0.81691	NA
AC007497.1	0.450192	-1.19848	3.52011	-0.0563856	0.955035	NA
AC007513.1	0	NA	NA	NA	NA	NA
AC007527.1	0	NA	NA	NA	NA	NA
AC007527.2	0	NA	NA	NA	NA	NA
AC007529.1	0.845625	-0.337062	2.81778	0	1	NA
AC007529.2	0.324081	-1.19848	3.88452	-0.0510949	0.95925	NA
AC007533.1	0	NA	NA	NA	NA	NA
AC007533.2	0	NA	NA	NA	NA	NA
AC007536.1	0	NA	NA	NA	NA	NA
AC007537.1	0	NA	NA	NA	NA	NA
AC007537.2	0	NA	NA	NA	NA	NA
AC007540.1	0	NA	NA	NA	NA	NA
AC007540.2	0	NA	NA	NA	NA	NA
AC007541.1	7.87898	-0.796032	0.906544	0	1	1
AC007546.1	0.112784	-1.19846	4.08046	-0.0486378	0.961208	NA
AC007546.3	5.39819	-0.351019	1.04107	0	1	1
AC007547.1	0	NA	NA	NA	NA	NA
AC007547.2	0	NA	NA	NA	NA	NA
AC007547.3	0	NA	NA	NA	NA	NA
AC007551.1	0	NA	NA	NA	NA	NA
AC007551.2	0	NA	NA	NA	NA	NA
AC007552.1	0	NA	NA	NA	NA	NA
AC007552.2	0	NA	NA	NA	NA	NA
AC007556.1	0	NA	NA	NA	NA	NA
AC007557.1	0	NA	NA	NA	NA	NA
AC007557.2	0	NA	NA	NA	NA	NA
AC007557.3	2.45317	0.601401	1.41054	0	1	NA
AC007557.4	0	NA	NA	NA	NA	NA
AC007559.1	0	NA	NA	NA	NA	NA
AC007560.1	0	NA	NA	NA	NA	NA
AC007562.1	0	NA	NA	NA	NA	NA
AC007563.1	0	NA	NA	NA	NA	NA
AC007563.2	0	NA	NA	NA	NA	NA
AC007566.1	0.142794	0.872977	4.06266	0	1	NA
AC007566.2	0	NA	NA	NA	NA	NA
AC007568.1	0	NA	NA	NA	NA	NA
AC007569.1	0	NA	NA	NA	NA	NA
AC007570.1	0.174809	0	4.08046	0	1	NA
AC007595.1	0.440047	-0.35333	3.49907	0	1	NA
AC007598.1	0	NA	NA	NA	NA	NA
AC007598.2	0	NA	NA	NA	NA	NA
AC007599.1	0	NA	NA	NA	NA	NA
AC007599.2	0.154442	0	4.08046	0	1	NA
AC007601.1	1.25256	0.254087	1.85894	0	1	NA
AC007601.2	0.112784	-1.19846	4.08046	-0.0486378	0.961208	NA
AC007603.1	1.18144	0.977011	1.83646	0	1	NA
AC007603.3	0	NA	NA	NA	NA	NA
AC007608.1	0.12008	-1.19846	4.08046	-0.0486378	0.961208	NA
AC007608.2	0	NA	NA	NA	NA	NA
AC007608.3	0	NA	NA	NA	NA	NA
AC007610.1	0	NA	NA	NA	NA	NA
AC007610.2	0	NA	NA	NA	NA	NA
AC007610.3	0	NA	NA	NA	NA	NA
AC007610.4	0.110743	1.17331	4.05454	0.0427457	0.965904	NA
AC007610.5	2.2092	-0.477483	1.33453	0	1	NA
AC007611.1	0.0553716	0.653946	4.06953	0	1	NA
AC007613.1	3.05751	1.24703	1.10802	0.222946	0.823577	NA
AC007613.2	0.562149	1.928	3.88133	0.239093	0.811034	NA
AC007614.1	0	NA	NA	NA	NA	NA
AC007618.1	0	NA	NA	NA	NA	NA
AC007618.2	0	NA	NA	NA	NA	NA
AC007619.1	0.509587	0.111601	3.36863	0	1	NA
AC007619.2	0	NA	NA	NA	NA	NA
AC007619.3	0	NA	NA	NA	NA	NA
AC007619.4	0.509587	0.111601	3.36863	0	1	NA
AC007620.1	0	NA	NA	NA	NA	NA
AC007620.2	1.49021	1.02839	2.08854	0.0135932	0.989155	NA
AC007620.3	0.154442	0	4.08046	0	1	NA
AC007621.1	3.80903	-0.891446	0.915089	0	1	NA
AC007621.2	3.80903	-0.891446	0.915089	0	1	NA
AC007622.1	0	NA	NA	NA	NA	NA
AC007622.2	1.21165	0.189072	1.89105	0	1	NA
AC007631.1	0	NA	NA	NA	NA	NA
AC007637.1	0	NA	NA	NA	NA	NA
AC007638.1	0.3522	-0.929463	4.02484	0	1	NA
AC007638.2	0	NA	NA	NA	NA	NA
AC007639.1	0	NA	NA	NA	NA	NA
AC007652.1	0	NA	NA	NA	NA	NA
AC007655.1	0	NA	NA	NA	NA	NA
AC007656.1	0	NA	NA	NA	NA	NA
AC007656.2	0.0553716	0.653946	4.06953	0	1	NA
AC007663.1	0	NA	NA	NA	NA	NA
AC007663.2	0.334978	-0.0927601	3.8635	0	1	NA
AC007663.3	0	NA	NA	NA	NA	NA
AC007663.4	0	NA	NA	NA	NA	NA
AC007666.1	5.3478	-0.348275	1.20673	0	1	1
AC007671.1	0	NA	NA	NA	NA	NA
AC007673.1	0.232864	-2.07881	4.03918	-0.267087	0.789402	NA
AC007679.1	0	NA	NA	NA	NA	NA
AC007679.2	0.43189	-0.315191	3.06659	0	1	NA
AC007679.3	0	NA	NA	NA	NA	NA
AC007679.4	0	NA	NA	NA	NA	NA
AC007679.5	0.43189	-0.315191	3.06659	0	1	NA
AC007679.6	0	NA	NA	NA	NA	NA
AC007681.1	0.969376	1.97765	2.29234	0.426488	0.669752	NA
AC007683.1	0	NA	NA	NA	NA	NA
AC007684.1	0	NA	NA	NA	NA	NA
AC007684.2	0.687729	-2.12097	2.75836	-0.406391	0.684455	NA
AC007685.1	0	NA	NA	NA	NA	NA
AC007685.2	0	NA	NA	NA	NA	NA
AC007686.1	0.116597	0	4.08046	0	1	NA
AC007686.2	0	NA	NA	NA	NA	NA
AC007686.3	8.15261	0.114832	0.731256	0	1	1
AC007686.4	6.74104	0.744016	0.736431	0	1	1
AC007687.1	0	NA	NA	NA	NA	NA
AC007688.1	0	NA	NA	NA	NA	NA
AC007688.2	0.866673	0.91517	2.49518	0	1	NA
AC007688.3	0	NA	NA	NA	NA	NA
AC007690.1	0	NA	NA	NA	NA	NA
AC007718.1	0	NA	NA	NA	NA	NA
AC007728.1	0	NA	NA	NA	NA	NA
AC007728.2	0.530963	-1.73556	3.89502	-0.188848	0.850212	NA
AC007728.3	0	NA	NA	NA	NA	NA
AC007731.1	0	NA	NA	NA	NA	NA
AC007731.2	0.154442	0	4.08046	0	1	NA
AC007731.3	0	NA	NA	NA	NA	NA
AC007731.4	0.116597	0	4.08046	0	1	NA
AC007731.5	0	NA	NA	NA	NA	NA
AC007738.1	0	NA	NA	NA	NA	NA
AC007742.1	0	NA	NA	NA	NA	NA
AC007742.2	0	NA	NA	NA	NA	NA
AC007743.1	12.7978	1.02074	0.680629	0.0304718	0.975691	1
AC007744.1	3.59812	4.72852	1.53749	2.42507	0.0153053	NA
AC007749.1	0	NA	NA	NA	NA	NA
AC007750.1	133.223	-8.23502	1.20654	-5.99651	2.01602e-09	1.61304e-07
AC007751.1	0	NA	NA	NA	NA	NA
AC007773.1	3.7782	1.60792	1.12603	0.539874	0.589284	NA
AC007780.1	0.998865	-1.00433	2.32791	-0.00186103	0.998515	NA
AC007785.1	0	NA	NA	NA	NA	NA
AC007785.2	0	NA	NA	NA	NA	NA
AC007785.3	0.554818	-2.04349	3.30403	-0.315822	0.752137	NA
AC007786.1	0	NA	NA	NA	NA	NA
AC007786.2	0	NA	NA	NA	NA	NA
AC007786.3	0	NA	NA	NA	NA	NA
AC007787.1	0	NA	NA	NA	NA	NA
AC007795.1	0	NA	NA	NA	NA	NA
AC007823.1	2.28739	-1.08343	1.31469	-0.0634606	0.9494	NA
AC007834.1	1.61417	1.9568	1.74943	0.546924	0.584431	NA
AC007834.2	0	NA	NA	NA	NA	NA
AC007842.1	0.989552	0.114506	1.82842	0	1	NA
AC007842.2	0.989552	0.114506	1.82842	0	1	NA
AC007846.1	0.269409	1.53712	4.04647	0.132738	0.894401	NA
AC007846.2	0	NA	NA	NA	NA	NA
AC007848.1	0.785566	2.36021	2.90165	0.46877	0.639234	NA
AC007848.2	0.34096	2.36587	3.99089	0.342246	0.732166	NA
AC007849.1	0	NA	NA	NA	NA	NA
AC007849.2	0	NA	NA	NA	NA	NA
AC007861.1	0	NA	NA	NA	NA	NA
AC007861.2	0.239416	-0.0887849	4.06266	0	1	NA
AC007876.1	0.223527	0.211547	4.05454	0	1	NA
AC007878.1	5.21301	-0.869319	1.07647	0	1	1
AC007879.1	0.110743	1.17331	4.05454	0.0427457	0.965904	NA
AC007879.2	0	NA	NA	NA	NA	NA
AC007879.3	0	NA	NA	NA	NA	NA
AC007879.4	0	NA	NA	NA	NA	NA
AC007880.1	0	NA	NA	NA	NA	NA
AC007881.1	0	NA	NA	NA	NA	NA
AC007881.2	0	NA	NA	NA	NA	NA
AC007881.3	0.647296	-1.327	3.04198	-0.107495	0.914396	NA
AC007906.1	1.58247	-2.87676	2.31064	-0.812227	0.416662	NA
AC007906.2	5.25203	-0.837509	1.26114	0	1	1
AC007907.1	0	NA	NA	NA	NA	NA
AC007908.1	0	NA	NA	NA	NA	NA
AC007919.1	0	NA	NA	NA	NA	NA
AC007919.2	0	NA	NA	NA	NA	NA
AC007920.1	0	NA	NA	NA	NA	NA
AC007920.2	0.667334	1.94775	2.73576	0.346429	0.729021	NA
AC007922.1	0	NA	NA	NA	NA	NA
AC007922.2	0	NA	NA	NA	NA	NA
AC007922.3	0	NA	NA	NA	NA	NA
AC007922.4	0	NA	NA	NA	NA	NA
AC007923.1	0.983125	0.108494	2.0103	0	1	NA
AC007923.2	0	NA	NA	NA	NA	NA
AC007923.3	0	NA	NA	NA	NA	NA
AC007938.1	0	NA	NA	NA	NA	NA
AC007938.2	2.99468	1.27765	1.20632	0.230165	0.817964	NA
AC007938.3	0.360357	-0.979883	3.73036	0	1	NA
AC007938.4	0	NA	NA	NA	NA	NA
AC007938.5	0	NA	NA	NA	NA	NA
AC007938.6	0	NA	NA	NA	NA	NA
AC007948.1	0	NA	NA	NA	NA	NA
AC007950.1	0.0553716	0.653946	4.06953	0	1	NA
AC007950.2	3.86095	-1.50821	1.18312	-0.429549	0.667524	NA
AC007952.1	0	NA	NA	NA	NA	NA
AC007952.2	0.975113	0.526028	2.13559	0	1	NA
AC007952.3	0	NA	NA	NA	NA	NA
AC007952.4	0	NA	NA	NA	NA	NA
AC007952.5	0	NA	NA	NA	NA	NA
AC007952.6	0	NA	NA	NA	NA	NA
AC007952.7	0	NA	NA	NA	NA	NA
AC007952.8	0	NA	NA	NA	NA	NA
AC007952.9	0	NA	NA	NA	NA	NA
AC007953.1	0	NA	NA	NA	NA	NA
AC007953.2	0	NA	NA	NA	NA	NA
AC007954.1	0	NA	NA	NA	NA	NA
AC007956.1	0	NA	NA	NA	NA	NA
AC007956.2	0	NA	NA	NA	NA	NA
AC007966.1	0	NA	NA	NA	NA	NA
AC007967.1	0	NA	NA	NA	NA	NA
AC007967.2	0	NA	NA	NA	NA	NA
AC007967.3	0	NA	NA	NA	NA	NA
AC007967.4	0	NA	NA	NA	NA	NA
AC007969.1	0.116597	0	4.08046	0	1	NA
AC007982.1	0	NA	NA	NA	NA	NA
AC007991.1	0	NA	NA	NA	NA	NA
AC007991.2	0	NA	NA	NA	NA	NA
AC007991.3	0.744137	0.0589079	2.30516	0	1	NA
AC007991.4	1.21549	1.96369	2.00417	0.480842	0.630629	NA
AC007992.1	0	NA	NA	NA	NA	NA
AC007992.2	0	NA	NA	NA	NA	NA
AC007993.1	0	NA	NA	NA	NA	NA
AC007993.2	0	NA	NA	NA	NA	NA
AC007993.3	0	NA	NA	NA	NA	NA
AC007996.1	38.0608	-0.164705	0.326803	0	1	1
AC007998.1	0	NA	NA	NA	NA	NA
AC007998.2	0	NA	NA	NA	NA	NA
AC007998.3	0.777006	-0.891578	2.40446	0	1	NA
AC007998.4	12.184	-0.3994	0.543797	0	1	1
AC008006.1	0	NA	NA	NA	NA	NA
AC008011.1	0	NA	NA	NA	NA	NA
AC008011.2	0.120941	-1.19846	4.08046	-0.0486378	0.961208	NA
AC008012.1	4.68782	2.24057	1.66687	0.744251	0.456725	1
AC008013.1	0	NA	NA	NA	NA	NA
AC008013.2	3.71078	1.13959	1.27025	0.109892	0.912495	NA
AC008013.3	0.12008	-1.19846	4.08046	-0.0486378	0.961208	NA
AC008013.4	0.207485	-1.19847	4.08046	-0.0486398	0.961206	NA
AC008014.1	5.19899	-0.00123619	1.05307	0	1	1
AC008015.1	0	NA	NA	NA	NA	NA
AC008026.1	0.142776	0.653938	4.06953	0	1	NA
[truncated: 57,207 more rows]

## Sheet: MCF7_HS5
Gene	baseMean	log2FoldChange	lfcSE	stat	pvalue	padj
A1BG	36.9767	-0.187422	0.451753	0	1	1
A1BG-AS1	8.29459	5.27061	1.32692	3.21844	0.0012889	0.00887628
A1CF	1.05188	0.425871	2.26685	0	1	NA
A2M	1.03858	3.09667	2.80933	0.746323	0.455472	NA
A2M-AS1	1.04091	0	3.10732	0	1	NA
A2ML1	1.24692	-0.0795985	2.00274	0	1	NA
A2ML1-AS1	0	NA	NA	NA	NA	NA
A2ML1-AS2	0.221486	1.87235	4.02582	0.216687	0.828452	NA
A2MP1	0.112784	0	4.08052	0	1	NA
A3GALT2	0	NA	NA	NA	NA	NA
A4GALT	5.20082	-0.674042	0.993253	0	1	1
A4GNT	0	NA	NA	NA	NA	NA
AAAS	23.0423	0.678515	0.510965	0	1	1
AACS	126.35	0.172177	0.247132	0	1	1
AACSP1	0.66854	2.84492	3.56929	0.516887	0.605235	NA
AADAC	0	NA	NA	NA	NA	NA
AADACL2	0	NA	NA	NA	NA	NA
AADACL2-AS1	0	NA	NA	NA	NA	NA
AADACL3	0	NA	NA	NA	NA	NA
AADACL4	0	NA	NA	NA	NA	NA
AADACP1	0	NA	NA	NA	NA	NA
AADAT	13.4249	-0.214819	0.570648	0	1	1
AAGAB	374.788	0.696957	0.163989	0	1	1
AAK1	193.737	-1.71807	0.187745	-3.82472	0.000130923	0.0011031
AAMDC	16.4445	1.24398	0.522336	0.467085	0.640439	1
AAMP	31.8639	-1.32667	0.520543	-0.627563	0.53029	1
AANAT	0.474913	0.96791	2.98316	0	1	NA
AAR2	11.9665	-1.19704	0.62302	-0.316272	0.751796	1
AARD	4.65049	3.31356	1.27626	1.81277	0.0698677	0.282925
AARS1	457.086	-0.770935	0.24519	0	1	1
AARS1P1	0	NA	NA	NA	NA	NA
AARS2	4.53712	-0.477146	0.954936	0	1	1
AARSD1	26.4343	-0.5175	0.531571	0	1	1
AASDH	49.9943	-0.0659915	0.354369	0	1	1
AASDHPPT	98.7756	-1.19359	0.234282	-0.826296	0.408636	1
AASS	9.10277	-2.80774	0.741895	-2.43665	0.0148242	0.0771382
AATBC	0.626918	2.07674	3.17849	0.338757	0.734792	NA
AATF	42.4984	-0.680286	0.376171	0	1	1
AATK	2.22467	-2.02404	1.45013	-0.706174	0.48008	1
ABALON	18.8998	-2.0849	0.53455	-2.02956	0.0424013	0.187167
ABAT	145.853	8.00513	1.03479	6.7696	1.29142e-11	2.67225e-10
ABBA01000933.1	0	NA	NA	NA	NA	NA
ABBA01000935.1	0	NA	NA	NA	NA	NA
ABBA01000935.2	0	NA	NA	NA	NA	NA
ABBA01006766.1	0	NA	NA	NA	NA	NA
ABBA01010928.1	0	NA	NA	NA	NA	NA
ABBA01026962.1	0	NA	NA	NA	NA	NA
ABBA01031658.1	0	NA	NA	NA	NA	NA
ABBA01031669.1	0	NA	NA	NA	NA	NA
ABBA01037345.1	0	NA	NA	NA	NA	NA
ABBA01037348.1	0	NA	NA	NA	NA	NA
ABCA1	203.193	-5.23956	0.29198	-14.52	9.04524e-48	1.34478e-45
ABCA10	5.69415	0.540802	1.31133	0	1	1
ABCA11P	3.98247	-0.482341	1.15625	0	1	1
ABCA12	45.9497	3.31104	0.606456	3.81073	0.000138558	0.00116014
ABCA13	5.91546	-3.27021	1.14989	-1.97428	0.0483499	0.209197
ABCA17P	4.61409	1.3343	1.0191	0.328032	0.742888	1
ABCA2	17.7373	1.91739	0.539532	1.70035	0.0890657	0.343879
ABCA3	5.54554	6.03881	1.57451	3.20023	0.00137318	0.00939815
ABCA4	0	NA	NA	NA	NA	NA
ABCA5	360.404	1.13303	0.162101	0.820683	0.411827	1
ABCA6	65.4799	-6.21924	0.467951	-11.1534	6.89434e-29	4.78332e-27
ABCA7	4.72075	-0.323298	1.27552	0	1	1
ABCA8	1.14097	2.26112	2.00143	0.63011	0.528623	NA
ABCA9	14.5133	-0.360697	0.542262	0	1	1
ABCA9-AS1	0.612689	-3.18	3.12225	-0.698213	0.485044	NA
ABCB1	2.1163	-0.959878	2.0615	0	1	1
ABCB10	23.4507	-1.18884	0.404546	-0.466789	0.640651	1
ABCB10P1	0	NA	NA	NA	NA	NA
ABCB10P3	0	NA	NA	NA	NA	NA
ABCB10P4	0	NA	NA	NA	NA	NA
ABCB11	1.23247	-1.88016	2.64099	-0.333268	0.738932	NA
ABCB4	2.83617	3.97078	1.80952	1.64175	0.100642	0.378841
ABCB5	0.324482	0.0751744	3.89086	0	1	NA
ABCB6	2.53585	0.12249	1.20864	0	1	1
ABCB7	98.7436	-0.744776	0.282052	0	1	1
ABCB8	18.4071	-0.0687667	0.610537	0	1	1
ABCB9	15.0187	0.713122	0.701697	0	1	1
ABCC1	33.955	-1.12769	0.390451	-0.327043	0.743636	1
ABCC10	12.579	0.947351	0.796212	0	1	1
ABCC11	0	NA	NA	NA	NA	NA
ABCC12	0	NA	NA	NA	NA	NA
ABCC13	0.584519	1.55291	3.30283	0.167405	0.867052	NA
ABCC2	3.5969	0.0797528	1.01876	0	1	1
ABCC3	57.1786	5.60855	0.781532	5.89682	3.70584e-09	5.93337e-08
ABCC4	77.4218	0.108228	0.515779	0	1	1
ABCC5	63.2919	0.292755	0.309862	0	1	1
ABCC5-AS1	0.142794	0.892165	4.06273	0	1	NA
ABCC6	5.82926	-0.940577	0.97194	0	1	1
ABCC6P1	1.68903	-4.79812	2.18629	-1.73724	0.0823446	0.32231
ABCC6P2	0.783908	0.746253	2.88212	0	1	NA
ABCC8	3.81894	5.64103	1.61816	2.86809	0.00412955	0.025254
ABCC9	152.566	-2.442	0.284313	-5.07189	3.93883e-07	4.91437e-06
ABCD1	1.64219	2.03211	1.58556	0.650944	0.515083	1
ABCD1P2	0	NA	NA	NA	NA	NA
ABCD1P3	0	NA	NA	NA	NA	NA
ABCD1P4	0	NA	NA	NA	NA	NA
ABCD1P5	0	NA	NA	NA	NA	NA
ABCD2	0.294889	-1.7985	4.05689	-0.196826	0.843964	NA
ABCD3	87.5345	0.422454	0.269796	0	1	1
ABCD4	41.029	-0.109018	0.443042	0	1	1
ABCE1	305.608	-1.12966	0.177936	-0.728704	0.466183	1
ABCF1	690.47	-0.488085	0.240857	0	1	1
ABCF2	82.781	-1.14663	0.290244	-0.505196	0.613421	1
ABCF2P1	0	NA	NA	NA	NA	NA
ABCF2P2	0	NA	NA	NA	NA	NA
ABCF3	26.2282	-0.106258	0.42808	0	1	1
ABCG1	7.05261	2.93182	0.984188	1.96286	0.0496622	0.213362
ABCG2	22.1257	-0.0464128	0.478863	0	1	1
ABCG4	0	NA	NA	NA	NA	NA
ABCG5	1.55873	1.70877	1.64406	0.431107	0.66639	NA
ABCG8	1.87134	0.493237	1.55499	0	1	1
ABHD1	13.4301	0.181417	0.561206	0	1	1
ABHD10	58.4451	-0.0603294	0.301099	0	1	1
ABHD11	30.9401	0.318978	0.397372	0	1	1
ABHD11-AS1	41.6302	0.868758	0.451126	0	1	1
ABHD12	48.1259	0.145357	0.299605	0	1	1
ABHD12B	0.964011	-3.77557	2.78595	-0.996277	0.319116	NA
ABHD13	64.7243	0.979951	0.281228	0	1	1
ABHD14A	5.69364	-0.245033	0.903945	0	1	1
ABHD14A-ACY1	0.110743	1.19251	4.05461	0.0474781	0.962132	NA
ABHD14B	9.66483	1.084	0.617509	0.136036	0.891792	1
ABHD15	77.0557	0.57595	0.271976	0	1	1
ABHD15-AS1	0	NA	NA	NA	NA	NA
ABHD16A	39.2201	0.7288	0.340991	0	1	1
ABHD16B	0	NA	NA	NA	NA	NA
ABHD17A	119.934	-0.643137	0.211725	0	1	1
ABHD17AP1	0	NA	NA	NA	NA	NA
ABHD17AP3	0.285588	2.10385	4.00861	0.275371	0.783032	NA
ABHD17AP4	0	NA	NA	NA	NA	NA
ABHD17AP5	0	NA	NA	NA	NA	NA
ABHD17AP6	0	NA	NA	NA	NA	NA
ABHD17AP7	0	NA	NA	NA	NA	NA
ABHD17AP8	0	NA	NA	NA	NA	NA
ABHD17AP9	0	NA	NA	NA	NA	NA
ABHD17B	92.158	0.830382	0.267397	0	1	1
ABHD17C	300.749	-0.902794	0.313647	0	1	1
ABHD18	60.2651	0.277842	0.304767	0	1	1
ABHD2	841.139	0.94576	0.134801	0	1	1
ABHD3	23.8073	0.113699	0.478396	0	1	1
ABHD4	68.1621	-1.04867	0.404826	-0.120217	0.904311	1
ABHD5	211.363	1.57037	0.240592	2.37069	0.0177548	0.0900052
ABHD6	5.70849	0.469905	1.06993	0	1	1
ABHD8	0.12008	0	4.08052	0	1	NA
ABI1	275.819	0.703029	0.168197	0	1	1
ABI1P1	0	NA	NA	NA	NA	NA
ABI2	423.327	-0.0788039	0.271568	0	1	1
ABI3	2.33778	-5.31332	1.75753	-2.45419	0.0141201	0.0740406
ABI3BP	1128.66	-10.5429	0.530751	-17.98	2.79729e-72	8.83743e-70
ABITRAM	48.3568	-0.177645	0.3772	0	1	1
ABITRAMP1	0	NA	NA	NA	NA	NA
ABL1	150.21	-1.2008	0.384288	-0.522518	0.60131	1
ABL2	366.954	-3.32034	0.209929	-11.053	2.12089e-28	1.43217e-26
ABLIM1	42.1035	1.90135	0.392065	2.29898	0.0215062	0.106222
ABLIM2	3.6896	5.24025	1.50243	2.82226	0.0047687	0.0287748
ABLIM3	79.0678	-4.19721	0.457586	-6.98713	2.80569e-12	6.25466e-11
ABO	7.10707	2.77447	0.909529	1.95098	0.0510594	0.218357
ABR	30.7583	-0.56085	0.747689	0	1	1
ABRA	0.641139	3.34793	3.49419	0.671954	0.501613	NA
ABRACL	81.821	0.618073	0.296636	0	1	1
ABRAXAS1	84.9191	-0.649864	0.372702	0	1	1
ABRAXAS2	85.0822	-0.851064	0.257374	0	1	1
ABT1	211.761	0.240107	0.282181	0	1	1
ABT1P1	0	NA	NA	NA	NA	NA
ABTB1	2.20829	-0.951796	1.3643	0	1	1
ABTB2	5.80649	-2.296	1.1131	-1.16431	0.244299	0.761611
AC000029.1	0	NA	NA	NA	NA	NA
AC000029.2	0	NA	NA	NA	NA	NA
AC000032.1	0.110743	1.19251	4.05461	0.0474781	0.962132	NA
AC000035.1	0	NA	NA	NA	NA	NA
AC000036.1	1.57272	1.84928	1.86891	0.454426	0.649522	1
AC000041.1	0	NA	NA	NA	NA	NA
AC000050.1	0	NA	NA	NA	NA	NA
AC000050.2	0	NA	NA	NA	NA	NA
AC000058.1	0	NA	NA	NA	NA	NA
AC000061.1	0	NA	NA	NA	NA	NA
AC000067.1	0	NA	NA	NA	NA	NA
AC000068.1	14.6192	0.881029	0.600624	0	1	1
AC000068.2	0.297253	0.67313	4.0696	0	1	NA
AC000068.3	0.174809	-1.7985	4.05689	-0.196826	0.843964	NA
AC000077.1	0	NA	NA	NA	NA	NA
AC000078.1	0	NA	NA	NA	NA	NA
AC000081.1	0	NA	NA	NA	NA	NA
AC000081.2	0	NA	NA	NA	NA	NA
AC000089.1	0	NA	NA	NA	NA	NA
AC000093.1	0	NA	NA	NA	NA	NA
AC000095.1	0	NA	NA	NA	NA	NA
AC000095.2	0	NA	NA	NA	NA	NA
AC000111.1	0	NA	NA	NA	NA	NA
AC000111.2	0	NA	NA	NA	NA	NA
AC000114.1	0	NA	NA	NA	NA	NA
AC000120.1	0	NA	NA	NA	NA	NA
AC000120.2	0.590481	-1.17931	2.88694	-0.0621122	0.950473	NA
AC000120.3	0	NA	NA	NA	NA	NA
AC000120.4	0.225567	0	4.08052	0	1	NA
AC000123.1	0.120941	0	4.08052	0	1	NA
AC000124.1	0	NA	NA	NA	NA	NA
AC000362.1	0	NA	NA	NA	NA	NA
AC000367.1	0.853472	0.975774	2.46287	0	1	NA
AC000372.1	0	NA	NA	NA	NA	NA
AC000374.1	0	NA	NA	NA	NA	NA
AC000403.1	2.72396	-1.87965	1.38076	-0.637075	0.524076	1
AC001226.1	0.919203	2.18806	2.49436	0.476298	0.633862	NA
AC001226.2	2.73122	2.11326	1.47247	0.756047	0.449621	1
AC001228.1	0	NA	NA	NA	NA	NA
AC001228.2	0	NA	NA	NA	NA	NA
AC001228.3	0.407707	0.987941	4.01978	0	1	NA
AC002044.1	0.12008	0	4.08052	0	1	NA
AC002056.1	0.154442	-1.17931	4.08052	-0.0439427	0.96495	NA
AC002056.2	0	NA	NA	NA	NA	NA
AC002056.3	0.154442	-1.17931	4.08052	-0.0439427	0.96495	NA
AC002059.1	0.110743	1.19251	4.05461	0.0474781	0.962132	NA
AC002059.2	0	NA	NA	NA	NA	NA
AC002059.3	2.1859	1.86862	1.51037	0.575101	0.565223	1
AC002064.1	0	NA	NA	NA	NA	NA
AC002064.2	0	NA	NA	NA	NA	NA
AC002064.3	0.116597	-1.17931	4.08052	-0.0439427	0.96495	NA
AC002066.1	0.789616	2.10946	2.58378	0.429394	0.667637	NA
AC002069.1	0	NA	NA	NA	NA	NA
AC002069.2	0	NA	NA	NA	NA	NA
AC002069.3	0	NA	NA	NA	NA	NA
AC002069.4	0	NA	NA	NA	NA	NA
AC002070.1	0	NA	NA	NA	NA	NA
AC002073.1	0	NA	NA	NA	NA	NA
AC002074.1	1.85836	-4.78072	1.81227	-2.08619	0.0369618	0.166861
AC002074.2	0	NA	NA	NA	NA	NA
AC002075.1	0	NA	NA	NA	NA	NA
AC002075.2	0	NA	NA	NA	NA	NA
AC002076.1	6.66504	1.45943	1.00003	0.459415	0.645936	1
AC002076.2	0	NA	NA	NA	NA	NA
AC002091.1	0	NA	NA	NA	NA	NA
AC002091.2	0	NA	NA	NA	NA	NA
AC002094.1	0	NA	NA	NA	NA	NA
AC002094.2	92.3038	-0.118052	0.260037	0	1	1
AC002094.3	0.112784	0	4.08052	0	1	NA
AC002094.4	0.329251	-2.5774	4.00174	-0.394179	0.693449	NA
AC002101.1	0	NA	NA	NA	NA	NA
AC002115.1	0	NA	NA	NA	NA	NA
AC002116.1	0	NA	NA	NA	NA	NA
AC002116.2	0.417316	-0.0794633	3.61465	0	1	NA
AC002127.1	0	NA	NA	NA	NA	NA
AC002128.1	1.05877	0.120524	2.51738	0	1	NA
AC002128.2	1.25841	3.6516	1.9107	1.38776	0.165209	NA
AC002306.1	2.49888	1.52447	1.30383	0.402253	0.687498	1
AC002310.1	6.73496	3.88798	1.22632	2.35501	0.0185224	0.0932019
AC002310.2	0.0874045	-1.17931	4.08052	-0.0439427	0.96495	NA
AC002310.3	0.166115	1.53853	4.04689	0.133071	0.894137	NA
AC002310.4	0	NA	NA	NA	NA	NA
AC002347.1	0	NA	NA	NA	NA	NA
AC002347.2	0	NA	NA	NA	NA	NA
AC002350.1	0	NA	NA	NA	NA	NA
AC002351.1	0.12008	0	4.08052	0	1	NA
AC002359.1	0	NA	NA	NA	NA	NA
AC002365.1	0	NA	NA	NA	NA	NA
AC002366.1	0	NA	NA	NA	NA	NA
AC002368.1	0	NA	NA	NA	NA	NA
AC002375.1	1.59451	1.09856	1.77824	0.0554237	0.955801	1
AC002378.1	0	NA	NA	NA	NA	NA
AC002381.1	0	NA	NA	NA	NA	NA
AC002383.1	0	NA	NA	NA	NA	NA
AC002386.1	0	NA	NA	NA	NA	NA
AC002395.1	0	NA	NA	NA	NA	NA
AC002398.1	10.8355	0.574682	0.608411	0	1	1
AC002398.2	0.126632	0.892165	4.06273	0	1	NA
AC002401.1	0	NA	NA	NA	NA	NA
AC002401.2	0	NA	NA	NA	NA	NA
AC002401.3	0	NA	NA	NA	NA	NA
AC002401.4	0	NA	NA	NA	NA	NA
AC002407.1	0	NA	NA	NA	NA	NA
AC002407.2	0.0874045	-1.17931	4.08052	-0.0439427	0.96495	NA
AC002416.1	0	NA	NA	NA	NA	NA
AC002428.1	0	NA	NA	NA	NA	NA
AC002428.2	0	NA	NA	NA	NA	NA
AC002429.1	0	NA	NA	NA	NA	NA
AC002451.1	5.46076	-0.687164	1.08405	0	1	1
AC002456.1	0	NA	NA	NA	NA	NA
AC002456.2	0	NA	NA	NA	NA	NA
AC002460.1	0	NA	NA	NA	NA	NA
AC002461.1	0	NA	NA	NA	NA	NA
AC002463.1	0.808635	-3.63403	2.44835	-1.07584	0.281999	NA
AC002464.1	0	NA	NA	NA	NA	NA
AC002467.1	1.08056	1.13455	1.88023	0.0715597	0.942952	NA
AC002470.1	0.263735	0.892168	4.06273	0	1	NA
AC002470.2	0	NA	NA	NA	NA	NA
AC002472.1	1.45105	0.492976	1.62697	0	1	NA
AC002472.2	1.16892	3.73752	3.0961	0.884183	0.376598	NA
AC002472.3	0	NA	NA	NA	NA	NA
AC002472.4	0	NA	NA	NA	NA	NA
AC002480.1	0.154442	-1.17931	4.08052	-0.0439427	0.96495	NA
AC002480.2	0	NA	NA	NA	NA	NA
AC002486.1	0	NA	NA	NA	NA	NA
AC002486.2	0.112784	0	4.08052	0	1	NA
AC002487.1	0	NA	NA	NA	NA	NA
AC002504.1	0	NA	NA	NA	NA	NA
AC002511.1	0	NA	NA	NA	NA	NA
AC002511.2	0.126632	0.892165	4.06273	0	1	NA
AC002511.3	0	NA	NA	NA	NA	NA
AC002519.1	1.72246	1.77616	1.57315	0.493381	0.621744	1
AC002519.2	0	NA	NA	NA	NA	NA
AC002524.1	0	NA	NA	NA	NA	NA
AC002542.1	0	NA	NA	NA	NA	NA
AC002542.2	0	NA	NA	NA	NA	NA
AC002542.3	0	NA	NA	NA	NA	NA
AC002542.4	0	NA	NA	NA	NA	NA
AC002542.5	0	NA	NA	NA	NA	NA
AC002543.1	0.255578	0.892168	4.06273	0	1	NA
AC002543.2	0	NA	NA	NA	NA	NA
AC002545.1	0	NA	NA	NA	NA	NA
AC002546.1	0	NA	NA	NA	NA	NA
AC002550.1	19.1169	0.120726	0.454474	0	1	1
AC002550.2	1.34162	-2.47314	2.0996	-0.70163	0.48291	NA
AC002551.1	6.45218	0.39765	0.95217	0	1	1
AC002553.1	3.63258	0.265094	1.07378	0	1	1
AC002553.2	0.116597	-1.17931	4.08052	-0.0439427	0.96495	NA
AC002558.1	0	NA	NA	NA	NA	NA
AC002558.2	4.34038	-0.440802	0.900784	0	1	1
AC002558.3	11.6388	-0.65838	0.810088	0	1	1
AC002563.1	0	NA	NA	NA	NA	NA
AC002980.1	0	NA	NA	NA	NA	NA
AC002981.1	0	NA	NA	NA	NA	NA
AC002984.1	0	NA	NA	NA	NA	NA
AC002985.1	0	NA	NA	NA	NA	NA
AC002996.1	0	NA	NA	NA	NA	NA
AC003001.1	0	NA	NA	NA	NA	NA
AC003001.2	0	NA	NA	NA	NA	NA
AC003002.1	0	NA	NA	NA	NA	NA
AC003002.2	1.76313	-4.39124	2.11025	-1.60703	0.108049	0.401006
AC003002.3	0	NA	NA	NA	NA	NA
AC003005.1	0	NA	NA	NA	NA	NA
AC003005.2	0.241881	0	4.08052	0	1	NA
AC003006.1	2.94097	2.63967	1.89468	0.865406	0.386816	1
AC003009.1	0	NA	NA	NA	NA	NA
AC003035.1	1.19541	-4.27327	2.12288	-1.5419	0.123099	NA
AC003035.2	0	NA	NA	NA	NA	NA
AC003042.1	0	NA	NA	NA	NA	NA
AC003042.2	0	NA	NA	NA	NA	NA
AC003043.1	0	NA	NA	NA	NA	NA
AC003043.2	0	NA	NA	NA	NA	NA
AC003043.3	7.982	0.458578	0.720447	0	1	1
AC003070.1	0.120941	0	4.08052	0	1	NA
AC003070.2	0	NA	NA	NA	NA	NA
AC003070.3	0	NA	NA	NA	NA	NA
AC003070.4	0.120941	0	4.08052	0	1	NA
AC003070.5	0	NA	NA	NA	NA	NA
AC003070.6	0	NA	NA	NA	NA	NA
AC003070.7	0	NA	NA	NA	NA	NA
AC003071.1	0	NA	NA	NA	NA	NA
AC003072.1	0	NA	NA	NA	NA	NA
AC003080.1	0	NA	NA	NA	NA	NA
AC003084.1	0	NA	NA	NA	NA	NA
AC003087.1	0	NA	NA	NA	NA	NA
AC003092.1	190.866	-11.6115	1.19763	-8.86038	7.97406e-19	3.10059e-17
AC003092.2	0.699236	-3.68149	3.95137	-0.678622	0.497378	NA
AC003098.1	0	NA	NA	NA	NA	NA
AC003101.1	0	NA	NA	NA	NA	NA
AC003101.2	0	NA	NA	NA	NA	NA
AC003102.1	29.4346	4.27666	0.70789	4.62876	3.67858e-06	3.95631e-05
AC003103.1	0	NA	NA	NA	NA	NA
AC003103.2	0.120941	0	4.08052	0	1	NA
AC003109.1	0	NA	NA	NA	NA	NA
AC003657.1	0	NA	NA	NA	NA	NA
AC003657.2	0	NA	NA	NA	NA	NA
AC003659.1	0	NA	NA	NA	NA	NA
AC003666.1	0	NA	NA	NA	NA	NA
AC003669.1	0	NA	NA	NA	NA	NA
AC003681.1	79.2531	0.879588	0.256555	0	1	1
AC003682.1	0.0874045	-1.17931	4.08052	-0.0439427	0.96495	NA
AC003684.1	0.719788	0.453521	3.00006	0	1	NA
AC003685.1	0	NA	NA	NA	NA	NA
AC003685.2	0	NA	NA	NA	NA	NA
AC003686.1	0	NA	NA	NA	NA	NA
AC003687.1	0	NA	NA	NA	NA	NA
AC003688.1	0	NA	NA	NA	NA	NA
AC003688.2	0	NA	NA	NA	NA	NA
AC003688.3	0	NA	NA	NA	NA	NA
AC003950.1	0.0553716	0.673132	4.0696	0	1	NA
AC003956.1	0	NA	NA	NA	NA	NA
AC003958.1	0	NA	NA	NA	NA	NA
AC003958.2	0	NA	NA	NA	NA	NA
AC003958.3	0	NA	NA	NA	NA	NA
AC003958.4	0	NA	NA	NA	NA	NA
AC003958.5	0	NA	NA	NA	NA	NA
AC003965.1	1.25301	3.30226	2.15436	1.06865	0.285229	NA
AC003965.2	0	NA	NA	NA	NA	NA
AC003965.3	1.25301	3.30226	2.15436	1.06865	0.285229	NA
AC003973.1	0	NA	NA	NA	NA	NA
AC003975.1	2.11126	0.854642	1.82805	0	1	1
AC003976.1	0	NA	NA	NA	NA	NA
AC003976.2	0	NA	NA	NA	NA	NA
AC003982.1	0	NA	NA	NA	NA	NA
AC003984.1	0	NA	NA	NA	NA	NA
AC003985.1	0	NA	NA	NA	NA	NA
AC003986.1	0	NA	NA	NA	NA	NA
AC003986.2	2.5518	-5.30972	1.81256	-2.37769	0.0174212	0.0885679
AC003986.3	0	NA	NA	NA	NA	NA
AC003988.1	0	NA	NA	NA	NA	NA
AC003989.1	0	NA	NA	NA	NA	NA
AC003989.2	0	NA	NA	NA	NA	NA
AC003991.1	0.948326	0.580684	2.29852	0	1	NA
AC003991.2	0.364256	-1.5482	4.00003	-0.13705	0.890991	NA
AC003992.1	0	NA	NA	NA	NA	NA
AC004000.1	0	NA	NA	NA	NA	NA
AC004004.1	0	NA	NA	NA	NA	NA
AC004006.1	0	NA	NA	NA	NA	NA
AC004009.1	0	NA	NA	NA	NA	NA
AC004012.1	0.126632	0.892165	4.06273	0	1	NA
AC004014.1	0	NA	NA	NA	NA	NA
AC004022.1	0	NA	NA	NA	NA	NA
AC004022.2	0	NA	NA	NA	NA	NA
AC004023.1	1.29399	0.565106	1.64452	0	1	NA
AC004024.1	0	NA	NA	NA	NA	NA
AC004034.1	0	NA	NA	NA	NA	NA
AC004039.1	3.37443	1.323	1.20608	0.267808	0.788847	1
AC004052.1	0	NA	NA	NA	NA	NA
AC004053.1	0.276858	2.17953	4.00353	0.294621	0.768283	NA
AC004054.1	0	NA	NA	NA	NA	NA
AC004057.1	0	NA	NA	NA	NA	NA
AC004062.1	0	NA	NA	NA	NA	NA
AC004063.1	1.25943	0.996141	1.97814	0	1	NA
AC004066.1	0	NA	NA	NA	NA	NA
AC004067.1	3.24362	-2.08457	1.17198	-0.925411	0.354752	1
AC004069.1	0.340942	1.02725	3.75829	0.00724984	0.994216	NA
AC004069.2	0	NA	NA	NA	NA	NA
AC004069.3	0	NA	NA	NA	NA	NA
AC004074.1	0	NA	NA	NA	NA	NA
AC004076.1	0.166115	1.53853	4.04689	0.133071	0.894137	NA
AC004076.2	20.2555	0.546786	0.487861	0	1	1
AC004079.1	0	NA	NA	NA	NA	NA
AC004079.2	0	NA	NA	NA	NA	NA
AC004079.3	0	NA	NA	NA	NA	NA
AC004079.4	0	NA	NA	NA	NA	NA
AC004079.5	0	NA	NA	NA	NA	NA
AC004080.1	0	NA	NA	NA	NA	NA
AC004080.10	0	NA	NA	NA	NA	NA
AC004080.11	0	NA	NA	NA	NA	NA
AC004080.12	0	NA	NA	NA	NA	NA
AC004080.13	0	NA	NA	NA	NA	NA
AC004080.14	0	NA	NA	NA	NA	NA
AC004080.15	0	NA	NA	NA	NA	NA
AC004080.16	0	NA	NA	NA	NA	NA
AC004080.2	0.972916	0.0934054	3.20593	0	1	NA
AC004080.3	0	NA	NA	NA	NA	NA
AC004080.4	0	NA	NA	NA	NA	NA
AC004080.5	0	NA	NA	NA	NA	NA
AC004080.6	0	NA	NA	NA	NA	NA
AC004080.7	0	NA	NA	NA	NA	NA
AC004080.8	0	NA	NA	NA	NA	NA
AC004080.9	0	NA	NA	NA	NA	NA
AC004083.1	1.01652	3.64118	2.12134	1.24505	0.213114	NA
AC004099.1	0	NA	NA	NA	NA	NA
AC004112.1	0	NA	NA	NA	NA	NA
AC004125.1	0	NA	NA	NA	NA	NA
AC004129.1	0	NA	NA	NA	NA	NA
AC004129.2	0	NA	NA	NA	NA	NA
AC004129.3	0	NA	NA	NA	NA	NA
AC004129.4	0	NA	NA	NA	NA	NA
AC004130.1	0	NA	NA	NA	NA	NA
AC004130.2	12.8639	2.03298	0.769995	1.34155	0.179743	0.59989
AC004134.1	0.0874045	-1.17931	4.08052	-0.0439427	0.96495	NA
AC004147.1	0	NA	NA	NA	NA	NA
AC004147.2	0	NA	NA	NA	NA	NA
AC004147.3	0	NA	NA	NA	NA	NA
AC004147.4	0	NA	NA	NA	NA	NA
AC004147.5	0	NA	NA	NA	NA	NA
AC004148.1	34.5306	0.417514	0.464953	0	1	1
AC004156.1	13.4516	0.669497	0.571136	0	1	1
AC004158.1	2.70606	-0.389357	1.49881	0	1	1
AC004160.1	0.788186	3.50663	2.46174	1.01823	0.308568	NA
AC004160.2	0	NA	NA	NA	NA	NA
AC004217.1	0.0553716	0.673132	4.0696	0	1	NA
AC004217.2	0	NA	NA	NA	NA	NA
AC004221.1	0	NA	NA	NA	NA	NA
AC004223.1	0	NA	NA	NA	NA	NA
AC004223.2	0	NA	NA	NA	NA	NA
AC004223.3	0	NA	NA	NA	NA	NA
AC004223.4	0.0553716	0.673132	4.0696	0	1	NA
AC004224.1	0.154442	-1.17931	4.08052	-0.0439427	0.96495	NA
AC004224.2	0	NA	NA	NA	NA	NA
AC004231.1	0.233724	0	4.08052	0	1	NA
AC004231.2	0	NA	NA	NA	NA	NA
AC004231.3	0	NA	NA	NA	NA	NA
AC004232.1	0	NA	NA	NA	NA	NA
AC004233.1	0.387601	2.64686	3.97724	0.41407	0.678823	NA
AC004233.2	14.2723	4.25742	0.910464	3.57776	0.000346552	0.00267738
AC004233.3	0.460902	2.48182	3.37527	0.439024	0.660644	NA
AC004241.1	2.59045	1.39616	1.48896	0.266066	0.790188	1
AC004241.2	0.0553716	0.673132	4.0696	0	1	NA
AC004241.3	13.8905	0.194211	0.614691	0	1	1
AC004241.4	0	NA	NA	NA	NA	NA
AC004253.1	0.154442	-1.17931	4.08052	-0.0439427	0.96495	NA
AC004253.2	0	NA	NA	NA	NA	NA
AC004257.1	0.241881	0	4.08052	0	1	NA
AC004263.1	0.142794	0.892165	4.06273	0	1	NA
AC004264.1	6.01059	-0.997807	0.996347	0	1	1
AC004381.1	0	NA	NA	NA	NA	NA
AC004381.2	0	NA	NA	NA	NA	NA
AC004381.3	0.428383	2.70479	3.97451	0.428931	0.667973	NA
AC004381.4	0.204001	-1.9453	4.0479	-0.233529	0.81535	NA
AC004383.1	0	NA	NA	NA	NA	NA
AC004386.1	1.85291	-0.249017	1.32534	0	1	1
AC004386.2	0	NA	NA	NA	NA	NA
AC004386.3	0	NA	NA	NA	NA	NA
AC004386.4	0	NA	NA	NA	NA	NA
AC004386.5	0	NA	NA	NA	NA	NA
AC004386.6	0	NA	NA	NA	NA	NA
AC004386.7	0	NA	NA	NA	NA	NA
AC004408.1	0.112784	0	4.08052	0	1	NA
AC004415.1	0	NA	NA	NA	NA	NA
AC004448.1	0	NA	NA	NA	NA	NA
AC004448.2	0.442035	-2.57799	3.4493	-0.457481	0.647325	NA
AC004448.3	0	NA	NA	NA	NA	NA
AC004448.4	0	NA	NA	NA	NA	NA
AC004449.1	0	NA	NA	NA	NA	NA
AC004453.1	0.442677	-0.282838	3.14064	0	1	NA
AC004461.1	0	NA	NA	NA	NA	NA
AC004461.2	0	NA	NA	NA	NA	NA
AC004461.3	0	NA	NA	NA	NA	NA
AC004466.1	0	NA	NA	NA	NA	NA
AC004466.2	0	NA	NA	NA	NA	NA
AC004466.3	0	NA	NA	NA	NA	NA
AC004467.1	0	NA	NA	NA	NA	NA
AC004470.1	0	NA	NA	NA	NA	NA
AC004470.2	0	NA	NA	NA	NA	NA
AC004471.1	0.112784	0	4.08052	0	1	NA
AC004471.2	0	NA	NA	NA	NA	NA
AC004477.1	5.97978	0.105656	0.930406	0	1	1
AC004477.2	0	NA	NA	NA	NA	NA
AC004477.3	0.616307	-0.759395	2.75103	0	1	NA
AC004485.1	0	NA	NA	NA	NA	NA
AC004486.1	0	NA	NA	NA	NA	NA
AC004490.1	0.209814	-0.288656	4.0696	0	1	NA
AC004492.1	0.288565	-1.19129	4.02873	-0.0474804	0.96213	NA
AC004492.2	0.288565	-1.19129	4.02873	-0.0474804	0.96213	NA
AC004494.1	1.93241	2.15572	1.57205	0.73517	0.462236	1
AC004510.1	0	NA	NA	NA	NA	NA
AC004522.1	0	NA	NA	NA	NA	NA
AC004522.2	0	NA	NA	NA	NA	NA
AC004522.3	0	NA	NA	NA	NA	NA
AC004522.4	0	NA	NA	NA	NA	NA
AC004528.1	0.469541	-1.17931	3.48686	-0.0514251	0.958987	NA
AC004528.2	0	NA	NA	NA	NA	NA
AC004540.1	0	NA	NA	NA	NA	NA
AC004540.2	1.33588	3.08721	2.04363	1.02132	0.307101	NA
AC004542.1	0	NA	NA	NA	NA	NA
AC004542.2	0.12008	0	4.08052	0	1	NA
AC004542.3	0	NA	NA	NA	NA	NA
AC004542.4	0	NA	NA	NA	NA	NA
AC004542.5	0	NA	NA	NA	NA	NA
AC004542.6	0	NA	NA	NA	NA	NA
AC004543.1	0	NA	NA	NA	NA	NA
AC004551.1	1.44349	-2.18543	1.76082	-0.673225	0.500804	NA
AC004552.1	0.154442	-1.17931	4.08052	-0.0439427	0.96495	NA
AC004554.1	0	NA	NA	NA	NA	NA
AC004554.2	0	NA	NA	NA	NA	NA
AC004556.1	0	NA	NA	NA	NA	NA
AC004556.2	0	NA	NA	NA	NA	NA
AC004556.3	0	NA	NA	NA	NA	NA
AC004556.4	0	NA	NA	NA	NA	NA
AC004562.1	0	NA	NA	NA	NA	NA
AC004584.1	1.25875	0.275266	2.27954	0	1	NA
AC004584.2	0	NA	NA	NA	NA	NA
AC004584.3	0.959425	2.00106	2.53027	0.395635	0.692374	NA
AC004585.1	0	NA	NA	NA	NA	NA
AC004590.1	0.32478	0.95105	3.81531	0	1	NA
AC004593.1	0	NA	NA	NA	NA	NA
AC004593.2	7.50498	-2.8808	1.05764	-1.7783	0.075354	0.300668
AC004594.1	2.40363	0.834204	1.63048	0	1	1
AC004596.1	0.142794	0.892165	4.06273	0	1	NA
AC004597.1	0	NA	NA	NA	NA	NA
AC004637.1	0	NA	NA	NA	NA	NA
AC004664.1	0	NA	NA	NA	NA	NA
AC004672.1	0	NA	NA	NA	NA	NA
AC004672.2	0.817323	1.12898	2.21126	0.058328	0.953487	NA
AC004674.1	0	NA	NA	NA	NA	NA
AC004674.2	0	NA	NA	NA	NA	NA
AC004675.1	0.546421	-2.90962	3.25265	-0.587095	0.55714	NA
AC004675.2	0	NA	NA	NA	NA	NA
AC004678.1	0	NA	NA	NA	NA	NA
AC004687.1	0	NA	NA	NA	NA	NA
AC004687.2	16.481	7.2555	1.27134	4.92039	8.6374e-07	1.03043e-05
AC004690.1	0	NA	NA	NA	NA	NA
AC004690.2	0.352944	0	4.08052	0	1	NA
AC004691.1	0.674898	-2.57977	2.73603	-0.577396	0.563672	NA
AC004691.2	0	NA	NA	NA	NA	NA
AC004692.1	0	NA	NA	NA	NA	NA
AC004692.2	0	NA	NA	NA	NA	NA
AC004696.1	0	NA	NA	NA	NA	NA
AC004702.1	0	NA	NA	NA	NA	NA
AC004704.1	0.232864	0	4.08052	0	1	NA
AC004706.1	0	NA	NA	NA	NA	NA
AC004706.2	0.126632	0.892165	4.06273	0	1	NA
AC004707.1	0	NA	NA	NA	NA	NA
AC004707.2	0	NA	NA	NA	NA	NA
AC004765.1	0	NA	NA	NA	NA	NA
AC004771.1	0	NA	NA	NA	NA	NA
AC004771.2	1.11589	4.14801	2.44737	1.28628	0.198344	NA
AC004771.3	4.8135	3.535	1.19726	2.11734	0.0342309	0.15653
AC004771.4	0	NA	NA	NA	NA	NA
AC004774.1	0	NA	NA	NA	NA	NA
AC004774.2	0	NA	NA	NA	NA	NA
AC004774.3	0	NA	NA	NA	NA	NA
AC004775.1	0.0553716	0.673132	4.0696	0	1	NA
AC004784.1	1.53274	-4.69389	2.04363	-1.80752	0.0706816	NA
AC004788.1	0	NA	NA	NA	NA	NA
AC004790.1	0	NA	NA	NA	NA	NA
AC004792.1	0	NA	NA	NA	NA	NA
AC004797.1	2.10837	-0.157092	1.6015	0	1	1
AC004801.1	0	NA	NA	NA	NA	NA
AC004801.2	0.830002	2.56948	2.70612	0.579974	0.561932	NA
AC004801.3	0	NA	NA	NA	NA	NA
AC004801.4	1.08419	-0.0115506	2.25177	0	1	NA
AC004801.5	0.207485	-1.17931	4.08052	-0.0439427	0.96495	NA
AC004801.6	2.65102	-0.013821	1.15496	0	1	1
AC004803.1	17.1076	-0.229422	0.649752	0	1	1
AC004805.1	0	NA	NA	NA	NA	NA
AC004805.2	0	NA	NA	NA	NA	NA
AC004805.3	0	NA	NA	NA	NA	NA
AC004812.1	0	NA	NA	NA	NA	NA
AC004812.2	16.069	1.17348	0.574766	0.301819	0.76279	1
AC004815.1	0	NA	NA	NA	NA	NA
AC004816.1	10.9885	4.57978	1.30206	2.74931	0.00597212	0.0349863
AC004816.2	0.12008	0	4.08052	0	1	NA
AC004817.1	0.247573	0.892168	4.06273	0	1	NA
AC004817.2	0	NA	NA	NA	NA	NA
AC004817.3	1.45445	0.237751	1.84271	0	1	NA
AC004817.4	11.6959	1.34281	0.623636	0.5497	0.582525	1
AC004825.1	0	NA	NA	NA	NA	NA
AC004825.2	0.646552	2.26788	2.47702	0.511856	0.608752	NA
AC004828.1	0	NA	NA	NA	NA	NA
AC004830.1	0	NA	NA	NA	NA	NA
AC004830.2	2.38781	5.07939	1.80051	2.26569	0.0234706	0.114297
AC004832.1	0.110743	1.19251	4.05461	0.0474781	0.962132	NA
AC004832.2	0	NA	NA	NA	NA	NA
AC004832.3	0.894318	0.0395106	2.59054	0	1	NA
AC004832.4	0	NA	NA	NA	NA	NA
AC004832.5	1.23594	0.446936	2.16594	0	1	NA
AC004832.6	0.126632	0.892165	4.06273	0	1	NA
AC004834.1	5.10758	1.57065	0.946905	0.602648	0.546743	1
AC004835.1	1.4778	0.317972	1.86689	0	1	NA
AC004835.2	0	NA	NA	NA	NA	NA
AC004837.1	0	NA	NA	NA	NA	NA
AC004837.2	3.15071	-3.51195	1.47002	-1.70879	0.0874901	0.339
AC004837.3	0	NA	NA	NA	NA	NA
AC004839.1	0	NA	NA	NA	NA	NA
AC004839.2	0.239416	0.892168	4.06273	0	1	NA
AC004839.3	0	NA	NA	NA	NA	NA
AC004839.4	0.239416	0.892168	4.06273	0	1	NA
AC004840.1	0	NA	NA	NA	NA	NA
AC004840.2	0	NA	NA	NA	NA	NA
AC004846.1	0.985647	1.64963	2.49079	0.260811	0.794238	NA
AC004846.2	0.310931	0.232687	3.94568	0	1	NA
AC004847.1	0	NA	NA	NA	NA	NA
AC004849.1	0	NA	NA	NA	NA	NA
AC004852.1	0	NA	NA	NA	NA	NA
AC004852.2	0	NA	NA	NA	NA	NA
AC004852.3	0	NA	NA	NA	NA	NA
AC004852.4	0	NA	NA	NA	NA	NA
AC004852.5	0	NA	NA	NA	NA	NA
AC004852.6	0	NA	NA	NA	NA	NA
AC004854.1	0	NA	NA	NA	NA	NA
AC004854.2	2.84663	-1.94761	1.25941	-0.752425	0.451795	1
AC004858.1	0	NA	NA	NA	NA	NA
AC004862.1	0	NA	NA	NA	NA	NA
AC004865.1	1.43022	-1.08516	1.66453	-0.0511599	0.959198	NA
AC004865.2	0	NA	NA	NA	NA	NA
AC004866.1	0	NA	NA	NA	NA	NA
AC004866.2	0	NA	NA	NA	NA	NA
AC004869.1	0	NA	NA	NA	NA	NA
AC004869.2	0	NA	NA	NA	NA	NA
AC004870.1	0	NA	NA	NA	NA	NA
AC004870.2	0.628923	2.568	2.81571	0.556874	0.577613	NA
AC004870.3	0	NA	NA	NA	NA	NA
AC004870.4	0	NA	NA	NA	NA	NA
AC004875.1	0	NA	NA	NA	NA	NA
AC004877.1	0.395463	-1.17931	3.67077	-0.0488484	0.96104	NA
AC004879.1	0	NA	NA	NA	NA	NA
AC004882.1	0	NA	NA	NA	NA	NA
AC004882.2	0	NA	NA	NA	NA	NA
AC004882.3	0	NA	NA	NA	NA	NA
AC004884.1	0	NA	NA	NA	NA	NA
AC004884.2	0.126632	0.892165	4.06273	0	1	NA
AC004888.1	0	NA	NA	NA	NA	NA
AC004890.1	0	NA	NA	NA	NA	NA
AC004890.2	4.40834	-0.559858	0.92063	0	1	1
AC004890.3	0	NA	NA	NA	NA	NA
AC004893.1	0	NA	NA	NA	NA	NA
AC004895.1	0.112784	0	4.08052	0	1	NA
AC004898.1	0.126632	0.892165	4.06273	0	1	NA
AC004899.1	0	NA	NA	NA	NA	NA
AC004900.1	0	NA	NA	NA	NA	NA
AC004908.1	2.66821	-1.80469	1.43902	-0.55919	0.576032	1
AC004908.2	1.34189	-2.70442	2.27971	-0.747644	0.454675	NA
AC004908.3	0.869903	-0.380749	2.2009	0	1	NA
AC004909.1	0	NA	NA	NA	NA	NA
AC004910.1	8.39738	1.23404	0.790565	0.296045	0.767196	1
AC004911.1	0	NA	NA	NA	NA	NA
AC004912.1	0	NA	NA	NA	NA	NA
AC004917.1	1.26278	2.03377	2.20128	0.46962	0.638627	NA
AC004918.1	6.75334	2.04194	0.850422	1.2252	0.220501	0.703342
AC004918.2	0.138315	0	4.08052	0	1	NA
AC004918.3	0	NA	NA	NA	NA	NA
AC004918.4	6.75334	2.04194	0.850422	1.2252	0.220501	0.703342
AC004918.5	0.802496	1.31444	2.26493	0.138829	0.889585	NA
AC004920.1	0	NA	NA	NA	NA	NA
AC004921.1	0	NA	NA	NA	NA	NA
AC004922.1	0.664459	3.40391	3.94879	0.608773	0.542675	NA
AC004923.1	0.0553716	0.673132	4.0696	0	1	NA
AC004923.2	0	NA	NA	NA	NA	NA
AC004923.3	0	NA	NA	NA	NA	NA
AC004923.4	0.271039	-2.26848	4.02396	-0.315233	0.752585	NA
AC004930.1	0	NA	NA	NA	NA	NA
AC004938.1	0	NA	NA	NA	NA	NA
AC004941.1	6.65551	0.727996	0.880321	0	1	1
AC004941.2	0	NA	NA	NA	NA	NA
AC004943.1	0.354665	0	4.08052	0	1	NA
AC004943.2	14.6375	0.523955	0.526958	0	1	1
AC004943.3	0.230181	-0.90785	4.0459	0	1	NA
AC004944.1	0	NA	NA	NA	NA	NA
AC004945.1	0	NA	NA	NA	NA	NA
AC004946.1	0	NA	NA	NA	NA	NA
AC004946.2	0	NA	NA	NA	NA	NA
AC004947.1	0	NA	NA	NA	NA	NA
AC004948.1	0.120941	0	4.08052	0	1	NA
AC004949.1	0.0874045	-1.17931	4.08052	-0.0439427	0.96495	NA
AC004951.1	9.86747	3.2323	0.908831	2.45623	0.0140404	0.0737098
AC004951.2	0	NA	NA	NA	NA	NA
AC004951.3	0	NA	NA	NA	NA	NA
AC004951.4	0.262856	-0.288658	4.0696	0	1	NA
AC004965.1	0	NA	NA	NA	NA	NA
AC004966.1	0	NA	NA	NA	NA	NA
AC004967.1	0.919015	2.01453	2.61435	0.38806	0.697971	NA
AC004967.2	8.27814	1.69231	0.77821	0.889623	0.373668	1
AC004969.1	0.267226	-1.17931	4.08052	-0.0439427	0.96495	NA
AC004973.1	0	NA	NA	NA	NA	NA
AC004974.1	0.0874045	-1.17931	4.08052	-0.0439427	0.96495	NA
AC004975.1	0	NA	NA	NA	NA	NA
AC004975.2	0	NA	NA	NA	NA	NA
AC004980.1	2.78675	0.914943	1.36415	0	1	1
AC004980.2	0	NA	NA	NA	NA	NA
AC004980.3	0.262213	-2.29286	4.02203	-0.321445	0.747873	NA
AC004980.4	0	NA	NA	NA	NA	NA
AC004980.5	0.112784	0	4.08052	0	1	NA
AC004980.6	2.21313	-0.608865	1.34406	0	1	1
AC004980.7	0	NA	NA	NA	NA	NA
AC004980.8	0	NA	NA	NA	NA	NA
AC004982.1	3.76405	5.24028	1.50859	2.81076	0.00494253	0.029687
AC004982.2	0.32478	0.95105	3.81531	0	1	NA
AC004986.1	0	NA	NA	NA	NA	NA
AC004987.1	0	NA	NA	NA	NA	NA
AC004987.2	0	NA	NA	NA	NA	NA
AC004987.3	0	NA	NA	NA	NA	NA
AC004988.1	0.611708	-0.55367	2.76671	0	1	NA
AC004990.1	0.379471	-0.0769233	3.71645	0	1	NA
AC004997.1	0	NA	NA	NA	NA	NA
AC005000.1	0	NA	NA	NA	NA	NA
AC005000.2	0	NA	NA	NA	NA	NA
AC005002.1	0	NA	NA	NA	NA	NA
AC005002.2	0	NA	NA	NA	NA	NA
AC005005.1	0	NA	NA	NA	NA	NA
AC005005.2	0	NA	NA	NA	NA	NA
AC005005.3	0.271039	-2.26848	4.02396	-0.315233	0.752585	NA
AC005005.4	37.2363	0.499867	0.318686	0	1	1
AC005006.1	0	NA	NA	NA	NA	NA
AC005008.1	0	NA	NA	NA	NA	NA
AC005008.2	0	NA	NA	NA	NA	NA
AC005009.1	0	NA	NA	NA	NA	NA
AC005011.1	0	NA	NA	NA	NA	NA
AC005013.1	0	NA	NA	NA	NA	NA
AC005014.1	0	NA	NA	NA	NA	NA
AC005014.2	0.360241	0	4.08052	0	1	NA
AC005014.3	0	NA	NA	NA	NA	NA
AC005019.1	0	NA	NA	NA	NA	NA
AC005019.2	0	NA	NA	NA	NA	NA
AC005020.1	0	NA	NA	NA	NA	NA
AC005020.2	0	NA	NA	NA	NA	NA
AC005021.1	0	NA	NA	NA	NA	NA
AC005034.1	0	NA	NA	NA	NA	NA
AC005034.2	0	NA	NA	NA	NA	NA
AC005034.3	0	NA	NA	NA	NA	NA
AC005034.4	8.96764	-0.102241	0.646447	0	1	1
AC005034.5	0.99306	2.28824	2.22723	0.578404	0.562991	NA
AC005034.6	0.908952	-3.35251	2.23047	-1.05471	0.291557	NA
AC005037.1	0.982174	-0.448997	2.74614	0	1	NA
AC005037.2	0	NA	NA	NA	NA	NA
AC005040.1	0	NA	NA	NA	NA	NA
AC005041.1	9.43029	0.60402	0.701445	0	1	1
AC005041.2	0	NA	NA	NA	NA	NA
AC005041.3	0.0553716	0.673132	4.0696	0	1	NA
AC005042.1	0	NA	NA	NA	NA	NA
AC005042.2	0	NA	NA	NA	NA	NA
AC005045.1	0	NA	NA	NA	NA	NA
AC005045.2	0	NA	NA	NA	NA	NA
AC005046.1	0	NA	NA	NA	NA	NA
AC005046.2	2.15194	-3.95863	1.66987	-1.77177	0.0764328	0.30368
AC005049.1	0	NA	NA	NA	NA	NA
AC005050.1	0.174809	-1.7985	4.05689	-0.196826	0.843964	NA
AC005062.1	0.833232	2.17989	2.64838	0.445514	0.655948	NA
AC005064.1	0.232864	0	4.08052	0	1	NA
AC005064.2	0	NA	NA	NA	NA	NA
AC005064.3	0	NA	NA	NA	NA	NA
AC005066.1	0	NA	NA	NA	NA	NA
AC005070.1	0.154442	-1.17931	4.08052	-0.0439427	0.96495	NA
AC005070.2	0	NA	NA	NA	NA	NA
AC005070.3	5.04671	0.750119	1.0122	0	1	1
AC005071.1	0	NA	NA	NA	NA	NA
AC005072.1	0.852242	-1.02696	2.75459	-0.00978581	0.992192	NA
AC005076.1	0	NA	NA	NA	NA	NA
AC005076.2	0.865391	3.54898	2.38324	1.06955	0.284823	NA
AC005076.3	0	NA	NA	NA	NA	NA
AC005077.1	0.154442	-1.17931	4.08052	-0.0439427	0.96495	NA
AC005077.2	0	NA	NA	NA	NA	NA
AC005077.3	0	NA	NA	NA	NA	NA
AC005077.4	0.12008	0	4.08052	0	1	NA
AC005082.1	0.225567	0	4.08052	0	1	NA
AC005082.2	0	NA	NA	NA	NA	NA
AC005083.1	1.22571	3.7814	2.28775	1.21578	0.224068	NA
AC005084.1	0	NA	NA	NA	NA	NA
AC005086.1	0	NA	NA	NA	NA	NA
AC005086.2	0.484361	2.53484	3.3253	0.461563	0.644394	NA
AC005086.3	0.110743	1.19251	4.05461	0.0474781	0.962132	NA
AC005086.4	0	NA	NA	NA	NA	NA
AC005086.5	0	NA	NA	NA	NA	NA
AC005088.1	0	NA	NA	NA	NA	NA
AC005089.1	6.7343	0.308937	0.780646	0	1	1
AC005090.1	0	NA	NA	NA	NA	NA
AC005091.1	0.198148	0.230716	4.05461	0	1	NA
AC005094.1	0	NA	NA	NA	NA	NA
AC005096.1	0.120941	0	4.08052	0	1	NA
AC005099.1	0	NA	NA	NA	NA	NA
AC005100.1	0	NA	NA	NA	NA	NA
AC005100.2	0	NA	NA	NA	NA	NA
AC005102.1	0	NA	NA	NA	NA	NA
AC005104.1	0	NA	NA	NA	NA	NA
AC005104.2	0	NA	NA	NA	NA	NA
AC005105.1	0	NA	NA	NA	NA	NA
AC005144.1	0	NA	NA	NA	NA	NA
AC005154.1	0	NA	NA	NA	NA	NA
AC005154.2	1.21692	1.84023	2.06272	0.407342	0.683757	NA
AC005154.3	0	NA	NA	NA	NA	NA
AC005154.4	0	NA	NA	NA	NA	NA
AC005154.5	0	NA	NA	NA	NA	NA
AC005156.1	0.844844	-0.440099	1.96506	0	1	NA
AC005160.1	0	NA	NA	NA	NA	NA
AC005162.1	0	NA	NA	NA	NA	NA
AC005162.2	0.942269	-2.64019	2.20518	-0.743791	0.457003	NA
AC005165.1	0	NA	NA	NA	NA	NA
AC005165.2	0	NA	NA	NA	NA	NA
AC005176.1	0.367653	0.885827	3.75703	0	1	NA
AC005176.2	0	NA	NA	NA	NA	NA
AC005178.1	0	NA	NA	NA	NA	NA
AC005180.1	0.142794	0.892165	4.06273	0	1	NA
AC005180.2	0.320557	0.576736	4.04689	0	1	NA
AC005181.1	0	NA	NA	NA	NA	NA
AC005183.1	0	NA	NA	NA	NA	NA
AC005183.2	0	NA	NA	NA	NA	NA
AC005185.1	0	NA	NA	NA	NA	NA
AC005189.1	0	NA	NA	NA	NA	NA
AC005191.1	0	NA	NA	NA	NA	NA
AC005197.1	0.34946	-1.17931	3.80365	-0.0471418	0.9624	NA
AC005208.1	0	NA	NA	NA	NA	NA
AC005209.1	0	NA	NA	NA	NA	NA
AC005219.1	0	NA	NA	NA	NA	NA
AC005220.1	0.98096	2.99537	2.21149	0.902277	0.36691	NA
AC005224.1	1.19778	3.27601	2.08473	1.09176	0.27494	NA
AC005224.2	3.30299	1.38886	1.24612	0.312053	0.755	1
AC005224.3	1.81487	0.51767	1.93816	0	1	1
AC005225.1	0	NA	NA	NA	NA	NA
AC005225.2	0	NA	NA	NA	NA	NA
AC005225.3	0	NA	NA	NA	NA	NA
AC005229.1	0	NA	NA	NA	NA	NA
AC005229.2	0	NA	NA	NA	NA	NA
AC005229.3	0	NA	NA	NA	NA	NA
AC005229.4	34.1089	0.236295	0.38338	0	1	1
AC005230.1	0	NA	NA	NA	NA	NA
AC005232.1	0	NA	NA	NA	NA	NA
AC005234.1	0	NA	NA	NA	NA	NA
AC005237.1	0	NA	NA	NA	NA	NA
AC005237.2	0	NA	NA	NA	NA	NA
AC005244.1	0	NA	NA	NA	NA	NA
AC005244.2	0	NA	NA	NA	NA	NA
AC005252.1	0	NA	NA	NA	NA	NA
AC005252.4	0	NA	NA	NA	NA	NA
AC005253.1	5.50145	0.511102	0.896489	0	1	1
AC005253.2	0	NA	NA	NA	NA	NA
AC005255.1	0	NA	NA	NA	NA	NA
AC005256.1	0	NA	NA	NA	NA	NA
AC005258.1	0	NA	NA	NA	NA	NA
AC005261.1	67.9725	-0.506301	0.270408	0	1	1
AC005261.2	0	NA	NA	NA	NA	NA
AC005261.3	17.1191	-0.813823	0.47661	0	1	1
AC005261.4	0	NA	NA	NA	NA	NA
AC005262.1	0	NA	NA	NA	NA	NA
AC005262.2	0	NA	NA	NA	NA	NA
AC005264.1	0	NA	NA	NA	NA	NA
AC005277.1	0	NA	NA	NA	NA	NA
AC005277.2	0	NA	NA	NA	NA	NA
AC005280.1	0	NA	NA	NA	NA	NA
AC005280.2	0.961289	-3.95235	2.71871	-1.08594	0.277506	NA
AC005280.3	0.262213	-2.29286	4.02203	-0.321445	0.747873	NA
AC005281.1	0	NA	NA	NA	NA	NA
AC005288.1	29.7619	-1.2954	0.391391	-0.754744	0.450403	1
AC005291.1	0.743582	1.56421	2.42029	0.233115	0.815672	NA
AC005291.2	0	NA	NA	NA	NA	NA
AC005293.1	0	NA	NA	NA	NA	NA
AC005293.2	0	NA	NA	NA	NA	NA
AC005294.1	0	NA	NA	NA	NA	NA
AC005296.1	0	NA	NA	NA	NA	NA
AC005297.1	0	NA	NA	NA	NA	NA
AC005297.2	0	NA	NA	NA	NA	NA
AC005297.3	0	NA	NA	NA	NA	NA
AC005300.1	0.255578	0.892168	4.06273	0	1	NA
AC005301.1	26.951	6.66091	1.25768	4.50108	6.7608e-06	6.98668e-05
AC005303.1	0	NA	NA	NA	NA	NA
AC005304.1	0.142794	0.892165	4.06273	0	1	NA
AC005304.2	2.98674	-1.95269	1.48015	-0.643644	0.519806	1
AC005304.3	0.269427	2.02829	4.01394	0.256179	0.797812	NA
AC005306.1	0.31136	-0.406168	4.06511	0	1	NA
AC005307.1	0.112784	0	4.08052	0	1	NA
AC005323.1	0	NA	NA	NA	NA	NA
AC005323.2	0	NA	NA	NA	NA	NA
AC005324.1	0	NA	NA	NA	NA	NA
AC005324.2	0	NA	NA	NA	NA	NA
AC005324.3	0.87502	1.54697	2.63423	0.20764	0.83551	NA
AC005324.4	0	NA	NA	NA	NA	NA
AC005324.5	0.816159	-0.113996	2.72793	0	1	NA
AC005324.6	0	NA	NA	NA	NA	NA
AC005326.1	0	NA	NA	NA	NA	NA
AC005329.1	56.5544	-0.153313	0.539728	0	1	1
AC005329.2	15.3247	-0.496694	0.512268	0	1	1
AC005329.3	0	NA	NA	NA	NA	NA
AC005330.1	0	NA	NA	NA	NA	NA
AC005332.1	4.39583	-0.208894	0.878602	0	1	1
AC005332.2	0.29575	-1.7985	4.05689	-0.196826	0.843964	NA
AC005332.3	10.9367	1.51743	0.780204	0.663192	0.507207	1
AC005332.4	3.79624	0.970306	1.06988	0	1	1
AC005332.5	4.68997	2.00701	0.995486	1.01158	0.311739	0.922287
AC005332.6	96.3667	2.10411	0.288233	3.83061	0.000127826	0.00107999
AC005332.7	0.877714	0.292136	2.55825	0	1	NA
AC005336.1	0.0553716	0.673132	4.0696	0	1	NA
AC005336.2	0	NA	NA	NA	NA	NA
AC005339.1	1.79896	-1.83431	1.58013	-0.528002	0.597498	1
AC005341.1	0	NA	NA	NA	NA	NA
AC005342.1	4.03712	1.83961	1.0384	0.808562	0.418767	1
AC005342.2	0	NA	NA	NA	NA	NA
AC005342.3	0	NA	NA	NA	NA	NA
AC005342.4	4.03712	1.83961	1.0384	0.808562	0.418767	1
AC005343.1	1.98152	-0.608187	1.45189	0	1	1
AC005343.2	1.98152	-0.608187	1.45189	0	1	1
AC005344.1	0	NA	NA	NA	NA	NA
AC005344.2	0	NA	NA	NA	NA	NA
AC005345.1	0	NA	NA	NA	NA	NA
AC005351.1	0	NA	NA	NA	NA	NA
AC005355.1	0	NA	NA	NA	NA	NA
AC005357.1	0	NA	NA	NA	NA	NA
AC005357.2	0	NA	NA	NA	NA	NA
AC005358.1	0.605464	2.54151	3.73933	0.412243	0.680161	NA
AC005363.1	2.02977	0.0114369	1.81405	0	1	1
AC005363.2	0.696256	-1.51127	2.48134	-0.206044	0.836756	NA
AC005377.1	0	NA	NA	NA	NA	NA
AC005379.1	0	NA	NA	NA	NA	NA
AC005381.1	0	NA	NA	NA	NA	NA
AC005383.1	0.0553716	0.673132	4.0696	0	1	NA
AC005387.1	0	NA	NA	NA	NA	NA
AC005387.2	0	NA	NA	NA	NA	NA
AC005389.1	0	NA	NA	NA	NA	NA
AC005391.1	0	NA	NA	NA	NA	NA
AC005392.1	0	NA	NA	NA	NA	NA
AC005392.2	0	NA	NA	NA	NA	NA
AC005392.3	0.12008	0	4.08052	0	1	NA
AC005393.1	0.116597	-1.17931	4.08052	-0.0439427	0.96495	NA
AC005393.2	0.116597	-1.17931	4.08052	-0.0439427	0.96495	NA
AC005394.1	0	NA	NA	NA	NA	NA
AC005394.2	0	NA	NA	NA	NA	NA
AC005410.1	0.126632	0.892165	4.06273	0	1	NA
AC005410.2	23.5551	0.853744	0.444945	0	1	1
AC005412.1	0	NA	NA	NA	NA	NA
AC005414.1	0.110743	1.19251	4.05461	0.0474781	0.962132	NA
AC005414.2	0.110743	1.19251	4.05461	0.0474781	0.962132	NA
AC005476.1	0	NA	NA	NA	NA	NA
AC005476.2	0.472949	1.18449	3.47513	0.0530888	0.957661	NA
AC005477.1	0	NA	NA	NA	NA	NA
AC005479.1	0	NA	NA	NA	NA	NA
AC005479.2	0.396288	-2.82335	3.98707	-0.457316	0.647444	NA
AC005480.1	57.6068	1.75658	0.386894	1.95551	0.050523	0.216482
AC005480.2	0	NA	NA	NA	NA	NA
AC005481.1	0	NA	NA	NA	NA	NA
AC005482.1	0	NA	NA	NA	NA	NA
AC005486.1	0	NA	NA	NA	NA	NA
AC005487.1	0	NA	NA	NA	NA	NA
AC005495.2	1.8255	1.36688	1.83911	0.199486	0.841883	1
AC005498.1	0	NA	NA	NA	NA	NA
AC005498.2	0	NA	NA	NA	NA	NA
AC005498.3	0.233193	-2.08194	4.03976	-0.267822	0.788836	NA
AC005515.1	0.594825	0	3.1694	0	1	NA
AC005515.2	0	NA	NA	NA	NA	NA
AC005518.1	0	NA	NA	NA	NA	NA
AC005518.2	0	NA	NA	NA	NA	NA
AC005519.1	3.52267	0.855977	1.06904	0	1	1
AC005520.1	0	NA	NA	NA	NA	NA
AC005520.2	0	NA	NA	NA	NA	NA
AC005520.3	2.50825	1.13131	2.1895	0.0599741	0.952176	1
AC005520.4	0.364281	2.52514	3.98332	0.382882	0.701807	NA
AC005520.5	0.508843	2.58733	3.34523	0.474504	0.63514	NA
AC005520.6	0	NA	NA	NA	NA	NA
AC005520.7	0.943927	-1.17931	3.38256	-0.0530108	0.957723	NA
AC005521.1	0	NA	NA	NA	NA	NA
AC005522.1	0	NA	NA	NA	NA	NA
AC005523.1	0	NA	NA	NA	NA	NA
AC005523.2	2.95829	-1.80508	1.28679	-0.625647	0.531547	1
AC005524.1	0	NA	NA	NA	NA	NA
AC005529.1	0	NA	NA	NA	NA	NA
AC005531.1	2.15162	-2.19155	1.55576	-0.765898	0.443737	1
AC005532.1	0	NA	NA	NA	NA	NA
AC005532.2	0	NA	NA	NA	NA	NA
AC005534.1	3.18508	4.96014	1.51828	2.60831	0.00909909	0.0505594
AC005534.2	0	NA	NA	NA	NA	NA
AC005537.1	0	NA	NA	NA	NA	NA
AC005537.2	1.25667	0.582936	1.79281	0	1	NA
AC005538.1	0	NA	NA	NA	NA	NA
AC005540.1	0.142794	0.892165	4.06273	0	1	NA
AC005544.1	0.68396	3.1217	3.58152	0.592403	0.553581	NA
AC005544.2	0	NA	NA	NA	NA	NA
AC005546.1	0.12008	0	4.08052	0	1	NA
AC005548.1	2.68855	1.83542	1.47749	0.565429	0.571782	1
AC005549.1	0	NA	NA	NA	NA	NA
AC005550.1	0	NA	NA	NA	NA	NA
AC005550.2	0.233193	-2.08194	4.03976	-0.267822	0.788836	NA
AC005551.1	0	NA	NA	NA	NA	NA
AC005552.1	0	NA	NA	NA	NA	NA
AC005559.1	0	NA	NA	NA	NA	NA
AC005562.1	1.06593	-2.17124	2.43025	-0.481944	0.629846	NA
AC005562.2	0	NA	NA	NA	NA	NA
AC005580.1	0	NA	NA	NA	NA	NA
AC005586.1	0	NA	NA	NA	NA	NA
AC005586.2	0.294596	-1.3326	4.07727	-0.0815747	0.934985	NA
AC005587.1	0.154442	-1.17931	4.08052	-0.0439427	0.96495	NA
AC005588.1	0	NA	NA	NA	NA	NA
AC005592.1	0.112784	0	4.08052	0	1	NA
AC005597.1	0.120941	0	4.08052	0	1	NA
AC005606.1	22.6575	-0.216969	0.538815	0	1	1
AC005606.2	3.51789	0.833122	1.44203	0	1	1
AC005609.1	0.539126	3.05557	3.70475	0.554846	0.579	NA
AC005609.2	0	NA	NA	NA	NA	NA
AC005609.3	0	NA	NA	NA	NA	NA
AC005609.4	2.97234	4.15263	1.60736	1.96137	0.0498361	0.213953
AC005609.5	0.0874045	-1.17931	4.08052	-0.0439427	0.96495	NA
AC005614.1	6.85512	-2.12966	0.771565	-1.46411	0.143164	0.500366
AC005614.2	0	NA	NA	NA	NA	NA
AC005614.3	6.85512	-2.12966	0.771565	-1.46411	0.143164	0.500366
AC005614.4	0	NA	NA	NA	NA	NA
AC005616.1	0	NA	NA	NA	NA	NA
AC005618.1	8.14928	4.23145	1.08434	2.98012	0.0028814	0.0183439
AC005618.2	0	NA	NA	NA	NA	NA
AC005618.3	0.142794	0.892165	4.06273	0	1	NA
AC005619.1	4.36462	1.54023	1.04235	0.518275	0.604267	1
AC005622.1	0	NA	NA	NA	NA	NA
AC005625.1	0	NA	NA	NA	NA	NA
AC005631.1	0	NA	NA	NA	NA	NA
AC005632.1	0	NA	NA	NA	NA	NA
AC005632.2	0	NA	NA	NA	NA	NA
AC005632.3	6.49477	-0.354036	0.771106	0	1	1
AC005632.4	0	NA	NA	NA	NA	NA
AC005632.5	0	NA	NA	NA	NA	NA
AC005670.1	0.116597	-1.17931	4.08052	-0.0439427	0.96495	NA
AC005670.2	0.236677	-1.17931	4.08052	-0.0439427	0.96495	NA
AC005670.3	0.876563	0.336309	2.13634	0	1	NA
AC005674.1	0	NA	NA	NA	NA	NA
AC005674.2	1.52603	-4.41234	2.44572	-1.39523	0.162947	NA
AC005682.1	0	NA	NA	NA	NA	NA
AC005692.1	0.379897	2.54465	3.98231	0.387879	0.698106	NA
AC005692.2	0	NA	NA	NA	NA	NA
AC005692.3	2.09171	0.767673	1.37036	0	1	1
AC005695.1	1.20462	-2.65523	1.94937	-0.849109	0.39582	NA
AC005695.2	0	NA	NA	NA	NA	NA
AC005695.3	0	NA	NA	NA	NA	NA
AC005696.1	0	NA	NA	NA	NA	NA
AC005696.2	0	NA	NA	NA	NA	NA
AC005696.3	0	NA	NA	NA	NA	NA
AC005696.4	0.576824	-1.50284	2.83354	-0.17746	0.859147	NA
AC005697.1	0.971535	0.726858	2.49757	0	1	NA
AC005697.2	0	NA	NA	NA	NA	NA
AC005699.1	0	NA	NA	NA	NA	NA
AC005702.1	2.33323	3.86597	1.74207	1.64515	0.0999392	0.377079
AC005702.2	19.2555	4.82564	0.937133	4.08228	4.45959e-05	0.000406277
AC005702.3	0	NA	NA	NA	NA	NA
AC005702.4	0	NA	NA	NA	NA	NA
AC005703.1	0	NA	NA	NA	NA	NA
AC005703.2	0	NA	NA	NA	NA	NA
AC005703.3	0	NA	NA	NA	NA	NA
AC005703.4	0	NA	NA	NA	NA	NA
AC005722.1	0	NA	NA	NA	NA	NA
AC005722.2	0	NA	NA	NA	NA	NA
AC005722.3	0	NA	NA	NA	NA	NA
AC005722.4	0	NA	NA	NA	NA	NA
AC005725.1	1.56317	0.730087	2.04679	0	1	1
AC005726.1	0	NA	NA	NA	NA	NA
AC005726.2	0	NA	NA	NA	NA	NA
AC005726.3	0.616847	1.59298	2.47151	0.239926	0.810388	NA
AC005726.4	2.00635	0.653198	1.67456	0	1	1
AC005730.1	0	NA	NA	NA	NA	NA
AC005730.2	0.110743	1.19251	4.05461	0.0474781	0.962132	NA
AC005730.3	0.24016	0	4.08052	0	1	NA
AC005736.1	0	NA	NA	NA	NA	NA
AC005740.1	0	NA	NA	NA	NA	NA
AC005740.2	0	NA	NA	NA	NA	NA
AC005740.3	0	NA	NA	NA	NA	NA
AC005740.4	0.412221	2.65302	3.97694	0.41565	0.677666	NA
AC005741.1	0	NA	NA	NA	NA	NA
AC005746.1	0	NA	NA	NA	NA	NA
AC005746.2	5.2691	5.96299	1.42953	3.47177	0.000517043	0.00386135
AC005746.3	1.46518	3.85136	1.89572	1.5041	0.132555	NA
AC005753.1	0	NA	NA	NA	NA	NA
AC005757.1	0	NA	NA	NA	NA	NA
AC005758.1	0	NA	NA	NA	NA	NA
AC005759.1	1.59396	-0.377154	2.20897	0	1	1
AC005771.1	0	NA	NA	NA	NA	NA
AC005772.1	0	NA	NA	NA	NA	NA
AC005774.1	0	NA	NA	NA	NA	NA
AC005774.2	0	NA	NA	NA	NA	NA
AC005775.1	1.92469	0.2297	1.42191	0	1	1
AC005776.1	0	NA	NA	NA	NA	NA
AC005776.2	8.13776	0.971618	0.822364	0	1	1
AC005777.1	0	NA	NA	NA	NA	NA
AC005785.1	22.5398	0.66936	0.718274	0	1	1
AC005786.1	0	NA	NA	NA	NA	NA
AC005786.2	0.116597	-1.17931	4.08052	-0.0439427	0.96495	NA
AC005786.3	3.08629	-0.428409	1.33286	0	1	1
AC005787.1	0	NA	NA	NA	NA	NA
AC005789.1	0	NA	NA	NA	NA	NA
AC005790.1	0.12008	0	4.08052	0	1	NA
AC005798.1	0	NA	NA	NA	NA	NA
AC005808.1	0.142794	0.892165	4.06273	0	1	NA
AC005821.1	7.13829	2.57227	0.905466	1.73642	0.0824901	0.322665
AC005822.1	0	NA	NA	NA	NA	NA
AC005823.1	0	NA	NA	NA	NA	NA
AC005823.2	0	NA	NA	NA	NA	NA
AC005828.1	0	NA	NA	NA	NA	NA
AC005828.2	0	NA	NA	NA	NA	NA
AC005828.3	1.31261	1.04943	2.55762	0.0193247	0.984582	NA
AC005828.4	2.22728	4.04964	1.63123	1.86953	0.061549	0.254719
AC005828.5	0.0874045	-1.17931	4.08052	-0.0439427	0.96495	NA
AC005828.6	0	NA	NA	NA	NA	NA
AC005828.7	0	NA	NA	NA	NA	NA
AC005829.1	0.652269	3.41545	3.09888	0.77946	0.435709	NA
AC005829.2	0	NA	NA	NA	NA	NA
AC005832.1	1.44566	1.89764	1.69337	0.530088	0.596051	NA
AC005832.2	0	NA	NA	NA	NA	NA
AC005832.3	0.241021	0	4.08052	0	1	NA
AC005832.4	0	NA	NA	NA	NA	NA
AC005833.1	0.0874045	-1.17931	4.08052	-0.0439427	0.96495	NA
AC005833.2	0	NA	NA	NA	NA	NA
AC005837.1	0.891779	1.79404	2.18152	0.363987	0.715868	NA
AC005837.2	0	NA	NA	NA	NA	NA
AC005837.3	0	NA	NA	NA	NA	NA
AC005837.4	0	NA	NA	NA	NA	NA
AC005838.1	0	NA	NA	NA	NA	NA
AC005838.2	0	NA	NA	NA	NA	NA
AC005838.3	2.09029	1.20563	1.40624	0.146227	0.883743	1
AC005840.1	0	NA	NA	NA	NA	NA
AC005840.2	2.70032	0.354236	1.20684	0	1	1
AC005840.3	0	NA	NA	NA	NA	NA
AC005840.4	0	NA	NA	NA	NA	NA
AC005841.1	0	NA	NA	NA	NA	NA
AC005845.1	0	NA	NA	NA	NA	NA
AC005863.1	8.65269	6.62994	1.36316	4.13006	3.62675e-05	0.000335237
AC005865.1	2.67827	1.72238	1.34758	0.536058	0.591919	1
AC005868.1	0	NA	NA	NA	NA	NA
AC005871.1	0	NA	NA	NA	NA	NA
AC005871.2	0	NA	NA	NA	NA	NA
AC005884.1	0	NA	NA	NA	NA	NA
AC005884.2	1.01409	0.222318	2.26315	0	1	NA
AC005899.1	0	NA	NA	NA	NA	NA
AC005899.2	2.36643	-2.26032	1.55525	-0.810366	0.41773	1
AC005899.3	0	NA	NA	NA	NA	NA
AC005899.4	0.241846	-2.1149	4.03683	-0.276182	0.782408	NA
AC005899.5	32.1087	-1.50847	1.24352	-0.408895	0.682617	1
AC005899.6	1.12081	-1.10164	2.04682	-0.0496591	0.960394	NA
AC005899.7	20.5818	1.91379	0.538222	1.6978	0.0895452	0.345267
AC005899.8	0	NA	NA	NA	NA	NA
AC005899.9	1.13903	1.69466	2.00521	0.34643	0.729019	NA
AC005901.1	0	NA	NA	NA	NA	NA
AC005905.1	0	NA	NA	NA	NA	NA
AC005906.1	0	NA	NA	NA	NA	NA
AC005906.2	1.13225	1.41153	2.04261	0.201473	0.840329	NA
AC005906.3	1.89093	4.58935	1.96982	1.82217	0.0684289	0.278309
AC005908.1	0	NA	NA	NA	NA	NA
AC005908.2	0	NA	NA	NA	NA	NA
AC005909.1	0	NA	NA	NA	NA	NA
AC005911.1	0.507386	-1.17931	3.4132	-0.052535	0.958102	NA
AC005912.1	0	NA	NA	NA	NA	NA
AC005912.2	0.319088	0.233346	3.91139	0	1	NA
AC005912.3	0.884227	1.06558	2.68253	0.024446	0.980497	NA
AC005920.1	0.824044	1.95724	2.34336	0.408492	0.682912	NA
AC005920.2	0	NA	NA	NA	NA	NA
AC005920.3	0.0553716	0.673132	4.0696	0	1	NA
AC005920.4	0	NA	NA	NA	NA	NA
AC005921.1	0	NA	NA	NA	NA	NA
AC005921.2	0	NA	NA	NA	NA	NA
AC005921.3	0	NA	NA	NA	NA	NA
AC005921.5	1.78746	1.35877	1.65102	0.217303	0.827972	1
AC005943.1	0	NA	NA	NA	NA	NA
AC005944.1	302.829	-1.11753	0.187991	-0.62521	0.531833	1
AC005951.1	0	NA	NA	NA	NA	NA
AC005954.1	0.200188	-1.17931	4.08052	-0.0439427	0.96495	NA
AC005954.2	0.399308	-0.325893	4.00579	0	1	NA
AC005962.1	0.12008	0	4.08052	0	1	NA
AC005972.1	0	NA	NA	NA	NA	NA
AC005972.2	0	NA	NA	NA	NA	NA
AC005972.3	18.487	7.33031	1.39332	4.54332	5.53738e-06	5.79003e-05
AC005993.1	0	NA	NA	NA	NA	NA
AC005995.1	0	NA	NA	NA	NA	NA
AC005996.1	0	NA	NA	NA	NA	NA
AC005999.1	0	NA	NA	NA	NA	NA
AC005999.2	0	NA	NA	NA	NA	NA
AC006001.1	0	NA	NA	NA	NA	NA
AC006001.2	1.91446	0.776339	1.55537	0	1	1
AC006001.3	74.2229	-0.123546	0.278992	0	1	1
AC006001.4	0	NA	NA	NA	NA	NA
AC006003.1	0	NA	NA	NA	NA	NA
AC006006.1	0	NA	NA	NA	NA	NA
AC006007.1	0	NA	NA	NA	NA	NA
AC006011.1	0	NA	NA	NA	NA	NA
AC006013.1	0	NA	NA	NA	NA	NA
AC006015.1	0	NA	NA	NA	NA	NA
AC006017.1	0	NA	NA	NA	NA	NA
AC006017.2	0	NA	NA	NA	NA	NA
AC006019.1	0	NA	NA	NA	NA	NA
AC006019.2	0	NA	NA	NA	NA	NA
AC006019.3	0	NA	NA	NA	NA	NA
AC006020.1	0	NA	NA	NA	NA	NA
AC006022.1	0	NA	NA	NA	NA	NA
AC006023.1	0	NA	NA	NA	NA	NA
AC006023.2	0	NA	NA	NA	NA	NA
AC006023.3	0	NA	NA	NA	NA	NA
AC006026.1	0	NA	NA	NA	NA	NA
AC006026.2	0	NA	NA	NA	NA	NA
AC006026.3	0	NA	NA	NA	NA	NA
AC006027.1	1.1596	-1.45082	2.25467	-0.19995	0.84152	NA
AC006028.1	0.635909	1.08638	2.88687	0.029922	0.976129	NA
AC006030.1	0	NA	NA	NA	NA	NA
AC006033.1	0	NA	NA	NA	NA	NA
AC006033.2	2.78191	-5.23847	1.58269	-2.67801	0.00740618	0.0421725
AC006037.1	0	NA	NA	NA	NA	NA
AC006041.1	0	NA	NA	NA	NA	NA
AC006042.1	0.12008	0	4.08052	0	1	NA
AC006042.2	19.3661	6.01093	1.16755	4.29182	1.77215e-05	0.000172174
AC006042.3	0.457251	1.20467	3.50369	0.0584158	0.953417	NA
AC006043.1	0	NA	NA	NA	NA	NA
AC006055.1	0	NA	NA	NA	NA	NA
AC006057.1	0	NA	NA	NA	NA	NA
AC006058.1	3.74887	-5.74747	1.50646	-3.1514	0.00162489	0.0109473
AC006058.2	0.154442	-1.17931	4.08052	-0.0439427	0.96495	NA
AC006058.3	0.349618	-2.69793	3.99425	-0.425093	0.670769	NA
AC006059.1	0.351709	-2.056	4.04066	-0.261342	0.793829	NA
AC006059.2	0.684854	2.84541	3.55465	0.519154	0.603653	NA
AC006059.3	0	NA	NA	NA	NA	NA
AC006063.1	0	NA	NA	NA	NA	NA
AC006063.2	0	NA	NA	NA	NA	NA
AC006064.1	6.65039	0.425308	1.04227	0	1	1
AC006064.2	3.9311	0.5786	1.03743	0	1	1
AC006064.3	0	NA	NA	NA	NA	NA
AC006064.4	37.3689	-1.91625	0.696759	-1.31501	0.188506	0.623686
AC006064.5	0	NA	NA	NA	NA	NA
AC006064.6	0	NA	NA	NA	NA	NA
AC006065.1	0	NA	NA	NA	NA	NA
AC006065.2	0	NA	NA	NA	NA	NA
AC006065.3	0	NA	NA	NA	NA	NA
AC006065.4	0	NA	NA	NA	NA	NA
AC006076.1	0	NA	NA	NA	NA	NA
AC006077.1	0	NA	NA	NA	NA	NA
AC006111.1	0.221486	1.87235	4.02582	0.216687	0.828452	NA
AC006111.2	0.374478	1.9896	3.63917	0.27193	0.785675	NA
AC006111.3	0.763259	3.10278	2.60642	0.80677	0.419799	NA
AC006115.1	0	NA	NA	NA	NA	NA
AC006115.2	12.8195	0.91294	0.615412	0	1	1
AC006116.1	0	NA	NA	NA	NA	NA
AC006116.10	1.1883	-0.959941	2.06066	0	1	NA
AC006116.11	0	NA	NA	NA	NA	NA
AC006116.2	0	NA	NA	NA	NA	NA
AC006116.3	0	NA	NA	NA	NA	NA
AC006116.4	0	NA	NA	NA	NA	NA
AC006116.5	0.457251	1.20467	3.50369	0.0584158	0.953417	NA
AC006116.6	0	NA	NA	NA	NA	NA
AC006116.7	0.594225	3.18577	3.05068	0.716484	0.473693	NA
AC006116.8	0	NA	NA	NA	NA	NA
AC006116.9	0.633763	1.1841	2.62357	0.0701727	0.944056	NA
AC006122.1	2.77854	-1.68426	1.243	-0.550488	0.581985	1
AC006127.1	0	NA	NA	NA	NA	NA
AC006130.1	0	NA	NA	NA	NA	NA
AC006130.2	0	NA	NA	NA	NA	NA
AC006133.1	0	NA	NA	NA	NA	NA
AC006141.1	19.1474	1.92593	0.56367	1.64267	0.10045	0.378381
AC006144.1	7.69551	1.13624	0.764164	0.178282	0.858502	1
AC006146.1	0	NA	NA	NA	NA	NA
AC006148.1	0	NA	NA	NA	NA	NA
AC006148.2	0	NA	NA	NA	NA	NA
AC006150.1	0	NA	NA	NA	NA	NA
AC006153.1	0	NA	NA	NA	NA	NA
AC006157.1	1.30819	-4.27052	1.95438	-1.67343	0.0942429	NA
AC006158.1	0	NA	NA	NA	NA	NA
AC006158.2	0	NA	NA	NA	NA	NA
AC006158.3	0	NA	NA	NA	NA	NA
AC006159.1	0	NA	NA	NA	NA	NA
AC006159.2	0	NA	NA	NA	NA	NA
AC006160.1	0.774359	0.813762	3.03579	0	1	NA
AC006160.2	0	NA	NA	NA	NA	NA
AC006195.1	0	NA	NA	NA	NA	NA
AC006196.1	0	NA	NA	NA	NA	NA
AC006197.1	0	NA	NA	NA	NA	NA
AC006199.1	0	NA	NA	NA	NA	NA
AC006205.1	0	NA	NA	NA	NA	NA
AC006205.2	0	NA	NA	NA	NA	NA
AC006206.1	0.648592	1.54579	2.54825	0.214181	0.830406	NA
AC006206.2	13.751	7.22267	1.27756	4.87075	1.11173e-06	1.30256e-05
AC006207.1	0	NA	NA	NA	NA	NA
AC006210.1	0	NA	NA	NA	NA	NA
AC006210.2	3.64741	0.535252	1.24258	0	1	1
AC006213.1	15.1052	2.75557	0.622565	2.81989	0.00480394	0.028948
AC006213.2	1.73126	3.1948	1.73822	1.26268	0.206705	0.669382
AC006213.3	0	NA	NA	NA	NA	NA
AC006213.4	0.633596	1.60576	2.80692	0.21581	0.829136	NA
AC006213.5	0.120941	0	4.08052	0	1	NA
AC006236.1	0	NA	NA	NA	NA	NA
AC006237.1	0	NA	NA	NA	NA	NA
AC006238.1	0.451134	0	4.08052	0	1	NA
AC006238.2	2.11562	3.57386	1.64415	1.56547	0.117473	0.428346
AC006249.1	0.116597	-1.17931	4.08052	-0.0439427	0.96495	NA
AC006252.1	0.340123	0.235017	3.82858	0	1	NA
AC006254.1	0.793817	-0.321401	2.14068	0	1	NA
AC006254.2	0	NA	NA	NA	NA	NA
AC006254.3	0	NA	NA	NA	NA	NA
AC006262.1	9.06024	1.93544	0.806727	1.15955	0.246234	0.766427
AC006262.2	0	NA	NA	NA	NA	NA
AC006262.3	0	NA	NA	NA	NA	NA
AC006262.4	0	NA	NA	NA	NA	NA
AC006270.1	8.7424	1.79034	0.865436	0.913225	0.361124	1
AC006270.2	0.34979	-2.66618	3.99617	-0.416945	0.676719	NA
AC006270.3	0.536669	1.55047	2.95995	0.185974	0.852465	NA
AC006272.1	0	NA	NA	NA	NA	NA
AC006272.2	0	NA	NA	NA	NA	NA
AC006273.1	2.22799	-0.265277	1.20106	0	1	1
AC006288.1	0	NA	NA	NA	NA	NA
AC006296.1	0	NA	NA	NA	NA	NA
AC006296.2	0	NA	NA	NA	NA	NA
AC006299.1	0.551445	-0.239692	2.61077	0	1	NA
AC006305.1	0	NA	NA	NA	NA	NA
AC006305.2	0.667463	0.694672	2.68075	0	1	NA
AC006305.3	0	NA	NA	NA	NA	NA
AC006305.4	0	NA	NA	NA	NA	NA
AC006320.1	0	NA	NA	NA	NA	NA
AC006326.1	0	NA	NA	NA	NA	NA
AC006328.1	0	NA	NA	NA	NA	NA
AC006328.2	0	NA	NA	NA	NA	NA
AC006329.1	0	NA	NA	NA	NA	NA
AC006333.1	38.0122	1.64087	0.406491	1.57658	0.114891	0.420145
AC006335.1	0	NA	NA	NA	NA	NA
AC006335.2	0	NA	NA	NA	NA	NA
AC006338.1	0	NA	NA	NA	NA	NA
AC006338.2	0	NA	NA	NA	NA	NA
AC006349.1	0	NA	NA	NA	NA	NA
AC006355.1	0	NA	NA	NA	NA	NA
AC006355.2	0	NA	NA	NA	NA	NA
AC006357.1	0	NA	NA	NA	NA	NA
AC006359.1	0	NA	NA	NA	NA	NA
AC006359.3	0.0874045	-1.17931	4.08052	-0.0439427	0.96495	NA
AC006359.4	5.27983	3.63287	1.31851	1.99686	0.0458408	0.199856
AC006359.5	4.61977	4.04868	1.4484	2.10487	0.0353027	0.160461
AC006360.1	0	NA	NA	NA	NA	NA
AC006362.1	0	NA	NA	NA	NA	NA
AC006363.1	0	NA	NA	NA	NA	NA
AC006366.1	0	NA	NA	NA	NA	NA
AC006369.1	0.12008	0	4.08052	0	1	NA
AC006369.2	0.404189	-2.43377	3.54065	-0.404945	0.685518	NA
AC006372.1	0	NA	NA	NA	NA	NA
AC006372.2	0	NA	NA	NA	NA	NA
AC006372.3	0	NA	NA	NA	NA	NA
AC006380.1	0	NA	NA	NA	NA	NA
AC006386.1	0	NA	NA	NA	NA	NA
AC006386.2	0	NA	NA	NA	NA	NA
AC006390.1	0	NA	NA	NA	NA	NA
AC006427.1	0	NA	NA	NA	NA	NA
AC006435.1	0	NA	NA	NA	NA	NA
AC006435.2	0.338358	-1.88972	4.04295	-0.220067	0.825819	NA
AC006435.3	0	NA	NA	NA	NA	NA
AC006441.1	0.360241	0	4.08052	0	1	NA
AC006441.2	0	NA	NA	NA	NA	NA
AC006441.3	96.5556	-0.438397	0.345914	0	1	1
AC006441.4	0	NA	NA	NA	NA	NA
AC006441.5	0	NA	NA	NA	NA	NA
AC006443.1	0	NA	NA	NA	NA	NA
AC006445.1	0	NA	NA	NA	NA	NA
AC006445.2	0	NA	NA	NA	NA	NA
AC006449.1	0	NA	NA	NA	NA	NA
AC006449.10	0	NA	NA	NA	NA	NA
AC006449.11	3.84101	1.44251	1.01968	0.433972	0.664309	1
AC006449.12	1.12146	2.14961	2.02409	0.56796	0.570062	NA
AC006449.2	0.0553716	0.673132	4.0696	0	1	NA
AC006449.3	0.231684	1.1925	4.05461	0.0474775	0.962133	NA
AC006449.4	0	NA	NA	NA	NA	NA
AC006449.5	1.12146	2.14961	2.02409	0.56796	0.570062	NA
AC006449.6	0	NA	NA	NA	NA	NA
AC006449.7	3.84101	1.44251	1.01968	0.433972	0.664309	1
AC006449.8	0	NA	NA	NA	NA	NA
AC006450.1	0.120941	0	4.08052	0	1	NA
AC006450.2	0	NA	NA	NA	NA	NA
AC006450.3	0.382955	0.892171	4.06273	0	1	NA
AC006452.1	0	NA	NA	NA	NA	NA
AC006452.2	0.997896	2.41759	2.49142	0.568989	0.569364	NA
AC006453.1	0	NA	NA	NA	NA	NA
AC006453.2	0	NA	NA	NA	NA	NA
AC006453.3	69.3365	0.350153	0.404222	0	1	1
AC006453.4	0	NA	NA	NA	NA	NA
AC006453.5	0	NA	NA	NA	NA	NA
AC006453.6	0	NA	NA	NA	NA	NA
AC006455.1	0	NA	NA	NA	NA	NA
AC006455.2	0	NA	NA	NA	NA	NA
AC006455.3	0	NA	NA	NA	NA	NA
AC006455.4	0	NA	NA	NA	NA	NA
AC006455.5	0	NA	NA	NA	NA	NA
AC006455.6	0	NA	NA	NA	NA	NA
AC006455.7	0	NA	NA	NA	NA	NA
AC006455.8	0	NA	NA	NA	NA	NA
AC006457.1	0	NA	NA	NA	NA	NA
AC006458.1	0	NA	NA	NA	NA	NA
AC006460.1	2.22037	2.46586	1.47116	0.996393	0.319059	0.937674
AC006460.2	5.29959	0.557832	1.09404	0	1	1
AC006463.1	0	NA	NA	NA	NA	NA
AC006466.1	0	NA	NA	NA	NA	NA
AC006480.1	0	NA	NA	NA	NA	NA
AC006480.2	0.0553716	0.673132	4.0696	0	1	NA
AC006480.3	14.7667	1.83023	0.836542	0.992455	0.320975	0.941159
AC006482.1	0	NA	NA	NA	NA	NA
AC006483.1	0.126632	0.892165	4.06273	0	1	NA
AC006483.2	0	NA	NA	NA	NA	NA
AC006484.1	0	NA	NA	NA	NA	NA
AC006486.1	0	NA	NA	NA	NA	NA
AC006487.1	0	NA	NA	NA	NA	NA
AC006487.2	0	NA	NA	NA	NA	NA
AC006499.1	0	NA	NA	NA	NA	NA
AC006499.2	0	NA	NA	NA	NA	NA
AC006499.3	0	NA	NA	NA	NA	NA
AC006499.4	0	NA	NA	NA	NA	NA
AC006499.5	0	NA	NA	NA	NA	NA
AC006499.6	0	NA	NA	NA	NA	NA
AC006499.7	0	NA	NA	NA	NA	NA
AC006499.8	0	NA	NA	NA	NA	NA
AC006504.1	0.85558	-2.79305	2.61991	-0.684395	0.493726	NA
AC006504.2	0	NA	NA	NA	NA	NA
AC006504.3	0	NA	NA	NA	NA	NA
AC006504.4	0	NA	NA	NA	NA	NA
AC006504.5	6.26372	-1.34306	0.839351	-0.408723	0.682743	1
AC006504.6	0	NA	NA	NA	NA	NA
AC006504.7	5.86557	-2.50195	0.940189	-1.5975	0.110154	0.406689
AC006509.1	9.60718	0.331375	0.752628	0	1	1
AC006509.2	0	NA	NA	NA	NA	NA
AC006509.3	0	NA	NA	NA	NA	NA
AC006511.1	0	NA	NA	NA	NA	NA
AC006511.2	0	NA	NA	NA	NA	NA
AC006511.3	0.262874	0.892168	4.06273	0	1	NA
AC006511.5	0	NA	NA	NA	NA	NA
AC006511.6	0	NA	NA	NA	NA	NA
AC006512.1	0	NA	NA	NA	NA	NA
AC006512.2	0	NA	NA	NA	NA	NA
AC006517.1	0	NA	NA	NA	NA	NA
AC006517.2	0	NA	NA	NA	NA	NA
AC006517.3	0	NA	NA	NA	NA	NA
AC006517.4	0	NA	NA	NA	NA	NA
AC006517.5	0.112784	0	4.08052	0	1	NA
AC006518.1	0	NA	NA	NA	NA	NA
AC006518.2	1.0426	0.782343	1.95079	0	1	NA
AC006518.3	0	NA	NA	NA	NA	NA
AC006518.4	1.0426	0.782343	1.95079	0	1	NA
AC006518.5	0	NA	NA	NA	NA	NA
AC006518.6	1.0426	0.782343	1.95079	0	1	NA
AC006518.7	0	NA	NA	NA	NA	NA
AC006529.1	0	NA	NA	NA	NA	NA
AC006530.1	0	NA	NA	NA	NA	NA
AC006538.1	1.1469	-0.305312	2.66063	0	1	NA
AC006538.2	0	NA	NA	NA	NA	NA
AC006538.3	0	NA	NA	NA	NA	NA
AC006539.1	0	NA	NA	NA	NA	NA
AC006539.2	0	NA	NA	NA	NA	NA
AC006539.3	0	NA	NA	NA	NA	NA
AC006547.1	23.6958	0.878567	0.442209	0	1	1
AC006547.2	0	NA	NA	NA	NA	NA
AC006547.3	0	NA	NA	NA	NA	NA
AC006547.4	0.351139	-0.0747134	3.81209	0	1	NA
AC006548.1	0	NA	NA	NA	NA	NA
AC006548.2	0	NA	NA	NA	NA	NA
AC006548.3	0	NA	NA	NA	NA	NA
AC006557.1	0	NA	NA	NA	NA	NA
AC006557.2	0	NA	NA	NA	NA	NA
AC006557.3	0.33223	2.43218	3.98831	0.359095	0.719524	NA
AC006557.4	0	NA	NA	NA	NA	NA
AC006557.5	0	NA	NA	NA	NA	NA
AC006566.1	0.996578	-4.15952	2.54048	-1.24367	0.21362	NA
AC006581.1	0	NA	NA	NA	NA	NA
AC006581.2	0.120941	0	4.08052	0	1	NA
AC006583.1	0	NA	NA	NA	NA	NA
AC006600.1	0	NA	NA	NA	NA	NA
AC006924.1	0	NA	NA	NA	NA	NA
AC006927.1	0	NA	NA	NA	NA	NA
AC006927.2	0	NA	NA	NA	NA	NA
AC006927.3	0	NA	NA	NA	NA	NA
AC006927.4	0	NA	NA	NA	NA	NA
AC006927.5	0	NA	NA	NA	NA	NA
AC006942.1	0	NA	NA	NA	NA	NA
AC006946.1	0	NA	NA	NA	NA	NA
AC006946.2	1.79569	-0.66303	1.63547	0	1	1
AC006946.3	0	NA	NA	NA	NA	NA
AC006947.1	0.385265	0.238221	3.6846	0	1	NA
AC006960.1	0	NA	NA	NA	NA	NA
AC006960.2	0	NA	NA	NA	NA	NA
AC006960.3	0	NA	NA	NA	NA	NA
AC006960.4	0.34979	-2.66618	3.99617	-0.416945	0.676719	NA
AC006963.1	0	NA	NA	NA	NA	NA
AC006965.1	0	NA	NA	NA	NA	NA
AC006967.1	0	NA	NA	NA	NA	NA
AC006967.2	0	NA	NA	NA	NA	NA
AC006967.3	4.83904	1.44733	1.19129	0.375502	0.707287	1
AC006970.1	0	NA	NA	NA	NA	NA
AC006970.2	2.78615	0.764793	1.44267	0	1	1
AC006971.1	0	NA	NA	NA	NA	NA
AC006972.1	0.398372	2.10389	4.00861	0.275379	0.783025	NA
AC006974.1	0	NA	NA	NA	NA	NA
AC006974.2	0	NA	NA	NA	NA	NA
AC006978.1	3.0721	2.1666	1.18512	0.984367	0.324935	0.948796
AC006978.2	0	NA	NA	NA	NA	NA
AC006983.1	0	NA	NA	NA	NA	NA
AC006986.1	0	NA	NA	NA	NA	NA
AC006987.1	0	NA	NA	NA	NA	NA
AC006989.1	0	NA	NA	NA	NA	NA
AC006994.1	0.285588	2.10385	4.00861	0.275371	0.783032	NA
AC007000.1	0	NA	NA	NA	NA	NA
AC007000.2	0.126632	0.892165	4.06273	0	1	NA
AC007000.3	1.01386	-0.134196	2.42576	0	1	NA
AC007000.4	1.93248	4.49138	1.80403	1.93532	0.0529512	0.225195
AC007001.1	0.361101	0	4.08052	0	1	NA
AC007003.1	0.253265	1.94973	4.01978	0.236264	0.813228	NA
AC007009.1	9.75885	6.31523	1.37866	3.85537	0.000115556	0.000981948
AC007012.1	0	NA	NA	NA	NA	NA
AC007014.1	0	NA	NA	NA	NA	NA
AC007014.2	3.16014	-1.74221	1.16821	-0.635342	0.525205	1
AC007016.1	0	NA	NA	NA	NA	NA
AC007021.1	0	NA	NA	NA	NA	NA
AC007027.1	0	NA	NA	NA	NA	NA
AC007029.1	0	NA	NA	NA	NA	NA
AC007029.2	0.0553716	0.673132	4.0696	0	1	NA
AC007032.1	4.40264	-0.288318	1.06816	0	1	1
AC007036.1	0	NA	NA	NA	NA	NA
AC007036.2	0.214037	-0.0696239	4.06273	0	1	NA
AC007036.3	16.1677	4.53461	0.836707	4.22443	2.39546e-05	0.000228466
AC007036.4	0	NA	NA	NA	NA	NA
AC007038.1	3.62914	-0.408163	1.25799	0	1	1
AC007040.1	0.154442	-1.17931	4.08052	-0.0439427	0.96495	NA
AC007040.2	8.13647	0.292967	0.769689	0	1	1
AC007040.3	0	NA	NA	NA	NA	NA
AC007064.1	0	NA	NA	NA	NA	NA
AC007064.2	0	NA	NA	NA	NA	NA
AC007064.3	0	NA	NA	NA	NA	NA
AC007064.4	0	NA	NA	NA	NA	NA
AC007066.1	0	NA	NA	NA	NA	NA
AC007066.2	6.74262	0.295193	0.879577	0	1	1
AC007068.1	0	NA	NA	NA	NA	NA
AC007091.1	0	NA	NA	NA	NA	NA
AC007092.1	0.555756	2.83926	3.75033	0.490427	0.623832	NA
AC007098.1	10.334	-0.511853	0.640974	0	1	1
AC007098.2	0	NA	NA	NA	NA	NA
AC007099.1	1.33861	-0.323991	1.62587	0	1	NA
AC007099.2	0	NA	NA	NA	NA	NA
AC007099.3	0	NA	NA	NA	NA	NA
AC007100.1	0	NA	NA	NA	NA	NA
AC007106.1	0.269427	2.02829	4.01394	0.256179	0.797812	NA
AC007114.1	16.3513	4.78303	0.850593	4.44752	8.68656e-06	8.83234e-05
AC007114.2	5.61988	0.668837	1.00558	0	1	1
AC007115.1	0	NA	NA	NA	NA	NA
AC007126.1	1.32584	0.596241	1.79591	0	1	NA
AC007128.1	38.1861	8.62919	1.24295	6.13799	8.35707e-10	1.43826e-08
AC007128.2	0.126632	0.892165	4.06273	0	1	NA
AC007132.1	0	NA	NA	NA	NA	NA
AC007136.1	0	NA	NA	NA	NA	NA
AC007151.1	0	NA	NA	NA	NA	NA
AC007159.1	0	NA	NA	NA	NA	NA
AC007160.1	0	NA	NA	NA	NA	NA
AC007161.1	0.916983	-0.553392	2.37676	0	1	NA
AC007161.2	0	NA	NA	NA	NA	NA
AC007161.3	0	NA	NA	NA	NA	NA
AC007179.1	0	NA	NA	NA	NA	NA
AC007179.2	0	NA	NA	NA	NA	NA
AC007179.3	0	NA	NA	NA	NA	NA
AC007182.1	0.198166	1.55632	4.04654	0.137481	0.890651	NA
AC007182.2	0	NA	NA	NA	NA	NA
AC007182.3	0	NA	NA	NA	NA	NA
AC007192.1	90.519	0.502083	0.237988	0	1	1
AC007192.2	2.08359	-1.5835	1.37845	-0.423302	0.672075	1
AC007193.1	0	NA	NA	NA	NA	NA
AC007193.2	0.0874045	-1.17931	4.08052	-0.0439427	0.96495	NA
AC007193.3	0	NA	NA	NA	NA	NA
AC007204.1	0	NA	NA	NA	NA	NA
AC007204.2	0.112784	0	4.08052	0	1	NA
AC007207.1	0	NA	NA	NA	NA	NA
AC007215.1	0	NA	NA	NA	NA	NA
AC007216.1	0	NA	NA	NA	NA	NA
AC007216.2	0	NA	NA	NA	NA	NA
AC007216.3	11.4861	0.767029	0.603059	0	1	1
AC007216.4	0.126632	0.892165	4.06273	0	1	NA
AC007216.5	0	NA	NA	NA	NA	NA
AC007218.1	0	NA	NA	NA	NA	NA
AC007218.2	0	NA	NA	NA	NA	NA
AC007220.1	0	NA	NA	NA	NA	NA
AC007221.1	0	NA	NA	NA	NA	NA
AC007222.1	0	NA	NA	NA	NA	NA
AC007223.1	0	NA	NA	NA	NA	NA
AC007224.1	0	NA	NA	NA	NA	NA
AC007225.1	0	NA	NA	NA	NA	NA
AC007225.2	0	NA	NA	NA	NA	NA
AC007229.1	0	NA	NA	NA	NA	NA
AC007237.1	0	NA	NA	NA	NA	NA
AC007238.1	0	NA	NA	NA	NA	NA
AC007240.1	0	NA	NA	NA	NA	NA
AC007240.2	0	NA	NA	NA	NA	NA
AC007240.3	1.11562	0.216329	1.83359	0	1	NA
AC007241.1	0	NA	NA	NA	NA	NA
AC007241.2	0	NA	NA	NA	NA	NA
AC007242.1	0	NA	NA	NA	NA	NA
AC007244.1	0	NA	NA	NA	NA	NA
AC007250.1	0.263735	0.892168	4.06273	0	1	NA
AC007253.1	0.116597	-1.17931	4.08052	-0.0439427	0.96495	NA
AC007255.1	3.45918	0.881306	1.32182	0	1	1
AC007255.2	0	NA	NA	NA	NA	NA
AC007262.1	0	NA	NA	NA	NA	NA
AC007262.2	25.4928	2.85557	0.674826	2.7497	0.005965	0.0349562
AC007272.1	2.56616	3.15844	1.63505	1.32011	0.1868	0.619584
AC007272.2	0.154442	-1.17931	4.08052	-0.0439427	0.96495	NA
AC007274.1	0	NA	NA	NA	NA	NA
AC007274.2	0	NA	NA	NA	NA	NA
AC007274.3	0	NA	NA	NA	NA	NA
AC007275.1	0	NA	NA	NA	NA	NA
AC007277.1	0.171968	-0.288656	4.0696	0	1	NA
AC007277.2	0	NA	NA	NA	NA	NA
AC007278.1	0	NA	NA	NA	NA	NA
AC007278.2	0	NA	NA	NA	NA	NA
AC007279.1	0	NA	NA	NA	NA	NA
AC007283.1	0.425481	-2.92269	3.9818	-0.482868	0.629189	NA
AC007284.1	0	NA	NA	NA	NA	NA
AC007285.1	4.55664	1.03123	1.13569	0.0274957	0.978064	1
AC007285.2	0.116597	-1.17931	4.08052	-0.0439427	0.96495	NA
AC007292.1	9.80379	0.165842	0.661973	0	1	1
AC007292.2	1.97407	0.662474	1.47364	0	1	1
AC007292.3	0.457266	0.206654	3.47333	0	1	NA
AC007298.1	0	NA	NA	NA	NA	NA
AC007298.2	0	NA	NA	NA	NA	NA
AC007308.1	0	NA	NA	NA	NA	NA
AC007312.1	0	NA	NA	NA	NA	NA
AC007314.1	0.329251	-2.5774	4.00174	-0.394179	0.693449	NA
AC007317.1	1.0015	1.01383	1.92186	0.00719609	0.994258	NA
AC007318.1	0	NA	NA	NA	NA	NA
AC007318.2	0	NA	NA	NA	NA	NA
AC007318.3	2.49708	0.590708	1.3716	0	1	1
AC007319.1	3.67818	-5.51232	1.64594	-2.74149	0.00611611	0.0356763
AC007322.1	0	NA	NA	NA	NA	NA
AC007322.2	0	NA	NA	NA	NA	NA
AC007322.3	0	NA	NA	NA	NA	NA
AC007322.4	0	NA	NA	NA	NA	NA
AC007325.1	0	NA	NA	NA	NA	NA
AC007325.2	0	NA	NA	NA	NA	NA
AC007325.3	0	NA	NA	NA	NA	NA
AC007325.4	0.725539	-3.70735	3.31514	-0.816661	0.414122	NA
AC007326.1	0	NA	NA	NA	NA	NA
AC007326.2	0.302945	1.55598	3.94529	0.140923	0.887931	NA
AC007326.3	0	NA	NA	NA	NA	NA
AC007326.4	0.718248	2.53921	3.59102	0.428627	0.668195	NA
AC007326.5	20.8397	0.995585	0.675779	0	1	1
AC007327.1	0	NA	NA	NA	NA	NA
AC007327.2	0	NA	NA	NA	NA	NA
AC007333.1	0	NA	NA	NA	NA	NA
AC007333.2	0.785566	3.34118	2.90168	0.806835	0.419762	NA
AC007336.1	2.28166	1.43489	1.34186	0.324093	0.745867	1
AC007336.2	0	NA	NA	NA	NA	NA
AC007342.1	0.412203	1.34777	3.09184	0.112479	0.910443	NA
AC007342.2	0	NA	NA	NA	NA	NA
AC007342.3	6.49563	-0.292352	0.8039	0	1	1
AC007342.4	1.16562	0.0019737	2.03878	0	1	NA
AC007342.5	12.5519	5.88064	1.29147	3.77913	0.000157376	0.0013029
AC007344.1	0	NA	NA	NA	NA	NA
AC007346.1	0	NA	NA	NA	NA	NA
AC007346.2	0	NA	NA	NA	NA	NA
AC007347.1	0.166115	1.53853	4.04689	0.133071	0.894137	NA
AC007347.2	0	NA	NA	NA	NA	NA
AC007349.1	0	NA	NA	NA	NA	NA
AC007349.2	0	NA	NA	NA	NA	NA
AC007349.3	0	NA	NA	NA	NA	NA
AC007349.4	0	NA	NA	NA	NA	NA
AC007351.1	0	NA	NA	NA	NA	NA
AC007351.2	0	NA	NA	NA	NA	NA
AC007351.3	0	NA	NA	NA	NA	NA
AC007351.4	0	NA	NA	NA	NA	NA
AC007359.1	0.423733	1.5545	3.58052	0.154867	0.876926	NA
AC007362.1	0	NA	NA	NA	NA	NA
AC007363.1	0	NA	NA	NA	NA	NA
AC007365.1	0.649849	-3.56419	2.90206	-0.883575	0.376926	NA
AC007365.2	0	NA	NA	NA	NA	NA
AC007368.1	1.58058	4.27628	1.95005	1.6801	0.0929374	0.355437
AC007368.2	0	NA	NA	NA	NA	NA
AC007368.3	0	NA	NA	NA	NA	NA
AC007370.1	0	NA	NA	NA	NA	NA
AC007370.2	0	NA	NA	NA	NA	NA
AC007375.1	0	NA	NA	NA	NA	NA
AC007375.2	0	NA	NA	NA	NA	NA
AC007375.3	0	NA	NA	NA	NA	NA
AC007376.1	0	NA	NA	NA	NA	NA
AC007376.2	0	NA	NA	NA	NA	NA
AC007378.1	0.112784	0	4.08052	0	1	NA
AC007381.1	1.19688	2.56255	2.05688	0.759671	0.447451	NA
AC007383.1	0.120941	0	4.08052	0	1	NA
AC007383.2	0.24016	0	4.08052	0	1	NA
AC007383.3	0	NA	NA	NA	NA	NA
AC007383.4	0	NA	NA	NA	NA	NA
AC007383.5	0.120941	0	4.08052	0	1	NA
AC007383.6	0	NA	NA	NA	NA	NA
AC007383.7	0.24016	0	4.08052	0	1	NA
AC007383.8	0	NA	NA	NA	NA	NA
AC007384.1	0.247573	0.892168	4.06273	0	1	NA
AC007386.1	0	NA	NA	NA	NA	NA
AC007389.1	0.368865	-1.12238	4.01777	-0.0304606	0.9757	NA
AC007389.2	0	NA	NA	NA	NA	NA
AC007389.3	4.6485	1.47704	1.08978	0.437743	0.661573	1
AC007389.4	0.154442	-1.17931	4.08052	-0.0439427	0.96495	NA
AC007389.5	0.555015	3.08553	3.7397	0.557673	0.577068	NA
AC007390.1	27.1971	0.240684	0.532057	0	1	1
AC007391.1	0	NA	NA	NA	NA	NA
AC007391.2	0.350904	1.1925	4.05461	0.0474768	0.962133	NA
AC007395.1	0	NA	NA	NA	NA	NA
AC007402.1	4.85466	3.17592	1.20888	1.79994	0.0718694	0.289309
AC007403.1	0	NA	NA	NA	NA	NA
AC007405.1	0	NA	NA	NA	NA	NA
AC007405.2	2.72473	1.5207	1.35695	0.383727	0.701181	1
AC007405.3	0	NA	NA	NA	NA	NA
AC007405.4	16.0655	-1.71578	0.563805	-1.26956	0.204242	0.663261
AC007406.1	0	NA	NA	NA	NA	NA
AC007406.2	0	NA	NA	NA	NA	NA
AC007406.3	0	NA	NA	NA	NA	NA
AC007406.4	0	NA	NA	NA	NA	NA
AC007406.5	7.99127	-0.252477	0.703593	0	1	1
AC007422.1	0	NA	NA	NA	NA	NA
AC007423.1	0	NA	NA	NA	NA	NA
AC007424.1	2.33425	1.15539	1.3583	0.114403	0.908919	1
AC007431.1	0	NA	NA	NA	NA	NA
AC007431.2	0	NA	NA	NA	NA	NA
AC007435.1	0	NA	NA	NA	NA	NA
AC007448.1	0	NA	NA	NA	NA	NA
AC007448.2	0	NA	NA	NA	NA	NA
AC007448.3	0	NA	NA	NA	NA	NA
AC007448.4	0.376518	0.885194	3.73007	0	1	NA
AC007448.5	14.5574	-0.262986	0.483702	0	1	1
AC007450.1	0	NA	NA	NA	NA	NA
AC007450.2	0	NA	NA	NA	NA	NA
AC007450.3	0	NA	NA	NA	NA	NA
AC007450.4	0	NA	NA	NA	NA	NA
AC007458.1	0	NA	NA	NA	NA	NA
AC007463.1	0	NA	NA	NA	NA	NA
AC007485.1	0.231684	1.1925	4.05461	0.0474775	0.962133	NA
AC007491.1	0	NA	NA	NA	NA	NA
AC007493.1	0.500419	-2.7928	3.33114	-0.538194	0.590443	NA
AC007493.2	0	NA	NA	NA	NA	NA
AC007494.1	0	NA	NA	NA	NA	NA
AC007494.2	0.0874045	-1.17931	4.08052	-0.0439427	0.96495	NA
AC007495.1	0	NA	NA	NA	NA	NA
AC007496.1	0	NA	NA	NA	NA	NA
AC007496.2	1.6328	-0.318476	1.46986	0	1	1
AC007497.1	0.450192	-2.57802	3.42825	-0.460298	0.645302	NA
AC007513.1	0	NA	NA	NA	NA	NA
AC007527.1	0	NA	NA	NA	NA	NA
AC007527.2	0	NA	NA	NA	NA	NA
AC007529.1	0.845625	2.52428	2.96672	0.513793	0.607397	NA
AC007529.2	0.324081	-1.94674	3.85012	-0.245898	0.805761	NA
AC007533.1	0	NA	NA	NA	NA	NA
AC007533.2	0	NA	NA	NA	NA	NA
AC007536.1	0	NA	NA	NA	NA	NA
AC007537.1	0	NA	NA	NA	NA	NA
AC007537.2	0	NA	NA	NA	NA	NA
AC007540.1	0	NA	NA	NA	NA	NA
AC007540.2	0	NA	NA	NA	NA	NA
AC007541.1	7.87898	-1.99347	0.867492	-1.14522	0.252117	0.781029
AC007546.1	0.112784	0	4.08052	0	1	NA
AC007546.3	5.39819	0.308153	1.07063	0	1	1
AC007547.1	0	NA	NA	NA	NA	NA
AC007547.2	0	NA	NA	NA	NA	NA
AC007547.3	0	NA	NA	NA	NA	NA
AC007551.1	0	NA	NA	NA	NA	NA
AC007551.2	0	NA	NA	NA	NA	NA
AC007552.1	0	NA	NA	NA	NA	NA
AC007552.2	0	NA	NA	NA	NA	NA
AC007556.1	0	NA	NA	NA	NA	NA
AC007557.1	0	NA	NA	NA	NA	NA
AC007557.2	0	NA	NA	NA	NA	NA
AC007557.3	2.45317	-0.904255	1.28357	0	1	1
AC007557.4	0	NA	NA	NA	NA	NA
AC007559.1	0	NA	NA	NA	NA	NA
AC007560.1	0	NA	NA	NA	NA	NA
AC007562.1	0	NA	NA	NA	NA	NA
AC007563.1	0	NA	NA	NA	NA	NA
AC007563.2	0	NA	NA	NA	NA	NA
AC007566.1	0.142794	0.892165	4.06273	0	1	NA
AC007566.2	0	NA	NA	NA	NA	NA
AC007568.1	0	NA	NA	NA	NA	NA
AC007569.1	0	NA	NA	NA	NA	NA
AC007570.1	0.174809	-1.7985	4.05689	-0.196826	0.843964	NA
AC007595.1	0.440047	1.55436	3.55138	0.156098	0.875956	NA
AC007598.1	0	NA	NA	NA	NA	NA
AC007598.2	0	NA	NA	NA	NA	NA
AC007599.1	0	NA	NA	NA	NA	NA
AC007599.2	0.154442	-1.17931	4.08052	-0.0439427	0.96495	NA
AC007601.1	1.25256	3.4338	2.10269	1.15747	0.24708	NA
AC007601.2	0.112784	0	4.08052	0	1	NA
AC007603.1	1.18144	2.47725	2.01653	0.73257	0.46382	NA
AC007603.3	0	NA	NA	NA	NA	NA
AC007608.1	0.12008	0	4.08052	0	1	NA
AC007608.2	0	NA	NA	NA	NA	NA
AC007608.3	0	NA	NA	NA	NA	NA
AC007610.1	0	NA	NA	NA	NA	NA
AC007610.2	0	NA	NA	NA	NA	NA
AC007610.3	0	NA	NA	NA	NA	NA
AC007610.4	0.110743	1.19251	4.05461	0.0474781	0.962132	NA
AC007610.5	2.2092	0.370648	1.40888	0	1	1
AC007611.1	0.0553716	0.673132	4.0696	0	1	NA
AC007613.1	3.05751	1.29209	1.11098	0.262911	0.792619	1
AC007613.2	0.562149	-0.270596	3.8086	0	1	NA
AC007614.1	0	NA	NA	NA	NA	NA
AC007618.1	0	NA	NA	NA	NA	NA
AC007618.2	0	NA	NA	NA	NA	NA
AC007619.1	0.509587	2.01048	3.42203	0.295288	0.767774	NA
AC007619.2	0	NA	NA	NA	NA	NA
AC007619.3	0	NA	NA	NA	NA	NA
AC007619.4	0.509587	2.01048	3.42203	0.295288	0.767774	NA
AC007620.1	0	NA	NA	NA	NA	NA
AC007620.2	1.49021	3.93416	2.28898	1.28186	0.19989	NA
AC007620.3	0.154442	-1.17931	4.08052	-0.0439427	0.96495	NA
AC007621.1	3.80903	1.01581	1.07105	0.0147576	0.988226	1
AC007621.2	3.80903	1.01581	1.07105	0.0147576	0.988226	1
AC007622.1	0	NA	NA	NA	NA	NA
AC007622.2	1.21165	3.38256	2.13207	1.11748	0.263787	NA
AC007631.1	0	NA	NA	NA	NA	NA
AC007637.1	0	NA	NA	NA	NA	NA
AC007638.1	0.3522	0.892171	4.06273	0	1	NA
AC007638.2	0	NA	NA	NA	NA	NA
AC007639.1	0	NA	NA	NA	NA	NA
AC007652.1	0	NA	NA	NA	NA	NA
AC007655.1	0	NA	NA	NA	NA	NA
AC007656.1	0	NA	NA	NA	NA	NA
AC007656.2	0.0553716	0.673132	4.0696	0	1	NA
AC007663.1	0	NA	NA	NA	NA	NA
AC007663.2	0.334978	-0.0735889	3.86356	0	1	NA
AC007663.3	0	NA	NA	NA	NA	NA
AC007663.4	0	NA	NA	NA	NA	NA
AC007666.1	5.3478	0.056737	1.21163	0	1	1
AC007671.1	0	NA	NA	NA	NA	NA
AC007673.1	0.232864	0	4.08052	0	1	NA
AC007679.1	0	NA	NA	NA	NA	NA
AC007679.2	0.43189	1.55178	3.12147	0.176769	0.85969	NA
AC007679.3	0	NA	NA	NA	NA	NA
AC007679.4	0	NA	NA	NA	NA	NA
AC007679.5	0.43189	1.55178	3.12147	0.176769	0.85969	NA
AC007679.6	0	NA	NA	NA	NA	NA
AC007681.1	0.969376	0.508783	2.13671	0	1	NA
AC007683.1	0	NA	NA	NA	NA	NA
AC007684.1	0	NA	NA	NA	NA	NA
AC007684.2	0.687729	-3.01651	2.67175	-0.754751	0.450398	NA
AC007685.1	0	NA	NA	NA	NA	NA
AC007685.2	0	NA	NA	NA	NA	NA
AC007686.1	0.116597	-1.17931	4.08052	-0.0439427	0.96495	NA
AC007686.2	0	NA	NA	NA	NA	NA
AC007686.3	8.15261	1.62244	0.817725	0.761187	0.446546	1
AC007686.4	6.74104	0.273046	0.707051	0	1	1
AC007687.1	0	NA	NA	NA	NA	NA
AC007688.1	0	NA	NA	NA	NA	NA
AC007688.2	0.866673	1.1869	2.523	0.0740765	0.94095	NA
AC007688.3	0	NA	NA	NA	NA	NA
AC007690.1	0	NA	NA	NA	NA	NA
AC007718.1	0	NA	NA	NA	NA	NA
AC007728.1	0	NA	NA	NA	NA	NA
AC007728.2	0.530963	-2.68747	3.83555	-0.439955	0.65997	NA
AC007728.3	0	NA	NA	NA	NA	NA
AC007731.1	0	NA	NA	NA	NA	NA
AC007731.2	0.154442	-1.17931	4.08052	-0.0439427	0.96495	NA
AC007731.3	0	NA	NA	NA	NA	NA
AC007731.4	0.116597	-1.17931	4.08052	-0.0439427	0.96495	NA
AC007731.5	0	NA	NA	NA	NA	NA
AC007738.1	0	NA	NA	NA	NA	NA
AC007742.1	0	NA	NA	NA	NA	NA
AC007742.2	0	NA	NA	NA	NA	NA
AC007743.1	12.7978	2.87894	0.806066	2.33099	0.0197537	0.0985567
AC007744.1	3.59812	4.74769	1.53749	2.43753	0.0147878	0.0770167
AC007749.1	0	NA	NA	NA	NA	NA
AC007750.1	133.223	-11.0415	1.2013	-8.35887	6.33196e-17	2.12169e-15
AC007751.1	0	NA	NA	NA	NA	NA
AC007773.1	3.7782	1.38126	1.10253	0.345805	0.729489	1
AC007780.1	0.998865	0.0285509	2.43892	0	1	NA
AC007785.1	0	NA	NA	NA	NA	NA
AC007785.2	0	NA	NA	NA	NA	NA
AC007785.3	0.554818	-2.57831	3.25372	-0.485078	0.627621	NA
AC007786.1	0	NA	NA	NA	NA	NA
AC007786.2	0	NA	NA	NA	NA	NA
AC007786.3	0	NA	NA	NA	NA	NA
AC007787.1	0	NA	NA	NA	NA	NA
AC007795.1	0	NA	NA	NA	NA	NA
AC007823.1	2.28739	-1.04372	1.31692	-0.0331992	0.973516	1
AC007834.1	1.61417	1.02215	1.59927	0.0138528	0.988947	1
AC007834.2	0	NA	NA	NA	NA	NA
AC007842.1	0.989552	2.9806	2.05094	0.965702	0.334193	NA
AC007842.2	0.989552	2.9806	2.05094	0.965702	0.334193	NA
AC007846.1	0.269409	0.594532	4.04654	0	1	NA
AC007846.2	0	NA	NA	NA	NA	NA
AC007848.1	0.785566	3.34118	2.90168	0.806835	0.419762	NA
AC007848.2	0.34096	2.38507	3.99096	0.347052	0.728553	NA
AC007849.1	0	NA	NA	NA	NA	NA
AC007849.2	0	NA	NA	NA	NA	NA
AC007861.1	0	NA	NA	NA	NA	NA
AC007861.2	0.239416	0.892168	4.06273	0	1	NA
AC007876.1	0.223527	1.1925	4.05461	0.0474775	0.962133	NA
AC007878.1	5.21301	1.69835	1.24979	0.558774	0.576316	1
AC007879.1	0.110743	1.19251	4.05461	0.0474781	0.962132	NA
AC007879.2	0	NA	NA	NA	NA	NA
AC007879.3	0	NA	NA	NA	NA	NA
AC007879.4	0	NA	NA	NA	NA	NA
AC007880.1	0	NA	NA	NA	NA	NA
AC007881.1	0	NA	NA	NA	NA	NA
AC007881.2	0	NA	NA	NA	NA	NA
AC007881.3	0.647296	1.57573	3.18277	0.180891	0.856453	NA
AC007906.1	1.58247	-2.48212	2.33077	-0.635894	0.524845	1
AC007906.2	5.25203	4.16484	1.67804	1.88604	0.0592902	0.246699
AC007907.1	0	NA	NA	NA	NA	NA
AC007908.1	0	NA	NA	NA	NA	NA
AC007919.1	0	NA	NA	NA	NA	NA
AC007919.2	0	NA	NA	NA	NA	NA
AC007920.1	0	NA	NA	NA	NA	NA
AC007920.2	0.667334	-0.832037	2.57847	0	1	NA
AC007922.1	0	NA	NA	NA	NA	NA
AC007922.2	0	NA	NA	NA	NA	NA
AC007922.3	0	NA	NA	NA	NA	NA
AC007922.4	0	NA	NA	NA	NA	NA
AC007923.1	0.983125	-0.965169	1.86812	0	1	NA
AC007923.2	0	NA	NA	NA	NA	NA
AC007923.3	0	NA	NA	NA	NA	NA
AC007938.1	0	NA	NA	NA	NA	NA
AC007938.2	2.99468	0.556837	1.13571	0	1	1
AC007938.3	0.360357	0.886253	3.77555	0	1	NA
AC007938.4	0	NA	NA	NA	NA	NA
AC007938.5	0	NA	NA	NA	NA	NA
AC007938.6	0	NA	NA	NA	NA	NA
AC007948.1	0	NA	NA	NA	NA	NA
AC007950.1	0.0553716	0.673132	4.0696	0	1	NA
AC007950.2	3.86095	0.0857127	1.27223	0	1	1
AC007952.1	0	NA	NA	NA	NA	NA
AC007952.2	0.975113	2.00251	2.28976	0.437822	0.661515	NA
AC007952.3	0	NA	NA	NA	NA	NA
AC007952.4	0	NA	NA	NA	NA	NA
AC007952.5	0	NA	NA	NA	NA	NA
AC007952.6	0	NA	NA	NA	NA	NA
AC007952.7	0	NA	NA	NA	NA	NA
AC007952.8	0	NA	NA	NA	NA	NA
AC007952.9	0	NA	NA	NA	NA	NA
AC007953.1	0	NA	NA	NA	NA	NA
AC007953.2	0	NA	NA	NA	NA	NA
AC007954.1	0	NA	NA	NA	NA	NA
AC007956.1	0	NA	NA	NA	NA	NA
AC007956.2	0	NA	NA	NA	NA	NA
AC007966.1	0	NA	NA	NA	NA	NA
AC007967.1	0	NA	NA	NA	NA	NA
AC007967.2	0	NA	NA	NA	NA	NA
AC007967.3	0	NA	NA	NA	NA	NA
AC007967.4	0	NA	NA	NA	NA	NA
AC007969.1	0.116597	-1.17931	4.08052	-0.0439427	0.96495	NA
AC007982.1	0	NA	NA	NA	NA	NA
AC007991.1	0	NA	NA	NA	NA	NA
AC007991.2	0	NA	NA	NA	NA	NA
AC007991.3	0.744137	0.0556342	2.30308	0	1	NA
AC007991.4	1.21549	-0.360895	1.73655	0	1	NA
AC007992.1	0	NA	NA	NA	NA	NA
AC007992.2	0	NA	NA	NA	NA	NA
AC007993.1	0	NA	NA	NA	NA	NA
AC007993.2	0	NA	NA	NA	NA	NA
AC007993.3	0	NA	NA	NA	NA	NA
AC007996.1	38.0608	1.3528	0.364949	0.966724	0.333682	0.96874
AC007998.1	0	NA	NA	NA	NA	NA
AC007998.2	0	NA	NA	NA	NA	NA
AC007998.3	0.777006	-0.318445	2.47396	0	1	NA
AC007998.4	12.184	0.450658	0.576134	0	1	1
AC008006.1	0	NA	NA	NA	NA	NA
AC008011.1	0	NA	NA	NA	NA	NA
AC008011.2	0.120941	0	4.08052	0	1	NA
AC008012.1	4.68782	0.94358	1.58889	0	1	1
AC008013.1	0	NA	NA	NA	NA	NA
AC008013.2	3.71078	1.35714	1.2684	0.281564	0.778278	1
AC008013.3	0.12008	0	4.08052	0	1	NA
AC008013.4	0.207485	-1.17931	4.08052	-0.0439427	0.96495	NA
AC008014.1	5.19899	2.11432	1.18851	0.937581	0.34846	0.999248
AC008015.1	0	NA	NA	NA	NA	NA
AC008026.1	0.142776	-0.288656	4.0696	0	1	NA
[truncated: 57,207 more rows]

## Sheet: MCF7_Cmed
Gene	baseMean	log2FoldChange	lfcSE	stat	pvalue	padj
A1BG	38.2671	0.227934	0.42242	0	1	1
A1BG-AS1	9.35683	0.85986	0.826212	0	1	1
A1CF	0.940724	1.34785	2.40575	0.144592	0.885033	NA
A2M	1.17801	0.588181	2.38717	0	1	NA
A2M-AS1	1.43257	-3.4813	2.1857	-1.13524	0.256275	NA
A2ML1	0.990812	2.87764	2.39329	0.784543	0.432721	NA
A2ML1-AS1	0	NA	NA	NA	NA	NA
A2ML1-AS2	0.174911	2.26256	4.35887	0.289653	0.772082	NA
A2MP1	0.603647	-3.54792	4.2808	-0.595198	0.551711	NA
A3GALT2	0	NA	NA	NA	NA	NA
A4GALT	7.91062	-1.66671	0.886261	-0.752268	0.45189	1
A4GNT	0	NA	NA	NA	NA	NA
AAAS	29.1788	-0.655774	0.438298	0	1	1
AACS	143.127	-0.205654	0.23949	0	1	1
AACSP1	0.601621	2.28086	3.70738	0.345489	0.729727	NA
AADAC	0	NA	NA	NA	NA	NA
AADACL2	0	NA	NA	NA	NA	NA
AADACL2-AS1	0	NA	NA	NA	NA	NA
AADACL3	0.0521174	-0.767006	4.40736	0	1	NA
AADACL4	0	NA	NA	NA	NA	NA
AADACP1	0	NA	NA	NA	NA	NA
AADAT	12.6505	1.09173	0.603368	0.152034	0.87916	1
AAGAB	412.627	-0.00981414	0.140491	0	1	1
AAK1	179.284	-0.249269	0.211098	0	1	1
AAMDC	16.8334	0.75453	0.456407	0	1	1
AAMP	31.6111	-0.238603	0.555914	0	1	1
AANAT	0.377462	2.3245	3.54181	0.373962	0.708433	NA
AAR2	12.6328	-0.390261	0.581815	0	1	1
AARD	8.73283	-1.52852	0.61129	-0.864594	0.387262	1
AARS1	461.319	-0.495358	0.222206	0	1	1
AARS1P1	0	NA	NA	NA	NA	NA
AARS2	5.66357	-0.89272	0.793009	0	1	1
AARSD1	35.9105	-0.906475	0.490754	0	1	1
AASDH	51.2698	-0.210255	0.338344	0	1	1
AASDHPPT	98.8402	-0.0499887	0.247047	0	1	1
AASS	7.84133	0.915076	0.925385	0	1	1
AATBC	0.496005	2.4682	3.90329	0.376143	0.70681	NA
AATF	43.1581	-0.241713	0.370298	0	1	1
AATK	2.07222	0.122349	1.52244	0	1	NA
ABALON	16.4992	0.669671	0.61537	0	1	1
ABAT	187.89	-0.0899721	0.174508	0	1	1
ABBA01000933.1	0	NA	NA	NA	NA	NA
ABBA01000935.1	0	NA	NA	NA	NA	NA
ABBA01000935.2	0	NA	NA	NA	NA	NA
ABBA01006766.1	0	NA	NA	NA	NA	NA
ABBA01010928.1	0	NA	NA	NA	NA	NA
ABBA01026962.1	0	NA	NA	NA	NA	NA
ABBA01031658.1	0	NA	NA	NA	NA	NA
ABBA01031669.1	0	NA	NA	NA	NA	NA
ABBA01037345.1	0	NA	NA	NA	NA	NA
ABBA01037348.1	0	NA	NA	NA	NA	NA
ABCA1	163.242	-0.871855	0.384519	0	1	1
ABCA10	5.24124	-0.658153	1.35907	0	1	1
ABCA11P	4.17777	-0.208083	1.04429	0	1	1
ABCA12	68.7004	-1.71805	0.323858	-2.21716	0.026612	1
ABCA13	4.75922	0.0483085	1.37944	0	1	1
ABCA17P	6.41245	-0.404862	0.890443	0	1	1
ABCA2	23.4459	-0.302634	0.384312	0	1	1
ABCA3	7.11234	-0.033828	0.968101	0	1	1
ABCA4	0	NA	NA	NA	NA	NA
ABCA5	395.547	0.206155	0.171669	0	1	1
ABCA6	55.8548	2.61255	1.09355	1.47461	0.140318	1
ABCA7	4.36125	0.964207	1.34529	0	1	1
ABCA8	1.16062	0.937325	1.66142	0	1	NA
ABCA9	15.1471	-0.170725	0.502145	0	1	1
ABCA9-AS1	0.491621	0	3.94573	0	1	NA
ABCB1	1.99512	-2.24293	1.95751	-0.634957	0.525456	NA
ABCB10	23.4948	-0.0114393	0.383082	0	1	1
ABCB10P1	0	NA	NA	NA	NA	NA
ABCB10P3	0	NA	NA	NA	NA	NA
ABCB10P4	0	NA	NA	NA	NA	NA
ABCB11	0.982314	0.580131	3.18346	0	1	NA
ABCB4	3.84633	-0.466905	1.3353	0	1	1
ABCB5	0.258428	1.66024	4.38474	0.150577	0.880309	NA
ABCB6	2.4386	0.0564689	1.19779	0	1	NA
ABCB7	97.8547	0.279809	0.272223	0	1	1
ABCB8	21.3852	-0.537071	0.596765	0	1	1
ABCB9	13.8106	0.208521	0.629589	0	1	1
ABCC1	32.3352	-0.149155	0.401145	0	1	1
ABCC10	16.3685	-0.863206	0.787644	0	1	1
ABCC11	0	NA	NA	NA	NA	NA
ABCC12	0	NA	NA	NA	NA	NA
ABCC13	0.883425	-0.619161	2.61237	0	1	NA
ABCC2	3.52338	0.498164	0.949629	0	1	NA
ABCC3	66.9735	-0.289318	0.292517	0	1	1
ABCC4	58.7729	0.494894	0.546633	0	1	1
ABCC5	63.5403	0.397063	0.327343	0	1	1
ABCC5-AS1	0.270926	-0.749857	4.33666	0	1	NA
ABCC6	6.67737	-0.238877	0.940419	0	1	1
ABCC6P1	1.35782	0	2.74751	0	1	NA
ABCC6P2	0.780747	1.23455	2.96501	0.079105	0.936949	NA
ABCC8	3.46559	2.33443	1.22195	1.09205	0.274813	NA
ABCC9	132.338	0.921766	0.307855	0	1	1
ABCD1	2.83216	-1.02513	1.02883	-0.0244291	0.98051	NA
ABCD1P2	0	NA	NA	NA	NA	NA
ABCD1P3	0	NA	NA	NA	NA	NA
ABCD1P4	0	NA	NA	NA	NA	NA
ABCD1P5	0	NA	NA	NA	NA	NA
ABCD2	0.23571	0	4.40736	0	1	NA
ABCD3	103.819	-0.399887	0.239902	0	1	1
ABCD4	43.5305	-0.056375	0.404614	0	1	1
ABCE1	319.434	0.080849	0.197816	0	1	1
ABCF1	689.455	1.26998	0.314023	0.859743	0.389931	1
ABCF2	95.3433	-0.932049	0.26246	0	1	1
ABCF2P1	0	NA	NA	NA	NA	NA
ABCF2P2	0	NA	NA	NA	NA	NA
ABCF3	27.5496	-0.25304	0.386396	0	1	1
ABCG1	8.48389	0.458445	0.621328	0	1	1
ABCG2	21.6763	0.642955	0.498197	0	1	1
ABCG4	0	NA	NA	NA	NA	NA
ABCG5	1.86391	0.478256	1.46123	0	1	NA
ABCG8	1.91838	0.691955	1.37095	0	1	NA
ABHD1	16.6036	-0.839986	0.448508	0	1	1
ABHD10	63.1569	-0.22896	0.276521	0	1	1
ABHD11	31.4912	0.698933	0.381553	0	1	1
ABHD11-AS1	49.1043	-0.0138372	0.406905	0	1	1
ABHD12	53.9271	0.961279	0.25713	0	1	1
ABHD12B	0.865201	-0.651795	3.05692	0	1	NA
ABHD13	70.8398	0.0859626	0.231537	0	1	1
ABHD14A	6.17337	0.192268	0.803443	0	1	1
ABHD14A-ACY1	0.0874554	1.59634	4.38349	0.136042	0.891788	NA
ABHD14B	12.9655	-0.363514	0.467417	0	1	1
ABHD15	78.6069	0.651108	0.236551	0	1	1
ABHD15-AS1	0.125617	-1.54308	4.37894	-0.124021	0.901299	NA
ABHD16A	47.4897	-0.497669	0.270928	0	1	1
ABHD16B	0	NA	NA	NA	NA	NA
ABHD17A	129.067	-0.170911	0.196171	0	1	1
ABHD17AP1	0	NA	NA	NA	NA	NA
ABHD17AP3	0.229147	2.53494	4.34003	0.353671	0.723586	NA
ABHD17AP4	0	NA	NA	NA	NA	NA
ABHD17AP5	0	NA	NA	NA	NA	NA
ABHD17AP6	0	NA	NA	NA	NA	NA
ABHD17AP7	0	NA	NA	NA	NA	NA
ABHD17AP8	0	NA	NA	NA	NA	NA
ABHD17AP9	0	NA	NA	NA	NA	NA
ABHD17B	98.8002	0.255783	0.238899	0	1	1
ABHD17C	283.802	0.496432	0.304338	0	1	1
ABHD18	62.1893	0.268045	0.293085	0	1	1
ABHD2	918.118	0.265893	0.126907	0	1	1
ABHD3	24.7949	-0.602024	0.437943	0	1	1
ABHD4	66.1126	-0.871284	0.388665	0	1	1
ABHD5	242.127	-0.643509	0.195269	0	1	1
ABHD6	5.45374	1.62048	1.00322	0.618488	0.536254	1
ABHD8	0.339209	-2.48331	4.31358	-0.34387	0.730944	NA
ABI1	301.887	0.0132981	0.146626	0	1	1
ABI1P1	0	NA	NA	NA	NA	NA
ABI2	443.114	-0.0992019	0.254526	0	1	1
ABI3	1.87595	0	2.28019	0	1	NA
ABI3BP	791.355	-0.318327	0.733535	0	1	1
ABITRAM	47.4417	0.199795	0.356081	0	1	1
ABITRAMP1	0	NA	NA	NA	NA	NA
ABL1	143.235	-0.303127	0.379986	0	1	1
ABL2	315.551	0.150618	0.221878	0	1	1
ABLIM1	47.4074	0.0921142	0.292927	0	1	1
ABLIM2	4.67755	0.22908	0.808703	0	1	1
ABLIM3	62.5141	-0.471747	0.581709	0	1	1
ABO	6.64015	2.07978	0.848374	1.27277	0.2031	1
ABR	31.6196	0.931355	0.730721	0	1	1
ABRA	0.63374	2.01657	3.00383	0.338424	0.735044	NA
ABRACL	97.9588	-0.706656	0.246679	0	1	1
ABRAXAS1	83.5408	0.121954	0.361909	0	1	1
ABRAXAS2	84.2325	0.0405109	0.258774	0	1	1
ABT1	214.19	0.260648	0.268694	0	1	1
ABT1P1	0	NA	NA	NA	NA	NA
ABTB1	1.87865	1.97526	1.63943	0.594879	0.551924	NA
ABTB2	6.98433	-2.61494	0.978323	-1.65072	0.0987948	1
AC000029.1	0	NA	NA	NA	NA	NA
AC000029.2	0	NA	NA	NA	NA	NA
AC000032.1	0.0874554	1.59634	4.38349	0.136042	0.891788	NA
AC000035.1	0	NA	NA	NA	NA	NA
AC000036.1	1.65695	0.794685	1.68676	0	1	NA
AC000041.1	0	NA	NA	NA	NA	NA
AC000050.1	0	NA	NA	NA	NA	NA
AC000050.2	0	NA	NA	NA	NA	NA
AC000058.1	0	NA	NA	NA	NA	NA
AC000061.1	0	NA	NA	NA	NA	NA
AC000067.1	0	NA	NA	NA	NA	NA
AC000068.1	17.4458	-0.213081	0.528843	0	1	1
AC000068.2	0.462445	-1.46267	3.42178	-0.135213	0.892444	NA
AC000068.3	0.140733	0	4.40736	0	1	NA
AC000077.1	0	NA	NA	NA	NA	NA
AC000078.1	0.104235	-1.36254	4.38944	-0.082594	0.934174	NA
AC000081.1	0	NA	NA	NA	NA	NA
AC000081.2	0	NA	NA	NA	NA	NA
AC000089.1	0.0734995	-0.767006	4.40736	0	1	NA
AC000093.1	0	NA	NA	NA	NA	NA
AC000095.1	0	NA	NA	NA	NA	NA
AC000095.2	0	NA	NA	NA	NA	NA
AC000111.1	0	NA	NA	NA	NA	NA
AC000111.2	0	NA	NA	NA	NA	NA
AC000114.1	0	NA	NA	NA	NA	NA
AC000120.1	0	NA	NA	NA	NA	NA
AC000120.2	0.468367	0	3.38227	0	1	NA
AC000120.3	0.0521174	-0.767006	4.40736	0	1	NA
AC000120.4	0.1783	0	4.40736	0	1	NA
AC000123.1	0.359059	-2.5632	4.31349	-0.362398	0.717055	NA
AC000124.1	0.303351	-2.79707	4.30364	-0.417569	0.676262	NA
AC000362.1	0	NA	NA	NA	NA	NA
AC000367.1	1.01239	-0.85947	2.07263	0	1	NA
AC000372.1	0	NA	NA	NA	NA	NA
AC000374.1	0	NA	NA	NA	NA	NA
AC000403.1	2.17332	2.87626	1.83368	1.02322	0.306202	NA
AC001226.1	0.805081	2.59856	2.57312	0.621252	0.534434	NA
AC001226.2	2.97168	0.498593	1.11042	0	1	NA
AC001228.1	0	NA	NA	NA	NA	NA
AC001228.2	0	NA	NA	NA	NA	NA
AC001228.3	0.545714	-0.156708	3.84892	0	1	NA
AC002044.1	0.0949771	0	4.40736	0	1	NA
AC002056.1	0.175845	-0.767016	4.40736	0	1	NA
AC002056.2	0	NA	NA	NA	NA	NA
AC002056.3	0.175845	-0.767016	4.40736	0	1	NA
AC002059.1	0.139573	0.634584	4.38349	0	1	NA
AC002059.2	0	NA	NA	NA	NA	NA
AC002059.3	1.89007	1.80672	1.45583	0.554132	0.579488	NA
AC002064.1	0	NA	NA	NA	NA	NA
AC002064.2	0	NA	NA	NA	NA	NA
AC002064.3	0.0938419	0	4.40736	0	1	NA
AC002066.1	1.06395	0.426074	2.11475	0	1	NA
AC002069.1	0	NA	NA	NA	NA	NA
AC002069.2	0.0734995	-0.767006	4.40736	0	1	NA
AC002069.3	0	NA	NA	NA	NA	NA
AC002069.4	0	NA	NA	NA	NA	NA
AC002070.1	0	NA	NA	NA	NA	NA
AC002073.1	0	NA	NA	NA	NA	NA
AC002074.1	1.48922	0	2.29457	0	1	NA
AC002074.2	0	NA	NA	NA	NA	NA
AC002075.1	0	NA	NA	NA	NA	NA
AC002075.2	0	NA	NA	NA	NA	NA
AC002076.1	6.95779	0.488659	0.91287	0	1	1
AC002076.2	0	NA	NA	NA	NA	NA
AC002091.1	0.0878795	-0.767006	4.40736	0	1	NA
AC002091.2	0	NA	NA	NA	NA	NA
AC002094.1	0	NA	NA	NA	NA	NA
AC002094.2	97.3882	-0.129202	0.23165	0	1	1
AC002094.3	0.0891502	0	4.40736	0	1	NA
AC002094.4	0.26446	0	4.40736	0	1	NA
AC002101.1	0	NA	NA	NA	NA	NA
AC002115.1	0	NA	NA	NA	NA	NA
AC002116.1	0	NA	NA	NA	NA	NA
AC002116.2	0.480277	-0.631549	3.43232	0	1	NA
AC002127.1	0	NA	NA	NA	NA	NA
AC002128.1	1.32629	-0.91283	1.93554	0	1	NA
AC002128.2	1.55171	0.178394	1.447	0	1	NA
AC002306.1	2.62187	0.703819	1.13346	0	1	NA
AC002310.1	9.78445	-0.747798	0.568373	0	1	1
AC002310.2	0.168842	-0.923269	4.4041	0	1	NA
AC002310.3	0.339653	-0.532157	4.29656	0	1	NA
AC002310.4	0	NA	NA	NA	NA	NA
AC002347.1	0	NA	NA	NA	NA	NA
AC002347.2	0	NA	NA	NA	NA	NA
AC002350.1	0	NA	NA	NA	NA	NA
AC002351.1	0.234974	-1.66441	4.36986	-0.152043	0.879153	NA
AC002359.1	0	NA	NA	NA	NA	NA
AC002365.1	0	NA	NA	NA	NA	NA
AC002366.1	0	NA	NA	NA	NA	NA
AC002368.1	0	NA	NA	NA	NA	NA
AC002375.1	1.9138	-0.314516	1.56219	0	1	NA
AC002378.1	0	NA	NA	NA	NA	NA
AC002381.1	0	NA	NA	NA	NA	NA
AC002383.1	0	NA	NA	NA	NA	NA
AC002386.1	0	NA	NA	NA	NA	NA
AC002395.1	0	NA	NA	NA	NA	NA
AC002398.1	10.7945	0.655458	0.541109	0	1	1
AC002398.2	0.100744	1.31458	4.39039	0.071652	0.942879	NA
AC002401.1	0	NA	NA	NA	NA	NA
AC002401.2	0	NA	NA	NA	NA	NA
AC002401.3	0	NA	NA	NA	NA	NA
AC002401.4	0	NA	NA	NA	NA	NA
AC002407.1	0	NA	NA	NA	NA	NA
AC002407.2	0.0703664	0	4.40736	0	1	NA
AC002416.1	0	NA	NA	NA	NA	NA
AC002428.1	0	NA	NA	NA	NA	NA
AC002428.2	0	NA	NA	NA	NA	NA
AC002429.1	0	NA	NA	NA	NA	NA
AC002451.1	5.33452	1.30717	1.1609	0.264594	0.791322	1
AC002456.1	0	NA	NA	NA	NA	NA
AC002456.2	0	NA	NA	NA	NA	NA
AC002460.1	0	NA	NA	NA	NA	NA
AC002461.1	0	NA	NA	NA	NA	NA
AC002463.1	0.647816	0	3.06676	0	1	NA
AC002464.1	0	NA	NA	NA	NA	NA
AC002467.1	2.05438	-1.57895	1.18482	-0.488637	0.625099	NA
AC002470.1	0.209994	1.31457	4.39039	0.0716499	0.942881	NA
AC002470.2	0	NA	NA	NA	NA	NA
AC002472.1	1.2068	2.38937	1.85197	0.750213	0.453127	NA
AC002472.2	1.49538	0.273005	2.55898	0	1	NA
AC002472.3	0	NA	NA	NA	NA	NA
AC002472.4	0	NA	NA	NA	NA	NA
AC002480.1	0.123727	0	4.40736	0	1	NA
AC002480.2	0	NA	NA	NA	NA	NA
AC002486.1	0	NA	NA	NA	NA	NA
AC002486.2	0.0891502	0	4.40736	0	1	NA
AC002487.1	0	NA	NA	NA	NA	NA
AC002504.1	0	NA	NA	NA	NA	NA
AC002511.1	0	NA	NA	NA	NA	NA
AC002511.2	0.100744	1.31458	4.39039	0.071652	0.942879	NA
AC002511.3	0	NA	NA	NA	NA	NA
AC002519.1	1.58648	2.04878	1.44726	0.724665	0.468658	NA
AC002519.2	0	NA	NA	NA	NA	NA
AC002524.1	0	NA	NA	NA	NA	NA
AC002542.1	0	NA	NA	NA	NA	NA
AC002542.2	0	NA	NA	NA	NA	NA
AC002542.3	0	NA	NA	NA	NA	NA
AC002542.4	0	NA	NA	NA	NA	NA
AC002542.5	0	NA	NA	NA	NA	NA
AC002543.1	0.203724	1.31457	4.39039	0.0716499	0.942881	NA
AC002543.2	0	NA	NA	NA	NA	NA
AC002545.1	0	NA	NA	NA	NA	NA
AC002546.1	0	NA	NA	NA	NA	NA
AC002550.1	21.6496	-0.268999	0.44098	0	1	1
AC002550.2	1.37294	-1.80823	2.00164	-0.403783	0.686372	NA
AC002551.1	6.43003	0.775212	0.904884	0	1	1
AC002553.1	3.50757	0.202655	0.985479	0	1	NA
AC002553.2	0.167341	-0.767016	4.40736	0	1	NA
AC002558.1	0	NA	NA	NA	NA	NA
AC002558.2	4.23539	0.417208	0.892228	0	1	1
AC002558.3	12.8324	-0.739493	0.82305	0	1	1
AC002563.1	0	NA	NA	NA	NA	NA
AC002980.1	0	NA	NA	NA	NA	NA
AC002981.1	0	NA	NA	NA	NA	NA
AC002984.1	0	NA	NA	NA	NA	NA
AC002985.1	0	NA	NA	NA	NA	NA
AC002996.1	0	NA	NA	NA	NA	NA
AC003001.1	0	NA	NA	NA	NA	NA
AC003001.2	0	NA	NA	NA	NA	NA
AC003002.1	0	NA	NA	NA	NA	NA
AC003002.2	1.40906	0	2.67985	0	1	NA
AC003002.3	0	NA	NA	NA	NA	NA
AC003005.1	0	NA	NA	NA	NA	NA
AC003005.2	0.190841	0	4.40736	0	1	NA
AC003006.1	2.44732	3.18686	2.00865	1.08872	0.276276	NA
AC003009.1	0	NA	NA	NA	NA	NA
AC003035.1	1.04666	-0.767027	2.44299	0	1	NA
AC003035.2	0	NA	NA	NA	NA	NA
AC003042.1	0	NA	NA	NA	NA	NA
AC003042.2	0	NA	NA	NA	NA	NA
AC003043.1	0	NA	NA	NA	NA	NA
AC003043.2	0	NA	NA	NA	NA	NA
AC003043.3	8.15885	0.406477	0.748224	0	1	1
AC003070.1	0.0954206	0	4.40736	0	1	NA
AC003070.2	0	NA	NA	NA	NA	NA
AC003070.3	0	NA	NA	NA	NA	NA
AC003070.4	0.0954206	0	4.40736	0	1	NA
AC003070.5	0	NA	NA	NA	NA	NA
AC003070.6	0	NA	NA	NA	NA	NA
AC003070.7	0	NA	NA	NA	NA	NA
AC003071.1	0	NA	NA	NA	NA	NA
AC003072.1	0	NA	NA	NA	NA	NA
AC003080.1	0.146999	-1.73645	4.36398	-0.168755	0.865989	NA
AC003084.1	0	NA	NA	NA	NA	NA
AC003087.1	0	NA	NA	NA	NA	NA
AC003092.1	153.149	0	1.68001	0	1	1
AC003092.2	0.562931	0	4.40736	0	1	NA
AC003098.1	0	NA	NA	NA	NA	NA
AC003101.1	0	NA	NA	NA	NA	NA
AC003101.2	0	NA	NA	NA	NA	NA
AC003102.1	35.3222	0.457469	0.487317	0	1	1
AC003103.1	0.0521174	-0.767006	4.40736	0	1	NA
AC003103.2	0.0954206	0	4.40736	0	1	NA
AC003109.1	0	NA	NA	NA	NA	NA
AC003657.1	0	NA	NA	NA	NA	NA
AC003657.2	0	NA	NA	NA	NA	NA
AC003659.1	0	NA	NA	NA	NA	NA
AC003666.1	0	NA	NA	NA	NA	NA
AC003669.1	0	NA	NA	NA	NA	NA
AC003681.1	86.5469	0.206375	0.26733	0	1	1
AC003682.1	0.143866	-0.767016	4.40736	0	1	NA
AC003684.1	0.630413	2.14513	3.21022	0.356715	0.721305	NA
AC003685.1	0	NA	NA	NA	NA	NA
AC003685.2	0	NA	NA	NA	NA	NA
AC003686.1	0	NA	NA	NA	NA	NA
AC003687.1	0	NA	NA	NA	NA	NA
AC003688.1	0	NA	NA	NA	NA	NA
AC003688.2	0	NA	NA	NA	NA	NA
AC003688.3	0	NA	NA	NA	NA	NA
AC003950.1	0.0437277	1.08236	4.39702	0.0187308	0.985056	NA
AC003956.1	0	NA	NA	NA	NA	NA
AC003958.1	0	NA	NA	NA	NA	NA
AC003958.2	0	NA	NA	NA	NA	NA
AC003958.3	0	NA	NA	NA	NA	NA
AC003958.4	0	NA	NA	NA	NA	NA
AC003958.5	0	NA	NA	NA	NA	NA
AC003965.1	1.33461	0.539931	1.63695	0	1	NA
AC003965.2	0	NA	NA	NA	NA	NA
AC003965.3	1.33461	0.539931	1.63695	0	1	NA
AC003973.1	0	NA	NA	NA	NA	NA
AC003975.1	2.47024	-1.06727	1.4048	-0.0478857	0.961807	NA
AC003976.1	0	NA	NA	NA	NA	NA
AC003976.2	0	NA	NA	NA	NA	NA
AC003982.1	0	NA	NA	NA	NA	NA
AC003984.1	0	NA	NA	NA	NA	NA
AC003985.1	0	NA	NA	NA	NA	NA
AC003986.1	0	NA	NA	NA	NA	NA
AC003986.2	2.04662	0	2.36095	0	1	NA
AC003986.3	0	NA	NA	NA	NA	NA
AC003988.1	0	NA	NA	NA	NA	NA
AC003989.1	0	NA	NA	NA	NA	NA
AC003989.2	0	NA	NA	NA	NA	NA
AC003991.1	1.09348	-0.153945	1.79182	0	1	NA
AC003991.2	0.291183	1.08234	4.39702	0.0187259	0.98506	NA
AC003992.1	0	NA	NA	NA	NA	NA
AC004000.1	0	NA	NA	NA	NA	NA
AC004004.1	0	NA	NA	NA	NA	NA
AC004006.1	0	NA	NA	NA	NA	NA
AC004009.1	0	NA	NA	NA	NA	NA
AC004012.1	0.100744	1.31458	4.39039	0.071652	0.942879	NA
AC004014.1	0	NA	NA	NA	NA	NA
AC004022.1	0	NA	NA	NA	NA	NA
AC004022.2	0	NA	NA	NA	NA	NA
AC004023.1	1.54514	-0.370053	1.32024	0	1	NA
AC004024.1	0	NA	NA	NA	NA	NA
AC004034.1	0	NA	NA	NA	NA	NA
AC004039.1	3.17785	0.760136	1.12853	0	1	NA
AC004052.1	0	NA	NA	NA	NA	NA
AC004053.1	0.218638	2.57131	4.33777	0.362239	0.717173	NA
AC004054.1	0	NA	NA	NA	NA	NA
AC004057.1	0	NA	NA	NA	NA	NA
AC004062.1	0	NA	NA	NA	NA	NA
AC004063.1	1.18325	1.71717	2.11842	0.338539	0.734957	NA
AC004066.1	0	NA	NA	NA	NA	NA
AC004067.1	2.65052	2.52053	1.6541	0.919248	0.357966	NA
AC004069.1	1.45849	-2.5151	1.67006	-0.907214	0.364294	NA
AC004069.2	0	NA	NA	NA	NA	NA
AC004069.3	0	NA	NA	NA	NA	NA
AC004074.1	0	NA	NA	NA	NA	NA
AC004076.1	0.131183	1.93863	4.37655	0.214468	0.830182	NA
AC004076.2	24.8471	-0.471303	0.425201	0	1	1
AC004079.1	0	NA	NA	NA	NA	NA
AC004079.2	0	NA	NA	NA	NA	NA
AC004079.3	0	NA	NA	NA	NA	NA
AC004079.4	0	NA	NA	NA	NA	NA
AC004079.5	0	NA	NA	NA	NA	NA
AC004080.1	0	NA	NA	NA	NA	NA
AC004080.10	0	NA	NA	NA	NA	NA
AC004080.11	0	NA	NA	NA	NA	NA
AC004080.12	0.0878795	-0.767006	4.40736	0	1	NA
AC004080.13	0	NA	NA	NA	NA	NA
AC004080.14	0	NA	NA	NA	NA	NA
AC004080.15	0	NA	NA	NA	NA	NA
AC004080.16	0	NA	NA	NA	NA	NA
AC004080.2	0.778343	3.37824	4.17025	0.570288	0.568483	NA
AC004080.3	0	NA	NA	NA	NA	NA
AC004080.4	0	NA	NA	NA	NA	NA
AC004080.5	0	NA	NA	NA	NA	NA
AC004080.6	0	NA	NA	NA	NA	NA
AC004080.7	0	NA	NA	NA	NA	NA
AC004080.8	0	NA	NA	NA	NA	NA
AC004080.9	0	NA	NA	NA	NA	NA
AC004083.1	1.06992	1.35695	2.0537	0.173807	0.862017	NA
AC004099.1	0.0734995	-0.767006	4.40736	0	1	NA
AC004112.1	0.0734995	-0.767006	4.40736	0	1	NA
AC004125.1	0	NA	NA	NA	NA	NA
AC004129.1	0	NA	NA	NA	NA	NA
AC004129.2	0	NA	NA	NA	NA	NA
AC004129.3	0	NA	NA	NA	NA	NA
AC004129.4	0	NA	NA	NA	NA	NA
AC004130.1	0	NA	NA	NA	NA	NA
AC004130.2	14.9048	-0.0309894	0.609046	0	1	1
AC004134.1	0.0703664	0	4.40736	0	1	NA
AC004147.1	0	NA	NA	NA	NA	NA
AC004147.2	0	NA	NA	NA	NA	NA
AC004147.3	0	NA	NA	NA	NA	NA
AC004147.4	0	NA	NA	NA	NA	NA
AC004147.5	0	NA	NA	NA	NA	NA
AC004148.1	35.3615	0.452946	0.455413	0	1	1
AC004156.1	15.157	-0.00888773	0.47874	0	1	1
AC004158.1	4.60124	-2.82038	1.07366	-1.69548	0.0899838	1
AC004160.1	0.846706	2.39261	2.33614	0.596117	0.551097	NA
AC004160.2	0	NA	NA	NA	NA	NA
AC004217.1	0.0437277	1.08236	4.39702	0.0187308	0.985056	NA
AC004217.2	0	NA	NA	NA	NA	NA
AC004221.1	0	NA	NA	NA	NA	NA
AC004223.1	0.0521174	-0.767006	4.40736	0	1	NA
AC004223.2	0.0734995	-0.767006	4.40736	0	1	NA
AC004223.3	0	NA	NA	NA	NA	NA
AC004223.4	0.0437277	1.08236	4.39702	0.0187308	0.985056	NA
AC004224.1	0.123727	0	4.40736	0	1	NA
AC004224.2	0	NA	NA	NA	NA	NA
AC004231.1	0.36033	-1.96793	4.33485	-0.22329	0.82331	NA
AC004231.2	0	NA	NA	NA	NA	NA
AC004231.3	0	NA	NA	NA	NA	NA
AC004232.1	0.0878795	-0.767006	4.40736	0	1	NA
AC004233.1	0.306094	3.04074	4.31295	0.473165	0.636095	NA
AC004233.2	18.5437	-0.0533209	0.501283	0	1	1
AC004233.3	0.364805	2.87192	4.18449	0.447347	0.654625	NA
AC004241.1	2.34441	0.949325	1.32458	0	1	NA
AC004241.2	0.0437277	1.08236	4.39702	0.0187308	0.985056	NA
AC004241.3	14.3977	0.12857	0.546952	0	1	1
AC004241.4	0	NA	NA	NA	NA	NA
AC004253.1	0.123727	0	4.40736	0	1	NA
AC004253.2	0	NA	NA	NA	NA	NA
AC004257.1	0.278721	-0.767025	4.40736	0	1	NA
AC004263.1	0.114574	1.31458	4.39039	0.071652	0.942879	NA
AC004264.1	5.86272	-0.837631	1.02843	0	1	1
AC004381.1	0	NA	NA	NA	NA	NA
AC004381.2	0	NA	NA	NA	NA	NA
AC004381.3	0.343721	3.13368	4.3089	0.495179	0.620474	NA
AC004381.4	0.164208	0	4.40736	0	1	NA
AC004383.1	0	NA	NA	NA	NA	NA
AC004386.1	3.65389	-1.94632	0.984145	-0.961569	0.336266	1
AC004386.2	0	NA	NA	NA	NA	NA
AC004386.3	0	NA	NA	NA	NA	NA
AC004386.4	0	NA	NA	NA	NA	NA
AC004386.5	0	NA	NA	NA	NA	NA
AC004386.6	0	NA	NA	NA	NA	NA
AC004386.7	0	NA	NA	NA	NA	NA
AC004408.1	0.0891502	0	4.40736	0	1	NA
AC004415.1	0	NA	NA	NA	NA	NA
AC004448.1	0	NA	NA	NA	NA	NA
AC004448.2	0.35361	0	4.3278	0	1	NA
AC004448.3	0	NA	NA	NA	NA	NA
AC004448.4	0	NA	NA	NA	NA	NA
AC004449.1	0	NA	NA	NA	NA	NA
AC004453.1	1.01345	-2.98568	1.93714	-1.02506	0.305335	NA
AC004461.1	0	NA	NA	NA	NA	NA
AC004461.2	0	NA	NA	NA	NA	NA
AC004461.3	0	NA	NA	NA	NA	NA
AC004466.1	0	NA	NA	NA	NA	NA
AC004466.2	0.146999	-1.73645	4.36398	-0.168755	0.865989	NA
AC004466.3	0	NA	NA	NA	NA	NA
AC004467.1	0	NA	NA	NA	NA	NA
AC004470.1	0	NA	NA	NA	NA	NA
AC004470.2	0	NA	NA	NA	NA	NA
AC004471.1	0.0891502	0	4.40736	0	1	NA
AC004471.2	0	NA	NA	NA	NA	NA
AC004477.1	6.89771	-0.840639	0.814468	0	1	1
AC004477.2	0	NA	NA	NA	NA	NA
AC004477.3	0.647416	-0.106637	2.76924	0	1	NA
AC004485.1	0	NA	NA	NA	NA	NA
AC004486.1	0	NA	NA	NA	NA	NA
AC004490.1	0.167455	1.08235	4.39702	0.0187287	0.985058	NA
AC004492.1	0.371408	-0.770821	3.65961	0	1	NA
AC004492.2	0.371408	-0.770821	3.65961	0	1	NA
AC004494.1	1.82222	2.24573	1.48431	0.839262	0.401322	NA
AC004510.1	0	NA	NA	NA	NA	NA
AC004522.1	0	NA	NA	NA	NA	NA
AC004522.2	0	NA	NA	NA	NA	NA
AC004522.3	0	NA	NA	NA	NA	NA
AC004522.4	0.104235	-1.36254	4.38944	-0.082594	0.934174	NA
AC004528.1	0.636585	-2.5436	3.21428	-0.480232	0.631062	NA
AC004528.2	0	NA	NA	NA	NA	NA
AC004540.1	0.0521174	-0.767006	4.40736	0	1	NA
AC004540.2	1.29279	0.657879	1.75418	0	1	NA
AC004542.1	0	NA	NA	NA	NA	NA
AC004542.2	0.0949771	0	4.40736	0	1	NA
AC004542.3	0	NA	NA	NA	NA	NA
AC004542.4	0	NA	NA	NA	NA	NA
AC004542.5	0	NA	NA	NA	NA	NA
AC004542.6	0	NA	NA	NA	NA	NA
AC004543.1	0	NA	NA	NA	NA	NA
AC004551.1	1.39471	-0.993106	1.77887	0	1	NA
AC004552.1	0.505605	-3.1129	3.83356	-0.551159	0.581525	NA
AC004554.1	0	NA	NA	NA	NA	NA
AC004554.2	0.0521174	-0.767006	4.40736	0	1	NA
AC004556.1	0	NA	NA	NA	NA	NA
AC004556.2	0	NA	NA	NA	NA	NA
AC004556.3	0	NA	NA	NA	NA	NA
AC004556.4	0	NA	NA	NA	NA	NA
AC004562.1	0	NA	NA	NA	NA	NA
AC004584.1	1.58148	-1.42297	1.71702	-0.246338	0.805421	NA
AC004584.2	0	NA	NA	NA	NA	NA
AC004584.3	1.27511	-1.29546	1.79267	-0.164818	0.869088	NA
AC004585.1	0	NA	NA	NA	NA	NA
AC004590.1	0.398562	0.482739	3.01723	0	1	NA
AC004593.1	0	NA	NA	NA	NA	NA
AC004593.2	6.00496	3.98021	1.63966	1.81757	0.0691293	1
AC004594.1	2.09581	1.95439	1.71634	0.556061	0.578169	NA
AC004596.1	0.188073	0.352834	4.39039	0	1	NA
AC004597.1	0	NA	NA	NA	NA	NA
AC004637.1	0	NA	NA	NA	NA	NA
AC004664.1	0	NA	NA	NA	NA	NA
AC004672.1	0.0734995	-0.767006	4.40736	0	1	NA
AC004672.2	0.75576	1.90784	2.2966	0.395296	0.692624	NA
AC004674.1	0	NA	NA	NA	NA	NA
AC004674.2	0	NA	NA	NA	NA	NA
AC004675.1	0.524597	-0.767031	3.38658	0	1	NA
AC004675.2	0	NA	NA	NA	NA	NA
AC004678.1	0	NA	NA	NA	NA	NA
AC004687.1	0	NA	NA	NA	NA	NA
AC004687.2	22.4479	-0.266232	0.392365	0	1	1
AC004690.1	0	NA	NA	NA	NA	NA
AC004690.2	0.559098	-2.6643	3.17775	-0.523734	0.600464	NA
AC004691.1	0.537738	0	3.32519	0	1	NA
AC004691.2	0	NA	NA	NA	NA	NA
AC004692.1	0	NA	NA	NA	NA	NA
AC004692.2	0	NA	NA	NA	NA	NA
AC004696.1	0	NA	NA	NA	NA	NA
AC004702.1	0	NA	NA	NA	NA	NA
AC004704.1	0.288362	-1.36255	4.38944	-0.0825971	0.934172	NA
AC004706.1	0	NA	NA	NA	NA	NA
AC004706.2	0.188623	0.352834	4.39039	0	1	NA
AC004707.1	0	NA	NA	NA	NA	NA
AC004707.2	0	NA	NA	NA	NA	NA
AC004765.1	0	NA	NA	NA	NA	NA
AC004771.1	0	NA	NA	NA	NA	NA
AC004771.2	1.11437	1.91567	2.08328	0.439532	0.660276	NA
AC004771.3	5.71277	0.61974	0.760402	0	1	1
AC004771.4	0	NA	NA	NA	NA	NA
AC004774.1	0	NA	NA	NA	NA	NA
AC004774.2	0	NA	NA	NA	NA	NA
AC004774.3	0	NA	NA	NA	NA	NA
AC004775.1	0.20008	-0.982089	4.34337	0	1	NA
AC004784.1	1.23154	0	2.60969	0	1	NA
AC004788.1	0	NA	NA	NA	NA	NA
AC004790.1	0	NA	NA	NA	NA	NA
AC004792.1	0	NA	NA	NA	NA	NA
AC004797.1	2.52245	0.978976	1.39183	0	1	NA
AC004801.1	0	NA	NA	NA	NA	NA
AC004801.2	0.97728	0.70522	2.29891	0	1	NA
AC004801.3	0	NA	NA	NA	NA	NA
AC004801.4	1.13202	0.748632	1.89699	0	1	NA
AC004801.5	0.217461	-0.767025	4.40736	0	1	NA
AC004801.6	3.35244	-0.521966	0.943028	0	1	NA
AC004803.1	15.5051	1.58276	0.673615	0.865123	0.386971	1
AC004805.1	0	NA	NA	NA	NA	NA
AC004805.2	0	NA	NA	NA	NA	NA
AC004805.3	0	NA	NA	NA	NA	NA
AC004812.1	0	NA	NA	NA	NA	NA
AC004812.2	18.1064	-0.112045	0.487519	0	1	1
AC004815.1	0.175759	-1.9681	4.3469	-0.222711	0.823761	NA
AC004816.1	12.7692	-0.132419	0.593651	0	1	1
AC004816.2	0.0949771	0	4.40736	0	1	NA
AC004817.1	0.196164	1.31457	4.39039	0.0716499	0.942881	NA
AC004817.2	0	NA	NA	NA	NA	NA
AC004817.3	1.60855	0.348694	1.7004	0	1	NA
AC004817.4	12.508	0.548569	0.511402	0	1	1
AC004825.1	0	NA	NA	NA	NA	NA
AC004825.2	0.760733	0.0690693	2.08897	0	1	NA
AC004828.1	0	NA	NA	NA	NA	NA
AC004830.1	0	NA	NA	NA	NA	NA
AC004830.2	2.99301	0.687035	1.11511	0	1	NA
AC004832.1	0.160955	0.634584	4.38349	0	1	NA
AC004832.2	0	NA	NA	NA	NA	NA
AC004832.3	1.62681	-2.36179	2.06675	-0.658903	0.509958	NA
AC004832.4	0.161379	-1.85587	4.35484	-0.196532	0.844194	NA
AC004832.5	1.05327	1.99139	2.3526	0.4214	0.673463	NA
AC004832.6	0.240741	-0.544551	4.35275	0	1	NA
AC004834.1	4.66497	1.02014	0.850453	0.0236804	0.981108	1
AC004835.1	1.71842	-0.819232	1.6713	0	1	NA
AC004835.2	0	NA	NA	NA	NA	NA
AC004837.1	0	NA	NA	NA	NA	NA
AC004837.2	2.57433	1.24446	1.90574	0.128275	0.897932	NA
AC004837.3	0	NA	NA	NA	NA	NA
AC004839.1	0	NA	NA	NA	NA	NA
AC004839.2	0.38901	-1.08314	3.53955	-0.0234889	0.98126	NA
AC004839.3	0	NA	NA	NA	NA	NA
AC004839.4	0.38901	-1.08314	3.53955	-0.0234889	0.98126	NA
AC004840.1	0	NA	NA	NA	NA	NA
AC004840.2	0	NA	NA	NA	NA	NA
AC004846.1	1.75464	-2.49293	1.76866	-0.8441	0.398614	NA
AC004846.2	0.246972	1.59632	4.38349	0.136037	0.891792	NA
AC004847.1	0	NA	NA	NA	NA	NA
AC004849.1	0	NA	NA	NA	NA	NA
AC004852.1	0	NA	NA	NA	NA	NA
AC004852.2	0	NA	NA	NA	NA	NA
AC004852.3	0	NA	NA	NA	NA	NA
AC004852.4	0	NA	NA	NA	NA	NA
AC004852.5	0	NA	NA	NA	NA	NA
AC004852.6	0	NA	NA	NA	NA	NA
AC004854.1	0	NA	NA	NA	NA	NA
AC004854.2	2.37874	1.48941	1.63676	0.299012	0.764931	NA
AC004858.1	0	NA	NA	NA	NA	NA
AC004862.1	0.146999	-1.73645	4.36398	-0.168755	0.865989	NA
AC004865.1	1.9025	-1.52755	1.61715	-0.326221	0.744258	NA
AC004865.2	0	NA	NA	NA	NA	NA
AC004866.1	0	NA	NA	NA	NA	NA
AC004866.2	0	NA	NA	NA	NA	NA
AC004869.1	0	NA	NA	NA	NA	NA
AC004869.2	0	NA	NA	NA	NA	NA
AC004870.1	0	NA	NA	NA	NA	NA
AC004870.2	0.500189	3.00278	3.32786	0.601823	0.547292	NA
AC004870.3	0	NA	NA	NA	NA	NA
AC004870.4	0	NA	NA	NA	NA	NA
AC004875.1	0	NA	NA	NA	NA	NA
AC004877.1	0.314125	0	4.40736	0	1	NA
AC004879.1	0	NA	NA	NA	NA	NA
AC004882.1	0	NA	NA	NA	NA	NA
AC004882.2	0	NA	NA	NA	NA	NA
AC004882.3	0	NA	NA	NA	NA	NA
AC004884.1	0	NA	NA	NA	NA	NA
AC004884.2	0.100744	1.31458	4.39039	0.071652	0.942879	NA
AC004888.1	0	NA	NA	NA	NA	NA
AC004890.1	0	NA	NA	NA	NA	NA
AC004890.2	4.58592	0.0353707	0.853809	0	1	1
AC004890.3	0	NA	NA	NA	NA	NA
AC004893.1	0	NA	NA	NA	NA	NA
AC004895.1	0.0891502	0	4.40736	0	1	NA
AC004898.1	0.100744	1.31458	4.39039	0.071652	0.942879	NA
AC004899.1	0	NA	NA	NA	NA	NA
AC004900.1	0	NA	NA	NA	NA	NA
AC004908.1	3.38184	-2.05328	1.24012	-0.849335	0.395695	NA
AC004908.2	1.27415	-0.719465	2.28109	0	1	NA
AC004908.3	0.800947	1.1291	2.3759	0.0543391	0.956665	NA
AC004909.1	0	NA	NA	NA	NA	NA
AC004910.1	8.80741	0.627962	0.672029	0	1	1
AC004911.1	0	NA	NA	NA	NA	NA
AC004912.1	0	NA	NA	NA	NA	NA
AC004917.1	1.00311	3.40429	2.49176	0.964898	0.334596	NA
AC004918.1	8.83548	-0.244186	0.563871	0	1	1
AC004918.2	0.11135	0	4.40736	0	1	NA
AC004918.3	0	NA	NA	NA	NA	NA
AC004918.4	8.83548	-0.244186	0.563871	0	1	1
AC004918.5	1.22663	-1.26151	1.57864	-0.165652	0.868431	NA
AC004920.1	0	NA	NA	NA	NA	NA
AC004921.1	0	NA	NA	NA	NA	NA
AC004922.1	0.524732	3.80042	4.28622	0.653354	0.513528	NA
AC004923.1	0.131607	0.120608	4.39702	0	1	NA
AC004923.2	0	NA	NA	NA	NA	NA
AC004923.3	0	NA	NA	NA	NA	NA
AC004923.4	0.321804	-1.36256	4.38944	-0.0825975	0.934172	NA
AC004930.1	0	NA	NA	NA	NA	NA
AC004938.1	0	NA	NA	NA	NA	NA
AC004941.1	7.40438	0.00602293	0.763929	0	1	1
AC004941.2	0	NA	NA	NA	NA	NA
AC004943.1	0.353491	-0.76703	4.34237	0	1	NA
AC004943.2	16.7467	-0.285637	0.445386	0	1	1
AC004943.3	0.360219	-1.08049	4.33642	-0.0185625	0.98519	NA
AC004944.1	0	NA	NA	NA	NA	NA
AC004945.1	0	NA	NA	NA	NA	NA
AC004946.1	0	NA	NA	NA	NA	NA
AC004946.2	0	NA	NA	NA	NA	NA
AC004947.1	0.0878795	-0.767006	4.40736	0	1	NA
AC004948.1	0.0954206	0	4.40736	0	1	NA
AC004949.1	0.0703664	0	4.40736	0	1	NA
AC004951.1	10.0118	0.913675	0.638511	0	1	1
AC004951.2	0	NA	NA	NA	NA	NA
AC004951.3	0	NA	NA	NA	NA	NA
AC004951.4	0.38483	-1.06306	3.63697	-0.0173385	0.986167	NA
AC004965.1	0	NA	NA	NA	NA	NA
AC004966.1	0	NA	NA	NA	NA	NA
AC004967.1	1.17275	-0.143213	1.89923	0	1	NA
AC004967.2	9.66206	-0.216455	0.673084	0	1	1
AC004969.1	0.426374	-2.27016	2.98771	-0.425129	0.670742	NA
AC004973.1	0.125617	-1.54308	4.37894	-0.124021	0.901299	NA
AC004974.1	0.0703664	0	4.40736	0	1	NA
AC004975.1	0	NA	NA	NA	NA	NA
AC004975.2	0	NA	NA	NA	NA	NA
AC004980.1	2.7387	1.08105	1.27955	0.0633395	0.949496	NA
AC004980.2	0	NA	NA	NA	NA	NA
AC004980.3	0.211099	0	4.40736	0	1	NA
AC004980.4	0	NA	NA	NA	NA	NA
AC004980.5	0.17703	-0.767016	4.40736	0	1	NA
AC004980.6	2.27822	-0.429928	1.24618	0	1	NA
AC004980.7	0	NA	NA	NA	NA	NA
AC004980.8	0	NA	NA	NA	NA	NA
AC004982.1	3.29197	2.57942	1.15029	1.37306	0.169735	NA
AC004982.2	0.699563	-1.18653	3.03744	-0.0614096	0.951033	NA
AC004986.1	0	NA	NA	NA	NA	NA
AC004987.1	0	NA	NA	NA	NA	NA
AC004987.2	0	NA	NA	NA	NA	NA
AC004987.3	0	NA	NA	NA	NA	NA
AC004988.1	0.541541	1.36704	2.9452	0.124622	0.900823	NA
AC004990.1	0.523891	-1.22067	3.35037	-0.0658642	0.947486	NA
AC004997.1	0	NA	NA	NA	NA	NA
AC005000.1	0	NA	NA	NA	NA	NA
AC005000.2	0	NA	NA	NA	NA	NA
AC005002.1	0	NA	NA	NA	NA	NA
AC005002.2	0	NA	NA	NA	NA	NA
AC005005.1	0	NA	NA	NA	NA	NA
AC005005.2	0	NA	NA	NA	NA	NA
AC005005.3	0.217569	0	4.40736	0	1	NA
AC005005.4	39.0302	0.416365	0.284818	0	1	1
AC005006.1	0	NA	NA	NA	NA	NA
AC005008.1	0	NA	NA	NA	NA	NA
AC005008.2	0	NA	NA	NA	NA	NA
AC005009.1	0	NA	NA	NA	NA	NA
AC005011.1	0	NA	NA	NA	NA	NA
AC005013.1	0	NA	NA	NA	NA	NA
AC005014.1	0	NA	NA	NA	NA	NA
AC005014.2	0.284931	0	4.40736	0	1	NA
AC005014.3	0	NA	NA	NA	NA	NA
AC005019.1	0.0878795	-0.767006	4.40736	0	1	NA
AC005019.2	0	NA	NA	NA	NA	NA
AC005020.1	0	NA	NA	NA	NA	NA
AC005020.2	0	NA	NA	NA	NA	NA
AC005021.1	0	NA	NA	NA	NA	NA
AC005034.1	0	NA	NA	NA	NA	NA
AC005034.2	0	NA	NA	NA	NA	NA
AC005034.3	0	NA	NA	NA	NA	NA
AC005034.4	10.9924	-0.596764	0.58047	0	1	1
AC005034.5	1.19081	-0.666033	1.63308	0	1	NA
AC005034.6	0.946364	-2.30928	2.36089	-0.554571	0.579188	NA
AC005037.1	0.789455	3.1173	3.51468	0.602417	0.546896	NA
AC005037.2	0	NA	NA	NA	NA	NA
AC005040.1	0	NA	NA	NA	NA	NA
AC005041.1	10.3773	0.154195	0.593347	0	1	1
AC005041.2	0	NA	NA	NA	NA	NA
AC005041.3	0.147962	-0.474925	4.37907	0	1	NA
AC005042.1	0	NA	NA	NA	NA	NA
AC005042.2	0	NA	NA	NA	NA	NA
AC005045.1	0	NA	NA	NA	NA	NA
AC005045.2	0	NA	NA	NA	NA	NA
AC005046.1	0	NA	NA	NA	NA	NA
AC005046.2	1.77453	0.150254	2.04263	0	1	NA
AC005049.1	0	NA	NA	NA	NA	NA
AC005050.1	0.140733	0	4.40736	0	1	NA
AC005062.1	0.829292	0.922756	2.61411	0	1	NA
AC005064.1	0.331126	-1.73646	4.36398	-0.168759	0.865986	NA
AC005064.2	0	NA	NA	NA	NA	NA
AC005064.3	0	NA	NA	NA	NA	NA
AC005066.1	0	NA	NA	NA	NA	NA
AC005070.1	0.123727	0	4.40736	0	1	NA
AC005070.2	0	NA	NA	NA	NA	NA
AC005070.3	5.0566	0.763439	0.907949	0	1	1
AC005071.1	0	NA	NA	NA	NA	NA
AC005072.1	0.816517	-0.588779	2.57494	0	1	NA
AC005076.1	0	NA	NA	NA	NA	NA
AC005076.2	3.16772	-2.34289	1.19503	-1.12373	0.261127	NA
AC005076.3	0	NA	NA	NA	NA	NA
AC005077.1	0.123727	0	4.40736	0	1	NA
AC005077.2	0	NA	NA	NA	NA	NA
AC005077.3	0	NA	NA	NA	NA	NA
AC005077.4	0.0949771	0	4.40736	0	1	NA
AC005082.1	0.1783	0	4.40736	0	1	NA
AC005082.2	0	NA	NA	NA	NA	NA
AC005083.1	1.96929	-0.422309	1.42338	0	1	NA
AC005084.1	0	NA	NA	NA	NA	NA
AC005086.1	0	NA	NA	NA	NA	NA
AC005086.2	0.384461	2.93356	4.11823	0.469513	0.638703	NA
AC005086.3	0.0874554	1.59634	4.38349	0.136042	0.891788	NA
AC005086.4	0	NA	NA	NA	NA	NA
AC005086.5	0	NA	NA	NA	NA	NA
AC005088.1	0	NA	NA	NA	NA	NA
AC005089.1	6.22527	1.28455	0.781983	0.363883	0.715945	1
AC005090.1	0	NA	NA	NA	NA	NA
AC005091.1	0.157822	1.59633	4.38349	0.13604	0.89179	NA
AC005094.1	0	NA	NA	NA	NA	NA
AC005096.1	0.235417	-1.66441	4.36986	-0.152043	0.879153	NA
AC005099.1	0.0734995	-0.767006	4.40736	0	1	NA
AC005100.1	0	NA	NA	NA	NA	NA
AC005100.2	0	NA	NA	NA	NA	NA
AC005102.1	0	NA	NA	NA	NA	NA
AC005104.1	0.0878795	-0.767006	4.40736	0	1	NA
AC005104.2	0	NA	NA	NA	NA	NA
AC005105.1	0	NA	NA	NA	NA	NA
AC005144.1	0	NA	NA	NA	NA	NA
AC005154.1	0	NA	NA	NA	NA	NA
AC005154.2	1.49351	0.312315	2.02273	0	1	NA
AC005154.3	0.0734995	-0.767006	4.40736	0	1	NA
AC005154.4	0	NA	NA	NA	NA	NA
AC005154.5	0	NA	NA	NA	NA	NA
AC005156.1	0.849851	0.377766	2.05688	0	1	NA
AC005160.1	0	NA	NA	NA	NA	NA
AC005162.1	0	NA	NA	NA	NA	NA
AC005162.2	0.753515	1.12123	2.6842	0.0451628	0.963978	NA
AC005165.1	0	NA	NA	NA	NA	NA
AC005165.2	0	NA	NA	NA	NA	NA
AC005176.1	0.43814	-0.629773	3.51575	0	1	NA
AC005176.2	0	NA	NA	NA	NA	NA
AC005178.1	0	NA	NA	NA	NA	NA
AC005180.1	0.114574	1.31458	4.39039	0.071652	0.942879	NA
AC005180.2	0.254911	1.93862	4.37655	0.214465	0.830184	NA
AC005181.1	0	NA	NA	NA	NA	NA
AC005183.1	0	NA	NA	NA	NA	NA
AC005183.2	0	NA	NA	NA	NA	NA
AC005185.1	0	NA	NA	NA	NA	NA
AC005189.1	0	NA	NA	NA	NA	NA
AC005191.1	0	NA	NA	NA	NA	NA
AC005197.1	0.351469	-0.767028	3.70899	0	1	NA
AC005208.1	0	NA	NA	NA	NA	NA
AC005209.1	0	NA	NA	NA	NA	NA
AC005219.1	0	NA	NA	NA	NA	NA
AC005220.1	1.06558	0.534389	1.69899	0	1	NA
AC005224.1	2.13301	-1.23527	1.28773	-0.182703	0.855031	NA
AC005224.2	3.68957	0.0130755	1.00293	0	1	1
AC005224.3	1.50289	3.09814	2.2674	0.925351	0.354783	NA
AC005225.1	0	NA	NA	NA	NA	NA
AC005225.2	0	NA	NA	NA	NA	NA
AC005225.3	0	NA	NA	NA	NA	NA
AC005229.1	0	NA	NA	NA	NA	NA
AC005229.2	0	NA	NA	NA	NA	NA
AC005229.3	0	NA	NA	NA	NA	NA
AC005229.4	35.5621	0.301144	0.349175	0	1	1
AC005230.1	0	NA	NA	NA	NA	NA
AC005232.1	0	NA	NA	NA	NA	NA
AC005234.1	0	NA	NA	NA	NA	NA
AC005237.1	0.104235	-1.36254	4.38944	-0.082594	0.934174	NA
AC005237.2	0	NA	NA	NA	NA	NA
AC005244.1	0	NA	NA	NA	NA	NA
AC005244.2	0	NA	NA	NA	NA	NA
AC005252.1	0	NA	NA	NA	NA	NA
AC005252.4	0	NA	NA	NA	NA	NA
AC005253.1	7.38624	-1.05065	0.708832	-0.0714599	0.943032	1
AC005253.2	0	NA	NA	NA	NA	NA
AC005255.1	0	NA	NA	NA	NA	NA
AC005256.1	0.0521174	-0.767006	4.40736	0	1	NA
AC005258.1	0	NA	NA	NA	NA	NA
AC005261.1	74.2933	-0.621999	0.255763	0	1	1
AC005261.2	0	NA	NA	NA	NA	NA
AC005261.3	17.7707	-0.0900394	0.436619	0	1	1
AC005261.4	0	NA	NA	NA	NA	NA
AC005262.1	0	NA	NA	NA	NA	NA
AC005262.2	0	NA	NA	NA	NA	NA
AC005264.1	0	NA	NA	NA	NA	NA
AC005277.1	0	NA	NA	NA	NA	NA
AC005277.2	0	NA	NA	NA	NA	NA
AC005280.1	0	NA	NA	NA	NA	NA
AC005280.2	0.770155	0	3.47228	0	1	NA
AC005280.3	0.211099	0	4.40736	0	1	NA
AC005281.1	0	NA	NA	NA	NA	NA
AC005288.1	28.7552	-0.0813504	0.399523	0	1	1
AC005291.1	0.694014	1.31113	2.40484	0.129378	0.897059	NA
AC005291.2	0	NA	NA	NA	NA	NA
AC005293.1	0	NA	NA	NA	NA	NA
AC005293.2	0	NA	NA	NA	NA	NA
AC005294.1	0	NA	NA	NA	NA	NA
AC005296.1	0	NA	NA	NA	NA	NA
AC005297.1	0	NA	NA	NA	NA	NA
AC005297.2	0	NA	NA	NA	NA	NA
AC005297.3	0	NA	NA	NA	NA	NA
AC005300.1	0.203724	1.31457	4.39039	0.0716499	0.942881	NA
AC005301.1	24.2593	1.8817	0.704548	1.25144	0.210776	1
AC005303.1	0	NA	NA	NA	NA	NA
AC005304.1	0.166691	0.352834	4.39039	0	1	NA
AC005304.2	3.46768	-2.00265	1.36677	-0.733586	0.463201	NA
AC005304.3	0.215317	2.4527	4.34537	0.334309	0.738146	NA
AC005306.1	0.249574	1.12995	4.39559	0.0295629	0.976416	NA
AC005307.1	0.0891502	0	4.40736	0	1	NA
AC005323.1	0	NA	NA	NA	NA	NA
AC005323.2	0	NA	NA	NA	NA	NA
AC005324.1	0	NA	NA	NA	NA	NA
AC005324.2	0	NA	NA	NA	NA	NA
AC005324.3	0.779793	0.997798	2.70011	0	1	NA
AC005324.4	0	NA	NA	NA	NA	NA
AC005324.5	1.03111	-2.08947	2.24007	-0.486356	0.626715	NA
AC005324.6	0	NA	NA	NA	NA	NA
AC005326.1	0	NA	NA	NA	NA	NA
AC005329.1	65.9547	-0.458253	0.500817	0	1	1
AC005329.2	16.6747	-0.217875	0.449191	0	1	1
AC005329.3	0	NA	NA	NA	NA	NA
AC005330.1	0	NA	NA	NA	NA	NA
AC005332.1	4.69056	0.0646113	0.816499	0	1	1
AC005332.2	0.309653	-0.767031	4.40736	0	1	NA
AC005332.3	11.4501	0.628603	0.664125	0	1	1
AC005332.4	5.26101	-0.814489	0.786813	0	1	1
AC005332.5	7.25183	-0.905668	0.728799	0	1	1
AC005332.6	109.144	0.436997	0.222998	0	1	1
AC005332.7	0.703158	3.10396	3.14004	0.670043	0.50283	NA
AC005336.1	0.0437277	1.08236	4.39702	0.0187308	0.985056	NA
AC005336.2	0	NA	NA	NA	NA	NA
AC005339.1	2.4536	-2.50375	1.35882	-1.10666	0.268442	NA
AC005341.1	0	NA	NA	NA	NA	NA
AC005342.1	7.16926	-0.934412	0.714089	0	1	1
AC005342.2	0	NA	NA	NA	NA	NA
AC005342.3	0	NA	NA	NA	NA	NA
AC005342.4	7.16926	-0.934412	0.714089	0	1	1
AC005343.1	1.87551	0.319789	1.48886	0	1	NA
AC005343.2	1.87551	0.319789	1.48886	0	1	NA
AC005344.1	0	NA	NA	NA	NA	NA
AC005344.2	0	NA	NA	NA	NA	NA
AC005345.1	0	NA	NA	NA	NA	NA
AC005351.1	0.104235	-1.36254	4.38944	-0.082594	0.934174	NA
AC005355.1	0	NA	NA	NA	NA	NA
AC005357.1	0	NA	NA	NA	NA	NA
AC005357.2	0	NA	NA	NA	NA	NA
AC005358.1	1.12605	-1.12355	2.69605	-0.0458278	0.963448	NA
AC005363.1	1.61867	4.09284	2.35841	1.31141	0.189719	NA
AC005363.2	0.983744	-2.24176	1.90207	-0.652846	0.513856	NA
AC005377.1	0	NA	NA	NA	NA	NA
AC005379.1	0	NA	NA	NA	NA	NA
AC005381.1	0	NA	NA	NA	NA	NA
AC005383.1	0.147962	-0.474925	4.37907	0	1	NA
AC005387.1	0	NA	NA	NA	NA	NA
AC005387.2	0	NA	NA	NA	NA	NA
AC005389.1	0	NA	NA	NA	NA	NA
AC005391.1	0	NA	NA	NA	NA	NA
AC005392.1	0	NA	NA	NA	NA	NA
AC005392.2	0	NA	NA	NA	NA	NA
AC005392.3	0.0949771	0	4.40736	0	1	NA
AC005393.1	0.0938419	0	4.40736	0	1	NA
AC005393.2	0.0938419	0	4.40736	0	1	NA
AC005394.1	0	NA	NA	NA	NA	NA
AC005394.2	0	NA	NA	NA	NA	NA
AC005410.1	0.204979	-0.242696	4.37241	0	1	NA
AC005410.2	25.3548	0.0747542	0.367044	0	1	1
AC005412.1	0	NA	NA	NA	NA	NA
AC005414.1	0.0874554	1.59634	4.38349	0.136042	0.891788	NA
AC005414.2	0.0874554	1.59634	4.38349	0.136042	0.891788	NA
AC005476.1	0	NA	NA	NA	NA	NA
AC005476.2	0.427006	0.645113	3.53178	0	1	NA
AC005477.1	0	NA	NA	NA	NA	NA
AC005479.1	0	NA	NA	NA	NA	NA
AC005479.2	0.317821	0	4.40736	0	1	NA
AC005480.1	58.7596	0.739407	0.350151	0	1	1
AC005480.2	0	NA	NA	NA	NA	NA
AC005481.1	0	NA	NA	NA	NA	NA
AC005482.1	0	NA	NA	NA	NA	NA
AC005486.1	0	NA	NA	NA	NA	NA
AC005487.1	0	NA	NA	NA	NA	NA
AC005495.2	1.82241	0.994376	1.58317	0	1	NA
AC005498.1	0	NA	NA	NA	NA	NA
AC005498.2	0	NA	NA	NA	NA	NA
AC005498.3	0.187684	0	4.40736	0	1	NA
AC005515.1	0.522063	-0.767027	3.26138	0	1	NA
AC005515.2	0	NA	NA	NA	NA	NA
AC005518.1	0	NA	NA	NA	NA	NA
AC005518.2	0	NA	NA	NA	NA	NA
AC005519.1	3.16178	1.66691	1.10675	0.602578	0.546789	NA
AC005520.1	0	NA	NA	NA	NA	NA
AC005520.2	0	NA	NA	NA	NA	NA
AC005520.3	2.54547	-0.223114	2.07802	0	1	NA
AC005520.4	0.289484	2.93177	4.31804	0.447373	0.654606	NA
AC005520.5	0.405211	3.01748	4.11535	0.490232	0.62397	NA
AC005520.6	0	NA	NA	NA	NA	NA
AC005520.7	0.852014	-1.37951	3.52621	-0.107625	0.914293	NA
AC005521.1	0	NA	NA	NA	NA	NA
AC005522.1	0	NA	NA	NA	NA	NA
AC005523.1	0.0878795	-0.767006	4.40736	0	1	NA
AC005523.2	3.79951	-1.90454	1.13404	-0.797629	0.425086	1
AC005524.1	0	NA	NA	NA	NA	NA
AC005529.1	0	NA	NA	NA	NA	NA
AC005531.1	2.02094	-0.839039	1.59061	0	1	NA
AC005532.1	0	NA	NA	NA	NA	NA
AC005532.2	0	NA	NA	NA	NA	NA
AC005534.1	2.75526	2.90536	1.27393	1.49566	0.134743	NA
AC005534.2	0	NA	NA	NA	NA	NA
AC005537.1	0	NA	NA	NA	NA	NA
AC005537.2	1.86536	-0.822949	1.33508	0	1	NA
AC005538.1	0	NA	NA	NA	NA	NA
AC005540.1	0.466091	-1.86362	4.27943	-0.201807	0.840067	NA
AC005544.1	0.599562	2.58656	3.75406	0.422625	0.672569	NA
AC005544.2	0	NA	NA	NA	NA	NA
AC005546.1	0.168477	-0.767016	4.40736	0	1	NA
AC005548.1	2.67835	0.637023	1.30908	0	1	NA
AC005549.1	0	NA	NA	NA	NA	NA
AC005550.1	0	NA	NA	NA	NA	NA
AC005550.2	0.187684	0	4.40736	0	1	NA
AC005551.1	0	NA	NA	NA	NA	NA
AC005552.1	0	NA	NA	NA	NA	NA
AC005559.1	0	NA	NA	NA	NA	NA
AC005562.1	1.32038	-2.25015	2.19299	-0.570066	0.568633	NA
AC005562.2	0	NA	NA	NA	NA	NA
AC005580.1	0	NA	NA	NA	NA	NA
AC005586.1	0	NA	NA	NA	NA	NA
AC005586.2	0.502605	-2.49201	3.94373	-0.378324	0.70519	NA
AC005587.1	0.123727	0	4.40736	0	1	NA
AC005588.1	0	NA	NA	NA	NA	NA
AC005592.1	0.0891502	0	4.40736	0	1	NA
AC005597.1	0.0954206	0	4.40736	0	1	NA
AC005606.1	24.0834	-0.328497	0.507911	0	1	1
AC005606.2	3.75937	0.0220661	1.44346	0	1	1
AC005609.1	0.504676	2.51307	3.77662	0.400642	0.688684	NA
AC005609.2	0	NA	NA	NA	NA	NA
AC005609.3	0	NA	NA	NA	NA	NA
AC005609.4	3.23798	0.0206099	1.1779	0	1	NA
AC005609.5	0.0703664	0	4.40736	0	1	NA
AC005614.1	6.68376	-0.431225	0.837665	0	1	1
AC005614.2	0	NA	NA	NA	NA	NA
AC005614.3	6.68376	-0.431225	0.837665	0	1	1
AC005614.4	0	NA	NA	NA	NA	NA
AC005616.1	0	NA	NA	NA	NA	NA
AC005618.1	9.25535	0.188998	0.755676	0	1	1
AC005618.2	0	NA	NA	NA	NA	NA
AC005618.3	0.323043	-1.15619	4.31067	-0.0362323	0.971097	NA
AC005619.1	4.2021	1.28294	1.04015	0.272019	0.785608	1
AC005622.1	0	NA	NA	NA	NA	NA
AC005625.1	0	NA	NA	NA	NA	NA
AC005631.1	0	NA	NA	NA	NA	NA
AC005632.1	0	NA	NA	NA	NA	NA
AC005632.2	0	NA	NA	NA	NA	NA
AC005632.3	6.79669	-0.418935	0.710628	0	1	1
AC005632.4	0	NA	NA	NA	NA	NA
AC005632.5	0	NA	NA	NA	NA	NA
AC005670.1	0.0938419	0	4.40736	0	1	NA
AC005670.2	0.293054	-1.36256	4.38944	-0.0825972	0.934172	NA
AC005670.3	0.972928	0.656983	1.98718	0	1	NA
AC005674.1	0	NA	NA	NA	NA	NA
AC005674.2	1.52467	-2.74157	2.20018	-0.791556	0.428619	NA
AC005682.1	0	NA	NA	NA	NA	NA
AC005692.1	0.302231	2.95993	4.31669	0.454035	0.649804	NA
AC005692.2	0	NA	NA	NA	NA	NA
AC005692.3	1.79242	2.30141	1.54833	0.840529	0.400612	NA
AC005695.1	1.01411	0.264005	2.23813	0	1	NA
AC005695.2	0	NA	NA	NA	NA	NA
AC005695.3	0	NA	NA	NA	NA	NA
AC005696.1	0	NA	NA	NA	NA	NA
AC005696.2	0	NA	NA	NA	NA	NA
AC005696.3	0	NA	NA	NA	NA	NA
AC005696.4	0.460625	1.29426	3.45214	0.0852386	0.932072	NA
AC005697.1	0.952607	1.17348	2.62211	0.066161	0.94725	NA
AC005697.2	0.104235	-1.36254	4.38944	-0.082594	0.934174	NA
AC005699.1	0	NA	NA	NA	NA	NA
AC005702.1	2.44389	0.322219	1.23972	0	1	NA
AC005702.2	24.9946	-0.333259	0.386234	0	1	1
AC005702.3	0.0521174	-0.767006	4.40736	0	1	NA
AC005702.4	0	NA	NA	NA	NA	NA
AC005703.1	0	NA	NA	NA	NA	NA
AC005703.2	0	NA	NA	NA	NA	NA
AC005703.3	0	NA	NA	NA	NA	NA
AC005703.4	0	NA	NA	NA	NA	NA
AC005722.1	0	NA	NA	NA	NA	NA
AC005722.2	0	NA	NA	NA	NA	NA
AC005722.3	0.177734	-2.03468	4.34246	-0.238271	0.811671	NA
AC005722.4	0	NA	NA	NA	NA	NA
AC005725.1	1.68038	0.38737	1.76708	0	1	NA
AC005726.1	0	NA	NA	NA	NA	NA
AC005726.2	0.0734995	-0.767006	4.40736	0	1	NA
AC005726.3	0.816325	-0.139047	1.93826	0	1	NA
AC005726.4	2.28513	-0.0619096	1.41193	0	1	NA
AC005730.1	0	NA	NA	NA	NA	NA
AC005730.2	0.0874554	1.59634	4.38349	0.136042	0.891788	NA
AC005730.3	0.263454	-0.767025	4.40736	0	1	NA
AC005736.1	0	NA	NA	NA	NA	NA
AC005740.1	0	NA	NA	NA	NA	NA
AC005740.2	0	NA	NA	NA	NA	NA
AC005740.3	0	NA	NA	NA	NA	NA
AC005740.4	0.417771	2.11284	4.08888	0.272164	0.785496	NA
AC005741.1	0	NA	NA	NA	NA	NA
AC005746.1	0	NA	NA	NA	NA	NA
AC005746.2	7.31972	0.0452624	0.677545	0	1	1
AC005746.3	1.7791	0.288465	1.28825	0	1	NA
AC005753.1	0	NA	NA	NA	NA	NA
AC005757.1	0	NA	NA	NA	NA	NA
AC005758.1	0	NA	NA	NA	NA	NA
AC005759.1	1.37408	2.86063	2.6489	0.702413	0.482421	NA
AC005771.1	0	NA	NA	NA	NA	NA
AC005772.1	0	NA	NA	NA	NA	NA
AC005774.1	0	NA	NA	NA	NA	NA
AC005774.2	0	NA	NA	NA	NA	NA
AC005775.1	1.58552	3.30918	1.79979	1.28303	0.199482	NA
AC005776.1	0	NA	NA	NA	NA	NA
AC005776.2	8.04334	0.843153	0.743699	0	1	1
AC005777.1	0	NA	NA	NA	NA	NA
AC005785.1	26.5557	-0.0407698	0.654878	0	1	1
AC005786.1	0	NA	NA	NA	NA	NA
AC005786.2	0.0938419	0	4.40736	0	1	NA
AC005786.3	4.74103	-1.94014	1.0406	-0.903467	0.366278	1
AC005787.1	0	NA	NA	NA	NA	NA
AC005789.1	0	NA	NA	NA	NA	NA
AC005790.1	0.376946	-2.69919	4.16172	-0.40829	0.683061	NA
AC005798.1	0	NA	NA	NA	NA	NA
AC005808.1	0.188073	0.352834	4.39039	0	1	NA
AC005821.1	8.78926	2.25764	0.987182	1.27397	0.202674	1
AC005822.1	0	NA	NA	NA	NA	NA
AC005823.1	0	NA	NA	NA	NA	NA
AC005823.2	0	NA	NA	NA	NA	NA
AC005828.1	0.0734995	-0.767006	4.40736	0	1	NA
AC005828.2	0	NA	NA	NA	NA	NA
AC005828.3	1.55696	-1.28527	2.51551	-0.113403	0.909711	NA
AC005828.4	3.97843	-1.38359	0.942626	-0.406937	0.684054	1
AC005828.5	0.0703664	0	4.40736	0	1	NA
AC005828.6	0	NA	NA	NA	NA	NA
AC005828.7	0	NA	NA	NA	NA	NA
AC005829.1	0.808769	0.275672	2.45491	0	1	NA
AC005829.2	0	NA	NA	NA	NA	NA
AC005832.1	1.19972	3.11382	1.80607	1.1704	0.24184	NA
AC005832.2	0	NA	NA	NA	NA	NA
AC005832.3	0.190398	0	4.40736	0	1	NA
AC005832.4	0	NA	NA	NA	NA	NA
AC005833.1	0.1519	-1.17517	4.40736	-0.0397443	0.968297	NA
AC005833.2	0	NA	NA	NA	NA	NA
AC005837.1	1.2926	-0.811439	1.49816	0	1	NA
AC005837.2	0	NA	NA	NA	NA	NA
AC005837.3	0	NA	NA	NA	NA	NA
AC005837.4	0	NA	NA	NA	NA	NA
AC005838.1	0	NA	NA	NA	NA	NA
AC005838.2	0	NA	NA	NA	NA	NA
AC005838.3	1.80785	2.4755	1.61101	0.915883	0.359728	NA
AC005840.1	0	NA	NA	NA	NA	NA
AC005840.2	2.35332	1.43468	1.35668	0.320397	0.748667	NA
AC005840.3	0	NA	NA	NA	NA	NA
AC005840.4	0	NA	NA	NA	NA	NA
AC005841.1	0	NA	NA	NA	NA	NA
AC005845.1	0	NA	NA	NA	NA	NA
AC005863.1	9.07968	1.1901	0.653878	0.290722	0.771264	1
AC005865.1	2.77285	0.586282	1.04748	0	1	NA
AC005868.1	0	NA	NA	NA	NA	NA
AC005871.1	0	NA	NA	NA	NA	NA
AC005871.2	0	NA	NA	NA	NA	NA
AC005884.1	0	NA	NA	NA	NA	NA
AC005884.2	0.91309	1.90345	2.49463	0.362159	0.717233	NA
AC005899.1	0	NA	NA	NA	NA	NA
AC005899.2	2.12181	-0.320844	1.69146	0	1	NA
AC005899.3	0	NA	NA	NA	NA	NA
AC005899.4	0.267593	-0.767025	4.40736	0	1	NA
AC005899.5	27.3554	1.58094	1.80778	0.321358	0.747939	1
AC005899.6	1.54101	-1.8233	1.83478	-0.448722	0.653633	NA
AC005899.7	24.1359	0.239309	0.447265	0	1	1
AC005899.8	0	NA	NA	NA	NA	NA
AC005899.9	1.20897	1.88745	1.77793	0.499149	0.617674	NA
AC005901.1	0	NA	NA	NA	NA	NA
AC005905.1	0	NA	NA	NA	NA	NA
AC005906.1	0	NA	NA	NA	NA	NA
AC005906.2	0.900951	3.26693	2.34158	0.968118	0.332985	NA
AC005906.3	2.24342	0.763145	1.32088	0	1	NA
AC005908.1	0	NA	NA	NA	NA	NA
AC005908.2	0	NA	NA	NA	NA	NA
AC005909.1	0	NA	NA	NA	NA	NA
AC005911.1	0.594946	-2.14127	2.80851	-0.40636	0.684478	NA
AC005912.1	0	NA	NA	NA	NA	NA
AC005912.2	0.409594	-0.472421	3.53022	0	1	NA
AC005912.3	0.703785	2.48928	3.13558	0.474962	0.634814	NA
AC005920.1	0.739754	1.40187	2.37067	0.169518	0.86539	NA
AC005920.2	0	NA	NA	NA	NA	NA
AC005920.3	0.0437277	1.08236	4.39702	0.0187308	0.985056	NA
AC005920.4	0	NA	NA	NA	NA	NA
AC005921.1	0	NA	NA	NA	NA	NA
AC005921.2	0	NA	NA	NA	NA	NA
AC005921.3	0	NA	NA	NA	NA	NA
AC005921.5	1.73757	1.50046	1.45823	0.343196	0.731451	NA
AC005943.1	0	NA	NA	NA	NA	NA
AC005944.1	288.889	0.26742	0.173689	0	1	1
AC005951.1	0	NA	NA	NA	NA	NA
AC005954.1	0.233016	-0.767025	4.40736	0	1	NA
AC005954.2	0.620243	-0.942029	2.7086	0	1	NA
AC005962.1	0.147094	-0.767016	4.40736	0	1	NA
AC005972.1	0	NA	NA	NA	NA	NA
AC005972.2	0	NA	NA	NA	NA	NA
AC005972.3	18.824	0.692311	0.765114	0	1	1
AC005993.1	0	NA	NA	NA	NA	NA
AC005995.1	0	NA	NA	NA	NA	NA
AC005996.1	0	NA	NA	NA	NA	NA
AC005999.1	0	NA	NA	NA	NA	NA
AC005999.2	0	NA	NA	NA	NA	NA
AC006001.1	0	NA	NA	NA	NA	NA
AC006001.2	1.67528	1.46862	1.66865	0.280839	0.778834	NA
AC006001.3	74.4489	0.377758	0.257432	0	1	1
AC006001.4	0	NA	NA	NA	NA	NA
AC006003.1	0	NA	NA	NA	NA	NA
AC006006.1	0	NA	NA	NA	NA	NA
AC006007.1	0	NA	NA	NA	NA	NA
AC006011.1	0	NA	NA	NA	NA	NA
AC006013.1	0	NA	NA	NA	NA	NA
AC006015.1	0	NA	NA	NA	NA	NA
AC006017.1	0	NA	NA	NA	NA	NA
AC006017.2	0	NA	NA	NA	NA	NA
AC006019.1	0	NA	NA	NA	NA	NA
AC006019.2	0	NA	NA	NA	NA	NA
AC006019.3	0	NA	NA	NA	NA	NA
AC006020.1	0	NA	NA	NA	NA	NA
AC006022.1	0	NA	NA	NA	NA	NA
AC006023.1	0	NA	NA	NA	NA	NA
AC006023.2	0	NA	NA	NA	NA	NA
AC006023.3	0	NA	NA	NA	NA	NA
AC006026.1	0	NA	NA	NA	NA	NA
AC006026.2	0	NA	NA	NA	NA	NA
AC006026.3	0	NA	NA	NA	NA	NA
AC006027.1	1.45203	-1.13241	2.03607	-0.0650319	0.948149	NA
AC006028.1	0.699674	0.0970291	2.4586	0	1	NA
AC006030.1	0	NA	NA	NA	NA	NA
AC006033.1	0	NA	NA	NA	NA	NA
AC006033.2	2.22674	0	2.01838	0	1	NA
AC006037.1	0	NA	NA	NA	NA	NA
AC006041.1	0	NA	NA	NA	NA	NA
AC006042.1	0.0949771	0	4.40736	0	1	NA
AC006042.2	18.061	2.14939	0.677132	1.69744	0.0896128	1
AC006042.3	0.413294	0.65036	3.55571	0	1	NA
AC006043.1	0.0521174	-0.767006	4.40736	0	1	NA
AC006055.1	0	NA	NA	NA	NA	NA
AC006057.1	0	NA	NA	NA	NA	NA
AC006058.1	3.00269	0	1.94479	0	1	NA
AC006058.2	0.123727	0	4.40736	0	1	NA
AC006058.3	0.281465	0	4.40736	0	1	NA
AC006059.1	0.281109	0	4.40736	0	1	NA
AC006059.2	0.520671	0.134012	3.89922	0	1	NA
AC006059.3	0	NA	NA	NA	NA	NA
AC006063.1	0	NA	NA	NA	NA	NA
AC006063.2	0	NA	NA	NA	NA	NA
AC006064.1	5.45698	2.05527	1.23554	0.854095	0.393052	1
AC006064.2	3.85008	0.37432	0.954121	0	1	1
AC006064.3	0	NA	NA	NA	NA	NA
AC006064.4	51.4248	-2.32295	0.936154	-1.41317	0.157605	1
AC006064.5	0	NA	NA	NA	NA	NA
AC006064.6	0	NA	NA	NA	NA	NA
AC006065.1	0	NA	NA	NA	NA	NA
AC006065.2	0	NA	NA	NA	NA	NA
AC006065.3	0	NA	NA	NA	NA	NA
AC006065.4	0	NA	NA	NA	NA	NA
AC006076.1	0	NA	NA	NA	NA	NA
AC006077.1	0	NA	NA	NA	NA	NA
AC006111.1	0.227028	1.30081	4.35887	0.0690103	0.944981	NA
AC006111.2	0.951943	-1.66876	2.12114	-0.315282	0.752547	NA
AC006111.3	0.604795	3.49236	3.08847	0.806988	0.419674	NA
AC006115.1	0	NA	NA	NA	NA	NA
AC006115.2	13.6648	0.0905735	0.530359	0	1	1
AC006116.1	0	NA	NA	NA	NA	NA
AC006116.10	1.02947	1.60769	2.26727	0.268027	0.788678	NA
AC006116.11	0	NA	NA	NA	NA	NA
AC006116.2	0	NA	NA	NA	NA	NA
AC006116.3	0	NA	NA	NA	NA	NA
AC006116.4	0	NA	NA	NA	NA	NA
AC006116.5	0.434676	0.651779	3.50383	0	1	NA
AC006116.6	0	NA	NA	NA	NA	NA
AC006116.7	1.06471	-0.388911	1.83273	0	1	NA
AC006116.8	0	NA	NA	NA	NA	NA
AC006116.9	0.863132	-0.911379	2.43826	0	1	NA
AC006122.1	2.40796	0.813079	1.43754	0	1	NA
AC006127.1	0	NA	NA	NA	NA	NA
AC006130.1	0	NA	NA	NA	NA	NA
AC006130.2	0	NA	NA	NA	NA	NA
AC006133.1	0	NA	NA	NA	NA	NA
AC006141.1	20.4622	0.489855	0.477925	0	1	1
AC006144.1	7.79409	0.994748	0.677308	0	1	1
AC006146.1	0	NA	NA	NA	NA	NA
AC006148.1	0	NA	NA	NA	NA	NA
AC006148.2	0	NA	NA	NA	NA	NA
AC006150.1	0	NA	NA	NA	NA	NA
AC006153.1	0	NA	NA	NA	NA	NA
AC006157.1	1.04793	0	2.439	0	1	NA
AC006158.1	0	NA	NA	NA	NA	NA
AC006158.2	0	NA	NA	NA	NA	NA
AC006158.3	0	NA	NA	NA	NA	NA
AC006159.1	0	NA	NA	NA	NA	NA
AC006159.2	0	NA	NA	NA	NA	NA
AC006160.1	0.620555	3.12346	3.75225	0.565917	0.57145	NA
AC006160.2	0	NA	NA	NA	NA	NA
AC006195.1	0	NA	NA	NA	NA	NA
AC006196.1	0	NA	NA	NA	NA	NA
AC006197.1	0	NA	NA	NA	NA	NA
AC006199.1	0	NA	NA	NA	NA	NA
AC006205.1	0	NA	NA	NA	NA	NA
AC006205.2	0	NA	NA	NA	NA	NA
AC006206.1	0.617404	0.339053	2.51461	0	1	NA
AC006206.2	16.5983	0.419801	0.439819	0	1	1
AC006207.1	0	NA	NA	NA	NA	NA
AC006210.1	0	NA	NA	NA	NA	NA
AC006210.2	2.96562	2.83495	1.574	1.16579	0.2437	NA
AC006213.1	18.0879	0.210456	0.466524	0	1	1
AC006213.2	2.81449	-0.799548	1.0677	0	1	NA
AC006213.3	0	NA	NA	NA	NA	NA
AC006213.4	0.593203	2.02284	2.83222	0.361144	0.717992	NA
AC006213.5	0.0954206	0	4.40736	0	1	NA
AC006236.1	0	NA	NA	NA	NA	NA
AC006237.1	0	NA	NA	NA	NA	NA
AC006238.1	0.650599	-2.73937	4.30593	-0.403947	0.686251	NA
AC006238.2	2.67706	0.299204	1.06512	0	1	NA
AC006249.1	0.0938419	0	4.40736	0	1	NA
AC006252.1	0.270448	1.59632	4.38349	0.136037	0.891792	NA
AC006254.1	0.954701	-1.05264	1.87297	-0.0281068	0.977577	NA
AC006254.2	0	NA	NA	NA	NA	NA
AC006254.3	0	NA	NA	NA	NA	NA
AC006262.1	9.42304	0.976253	0.672925	0	1	1
AC006262.2	0	NA	NA	NA	NA	NA
AC006262.3	0	NA	NA	NA	NA	NA
AC006262.4	0	NA	NA	NA	NA	NA
AC006270.1	10.4931	-0.792186	0.587629	0	1	1
AC006270.2	0.281526	0	4.40736	0	1	NA
AC006270.3	0.637959	-0.501804	2.24307	0	1	NA
AC006272.1	0	NA	NA	NA	NA	NA
AC006272.2	0	NA	NA	NA	NA	NA
AC006273.1	1.953	2.12136	1.51502	0.740166	0.459199	NA
AC006288.1	0	NA	NA	NA	NA	NA
AC006296.1	0	NA	NA	NA	NA	NA
AC006296.2	0	NA	NA	NA	NA	NA
AC006299.1	0.755694	-0.807736	2.47371	0	1	NA
AC006305.1	0	NA	NA	NA	NA	NA
AC006305.2	0.853385	0.0736212	2.15964	0	1	NA
AC006305.3	0	NA	NA	NA	NA	NA
AC006305.4	0	NA	NA	NA	NA	NA
AC006320.1	0	NA	NA	NA	NA	NA
AC006326.1	0	NA	NA	NA	NA	NA
AC006328.1	0	NA	NA	NA	NA	NA
AC006328.2	0	NA	NA	NA	NA	NA
AC006329.1	0.104235	-1.36254	4.38944	-0.082594	0.934174	NA
AC006333.1	44.527	-0.0546817	0.320933	0	1	1
AC006335.1	0	NA	NA	NA	NA	NA
AC006335.2	0	NA	NA	NA	NA	NA
AC006338.1	0	NA	NA	NA	NA	NA
AC006338.2	0	NA	NA	NA	NA	NA
AC006349.1	0	NA	NA	NA	NA	NA
AC006355.1	0	NA	NA	NA	NA	NA
AC006355.2	0	NA	NA	NA	NA	NA
AC006357.1	0	NA	NA	NA	NA	NA
AC006359.1	0	NA	NA	NA	NA	NA
AC006359.3	0.157274	-0.714777	4.40736	0	1	NA
AC006359.4	6.95831	-0.392074	0.685976	0	1	1
AC006359.5	5.24565	0.0569426	0.793317	0	1	1
AC006360.1	0	NA	NA	NA	NA	NA
AC006362.1	0	NA	NA	NA	NA	NA
AC006363.1	0	NA	NA	NA	NA	NA
AC006366.1	0	NA	NA	NA	NA	NA
AC006369.1	0.0949771	0	4.40736	0	1	NA
AC006369.2	0.323725	0	4.40736	0	1	NA
AC006372.1	0.0521174	-0.767006	4.40736	0	1	NA
AC006372.2	0	NA	NA	NA	NA	NA
AC006372.3	0.0521174	-0.767006	4.40736	0	1	NA
AC006380.1	0	NA	NA	NA	NA	NA
AC006386.1	0	NA	NA	NA	NA	NA
AC006386.2	0	NA	NA	NA	NA	NA
AC006390.1	0	NA	NA	NA	NA	NA
AC006427.1	0	NA	NA	NA	NA	NA
AC006435.1	0	NA	NA	NA	NA	NA
AC006435.2	0.504071	-2.5269	3.33668	-0.457609	0.647233	NA
AC006435.3	0	NA	NA	NA	NA	NA
AC006441.1	0.337049	-0.76703	4.40736	0	1	NA
AC006441.2	0	NA	NA	NA	NA	NA
AC006441.3	95.1425	0.291909	0.338475	0	1	1
AC006441.4	0	NA	NA	NA	NA	NA
AC006441.5	0	NA	NA	NA	NA	NA
AC006443.1	0	NA	NA	NA	NA	NA
AC006445.1	0	NA	NA	NA	NA	NA
AC006445.2	0	NA	NA	NA	NA	NA
AC006449.1	0	NA	NA	NA	NA	NA
AC006449.10	0	NA	NA	NA	NA	NA
AC006449.11	4.76887	-0.196676	0.752587	0	1	1
AC006449.12	1.33228	-0.0160205	1.45402	0	1	NA
AC006449.2	0.264226	-1.43573	4.31484	-0.100984	0.919563	NA
AC006449.3	0.256375	0.634575	4.38349	0	1	NA
AC006449.4	0	NA	NA	NA	NA	NA
AC006449.5	1.33228	-0.0160205	1.45402	0	1	NA
AC006449.6	0	NA	NA	NA	NA	NA
AC006449.7	4.76887	-0.196676	0.752587	0	1	1
AC006449.8	0	NA	NA	NA	NA	NA
AC006450.1	0.147538	-0.767016	4.40736	0	1	NA
AC006450.2	0	NA	NA	NA	NA	NA
AC006450.3	0.995159	-2.89823	2.35646	-0.805541	0.420508	NA
AC006452.1	0	NA	NA	NA	NA	NA
AC006452.2	0.879798	2.81964	2.5773	0.706026	0.480172	NA
AC006453.1	0	NA	NA	NA	NA	NA
AC006453.2	0	NA	NA	NA	NA	NA
AC006453.3	76.2402	-0.107278	0.362688	0	1	1
AC006453.4	0	NA	NA	NA	NA	NA
AC006453.5	0	NA	NA	NA	NA	NA
AC006453.6	0	NA	NA	NA	NA	NA
AC006455.1	0	NA	NA	NA	NA	NA
AC006455.2	0	NA	NA	NA	NA	NA
AC006455.3	0	NA	NA	NA	NA	NA
AC006455.4	0	NA	NA	NA	NA	NA
AC006455.5	0	NA	NA	NA	NA	NA
AC006455.6	0	NA	NA	NA	NA	NA
AC006455.7	0	NA	NA	NA	NA	NA
AC006455.8	0	NA	NA	NA	NA	NA
AC006457.1	0	NA	NA	NA	NA	NA
AC006458.1	0	NA	NA	NA	NA	NA
AC006460.1	1.92146	2.46314	1.42586	1.02614	0.304825	NA
AC006460.2	5.41374	0.179051	1.02412	0	1	1
AC006463.1	0	NA	NA	NA	NA	NA
AC006466.1	0	NA	NA	NA	NA	NA
AC006480.1	0	NA	NA	NA	NA	NA
AC006480.2	0.0437277	1.08236	4.39702	0.0187308	0.985056	NA
AC006480.3	14.0349	1.06551	0.738983	0.0886454	0.929364	1
AC006482.1	0	NA	NA	NA	NA	NA
AC006483.1	0.100744	1.31458	4.39039	0.071652	0.942879	NA
AC006483.2	0	NA	NA	NA	NA	NA
AC006484.1	0	NA	NA	NA	NA	NA
AC006486.1	0	NA	NA	NA	NA	NA
AC006487.1	0.104235	-1.36254	4.38944	-0.082594	0.934174	NA
AC006487.2	0	NA	NA	NA	NA	NA
AC006499.1	0	NA	NA	NA	NA	NA
AC006499.2	0	NA	NA	NA	NA	NA
AC006499.3	0	NA	NA	NA	NA	NA
AC006499.4	0	NA	NA	NA	NA	NA
AC006499.5	0	NA	NA	NA	NA	NA
AC006499.6	0	NA	NA	NA	NA	NA
AC006499.7	0	NA	NA	NA	NA	NA
AC006499.8	0	NA	NA	NA	NA	NA
AC006504.1	1.03616	-3.055	2.29216	-0.896533	0.369968	NA
AC006504.2	0	NA	NA	NA	NA	NA
AC006504.3	0	NA	NA	NA	NA	NA
AC006504.4	0	NA	NA	NA	NA	NA
AC006504.5	7.42265	-1.08444	0.728319	-0.115939	0.907701	1
AC006504.6	0	NA	NA	NA	NA	NA
AC006504.7	5.52986	-0.594661	0.943439	0	1	1
AC006509.1	10.3486	0.245838	0.661948	0	1	1
AC006509.2	0	NA	NA	NA	NA	NA
AC006509.3	0	NA	NA	NA	NA	NA
AC006511.1	0	NA	NA	NA	NA	NA
AC006511.2	0	NA	NA	NA	NA	NA
AC006511.3	0.209551	1.31457	4.39039	0.0716499	0.942881	NA
AC006511.5	0	NA	NA	NA	NA	NA
AC006511.6	0	NA	NA	NA	NA	NA
AC006512.1	0	NA	NA	NA	NA	NA
AC006512.2	0	NA	NA	NA	NA	NA
AC006517.1	0	NA	NA	NA	NA	NA
AC006517.2	0	NA	NA	NA	NA	NA
AC006517.3	0	NA	NA	NA	NA	NA
AC006517.4	0	NA	NA	NA	NA	NA
AC006517.5	0.0891502	0	4.40736	0	1	NA
AC006518.1	0	NA	NA	NA	NA	NA
AC006518.2	0.969406	1.12008	1.8662	0.0643423	0.948698	NA
AC006518.3	0	NA	NA	NA	NA	NA
AC006518.4	0.969406	1.12008	1.8662	0.0643423	0.948698	NA
AC006518.5	0	NA	NA	NA	NA	NA
AC006518.6	0.969406	1.12008	1.8662	0.0643423	0.948698	NA
AC006518.7	0	NA	NA	NA	NA	NA
AC006529.1	0	NA	NA	NA	NA	NA
AC006530.1	0	NA	NA	NA	NA	NA
AC006538.1	1.21583	0.379336	2.2208	0	1	NA
AC006538.2	0	NA	NA	NA	NA	NA
AC006538.3	0	NA	NA	NA	NA	NA
AC006539.1	0	NA	NA	NA	NA	NA
AC006539.2	0	NA	NA	NA	NA	NA
AC006539.3	0	NA	NA	NA	NA	NA
AC006547.1	23.9128	0.896486	0.396458	0	1	1
AC006547.2	0	NA	NA	NA	NA	NA
AC006547.3	0	NA	NA	NA	NA	NA
AC006547.4	0.280361	1.31456	4.39039	0.0716477	0.942882	NA
AC006548.1	0	NA	NA	NA	NA	NA
AC006548.2	0	NA	NA	NA	NA	NA
AC006548.3	0	NA	NA	NA	NA	NA
AC006557.1	0.0878795	-0.767006	4.40736	0	1	NA
AC006557.2	0	NA	NA	NA	NA	NA
AC006557.3	0.335866	1.86341	4.32338	0.199707	0.84171	NA
AC006557.4	0	NA	NA	NA	NA	NA
AC006557.5	0	NA	NA	NA	NA	NA
AC006566.1	0.799851	0	3.30093	0	1	NA
AC006581.1	0	NA	NA	NA	NA	NA
AC006581.2	0.0954206	0	4.40736	0	1	NA
AC006583.1	0	NA	NA	NA	NA	NA
AC006600.1	0	NA	NA	NA	NA	NA
AC006924.1	0	NA	NA	NA	NA	NA
AC006927.1	0	NA	NA	NA	NA	NA
AC006927.2	0	NA	NA	NA	NA	NA
AC006927.3	0	NA	NA	NA	NA	NA
AC006927.4	0	NA	NA	NA	NA	NA
AC006927.5	0	NA	NA	NA	NA	NA
AC006942.1	0	NA	NA	NA	NA	NA
AC006946.1	0	NA	NA	NA	NA	NA
AC006946.2	1.43226	3.49747	2.09105	1.19436	0.232338	NA
AC006946.3	0	NA	NA	NA	NA	NA
AC006947.1	0.30616	1.59632	4.38349	0.136037	0.891792	NA
AC006960.1	0	NA	NA	NA	NA	NA
AC006960.2	0	NA	NA	NA	NA	NA
AC006960.3	0.0521174	-0.767006	4.40736	0	1	NA
AC006960.4	0.281526	0	4.40736	0	1	NA
AC006963.1	0	NA	NA	NA	NA	NA
AC006965.1	0	NA	NA	NA	NA	NA
AC006967.1	0	NA	NA	NA	NA	NA
AC006967.2	0	NA	NA	NA	NA	NA
AC006967.3	6.07777	-0.0745004	0.994052	0	1	1
AC006970.1	0	NA	NA	NA	NA	NA
AC006970.2	2.74219	0.804533	1.29169	0	1	NA
AC006971.1	0	NA	NA	NA	NA	NA
AC006972.1	0.494056	0.370153	3.97706	0	1	NA
AC006974.1	0	NA	NA	NA	NA	NA
AC006974.2	0	NA	NA	NA	NA	NA
AC006978.1	3.75233	0.242545	0.836583	0	1	1
AC006978.2	0	NA	NA	NA	NA	NA
AC006983.1	0	NA	NA	NA	NA	NA
AC006986.1	0	NA	NA	NA	NA	NA
AC006987.1	0	NA	NA	NA	NA	NA
AC006989.1	0	NA	NA	NA	NA	NA
AC006994.1	0.220624	0.524726	4.36491	0	1	NA
AC007000.1	0	NA	NA	NA	NA	NA
AC007000.2	0.100744	1.31458	4.39039	0.071652	0.942879	NA
AC007000.3	1.29958	-2.50809	1.84067	-0.819315	0.412607	NA
AC007000.4	1.6402	3.24041	1.81338	1.23549	0.216647	NA
AC007001.1	0.373254	-0.76703	4.2782	0	1	NA
AC007003.1	0.201488	2.36668	4.35126	0.314089	0.753453	NA
AC007009.1	10.835	0.379808	0.707765	0	1	1
AC007012.1	0	NA	NA	NA	NA	NA
AC007014.1	0	NA	NA	NA	NA	NA
AC007014.2	3.72814	-1.66147	1.02735	-0.643862	0.519665	1
AC007016.1	0	NA	NA	NA	NA	NA
AC007021.1	0	NA	NA	NA	NA	NA
AC007027.1	0	NA	NA	NA	NA	NA
AC007029.1	0	NA	NA	NA	NA	NA
AC007029.2	0.0437277	1.08236	4.39702	0.0187308	0.985056	NA
AC007032.1	5.5611	-2.02419	0.860008	-1.19091	0.23369	1
AC007036.1	0	NA	NA	NA	NA	NA
AC007036.2	0.17111	1.31457	4.39039	0.0716499	0.942881	NA
AC007036.3	17.1112	1.29631	0.499503	0.593214	0.553038	1
AC007036.4	0	NA	NA	NA	NA	NA
AC007038.1	3.54001	0.0843191	1.22361	0	1	NA
AC007040.1	0.123727	0	4.40736	0	1	NA
AC007040.2	8.19375	0.955517	0.729401	0	1	1
AC007040.3	0	NA	NA	NA	NA	NA
AC007064.1	0	NA	NA	NA	NA	NA
AC007064.2	0	NA	NA	NA	NA	NA
AC007064.3	0	NA	NA	NA	NA	NA
AC007064.4	0	NA	NA	NA	NA	NA
AC007066.1	0	NA	NA	NA	NA	NA
AC007066.2	8.83943	-1.02198	0.722161	-0.0304317	0.975723	1
AC007068.1	0	NA	NA	NA	NA	NA
AC007091.1	0	NA	NA	NA	NA	NA
AC007092.1	0.438972	3.22813	4.30503	0.517565	0.604761	NA
AC007098.1	10.0525	0.653797	0.62477	0	1	1
AC007098.2	0	NA	NA	NA	NA	NA
AC007099.1	1.29381	0.465319	1.63243	0	1	NA
AC007099.2	0	NA	NA	NA	NA	NA
AC007099.3	0	NA	NA	NA	NA	NA
AC007100.1	0	NA	NA	NA	NA	NA
AC007106.1	0.376696	0.395259	3.60586	0	1	NA
AC007114.1	16.4312	1.45979	0.509046	0.903247	0.366395	1
AC007114.2	5.67937	0.492483	0.914333	0	1	1
AC007115.1	0	NA	NA	NA	NA	NA
AC007126.1	1.23309	1.36283	1.75624	0.206596	0.836326	NA
AC007128.1	39.7763	1.09634	0.371347	0.259444	0.795292	1
AC007128.2	0.100744	1.31458	4.39039	0.071652	0.942879	NA
AC007132.1	0	NA	NA	NA	NA	NA
AC007136.1	0	NA	NA	NA	NA	NA
AC007151.1	0	NA	NA	NA	NA	NA
AC007159.1	0	NA	NA	NA	NA	NA
AC007160.1	0	NA	NA	NA	NA	NA
AC007161.1	1.08939	-1.68668	1.89941	-0.361524	0.717707	NA
AC007161.2	0	NA	NA	NA	NA	NA
AC007161.3	0	NA	NA	NA	NA	NA
AC007179.1	0	NA	NA	NA	NA	NA
AC007179.2	0	NA	NA	NA	NA	NA
AC007179.3	0	NA	NA	NA	NA	NA
AC007182.1	0.158301	1.96964	4.37599	0.221583	0.824639	NA
AC007182.2	0	NA	NA	NA	NA	NA
AC007182.3	0	NA	NA	NA	NA	NA
AC007192.1	105.941	-0.109408	0.215516	0	1	1
AC007192.2	2.17363	-0.879123	1.4694	0	1	NA
AC007193.1	0	NA	NA	NA	NA	NA
AC007193.2	0.298243	-2.36215	4.32331	-0.315072	0.752707	NA
AC007193.3	0	NA	NA	NA	NA	NA
AC007204.1	0	NA	NA	NA	NA	NA
AC007204.2	0.0891502	0	4.40736	0	1	NA
AC007207.1	0	NA	NA	NA	NA	NA
AC007215.1	0	NA	NA	NA	NA	NA
AC007216.1	0	NA	NA	NA	NA	NA
AC007216.2	0	NA	NA	NA	NA	NA
AC007216.3	11.0675	1.22163	0.557627	0.397445	0.69104	1
AC007216.4	0.404095	-1.68233	4.04461	-0.1687	0.866032	NA
AC007216.5	0	NA	NA	NA	NA	NA
AC007218.1	0	NA	NA	NA	NA	NA
AC007218.2	0	NA	NA	NA	NA	NA
AC007220.1	0	NA	NA	NA	NA	NA
AC007221.1	0	NA	NA	NA	NA	NA
AC007222.1	0	NA	NA	NA	NA	NA
AC007223.1	0	NA	NA	NA	NA	NA
AC007224.1	0	NA	NA	NA	NA	NA
AC007225.1	0	NA	NA	NA	NA	NA
AC007225.2	0	NA	NA	NA	NA	NA
AC007229.1	0	NA	NA	NA	NA	NA
AC007237.1	0	NA	NA	NA	NA	NA
AC007238.1	0.263638	-2.56319	4.31349	-0.362396	0.717056	NA
AC007240.1	0	NA	NA	NA	NA	NA
AC007240.2	0	NA	NA	NA	NA	NA
AC007240.3	1.19229	0.319827	1.66214	0	1	NA
AC007241.1	0	NA	NA	NA	NA	NA
AC007241.2	0	NA	NA	NA	NA	NA
AC007242.1	0	NA	NA	NA	NA	NA
AC007244.1	0	NA	NA	NA	NA	NA
AC007250.1	0.209994	1.31457	4.39039	0.0716499	0.942881	NA
AC007253.1	0.0938419	0	4.40736	0	1	NA
AC007255.1	2.95486	1.51985	1.32506	0.392318	0.694823	NA
AC007255.2	0	NA	NA	NA	NA	NA
AC007262.1	0	NA	NA	NA	NA	NA
AC007262.2	25.1715	1.05714	0.62508	0.0914068	0.927169	1
AC007272.1	2.78111	1.03996	1.35132	0.029574	0.976407	NA
AC007272.2	0.353579	-2.40526	4.25519	-0.330246	0.741214	NA
AC007274.1	0	NA	NA	NA	NA	NA
AC007274.2	0	NA	NA	NA	NA	NA
AC007274.3	0	NA	NA	NA	NA	NA
AC007275.1	0	NA	NA	NA	NA	NA
AC007277.1	0.13757	1.08235	4.39702	0.0187287	0.985058	NA
AC007277.2	0	NA	NA	NA	NA	NA
AC007278.1	0	NA	NA	NA	NA	NA
AC007278.2	0	NA	NA	NA	NA	NA
AC007279.1	0	NA	NA	NA	NA	NA
AC007283.1	0.341297	0	4.40736	0	1	NA
AC007284.1	0	NA	NA	NA	NA	NA
AC007285.1	4.2156	1.12314	1.04965	0.117312	0.906613	1
AC007285.2	0.0938419	0	4.40736	0	1	NA
AC007292.1	9.34483	0.884517	0.671094	0	1	1
AC007292.2	1.77113	1.41989	1.50329	0.279313	0.780005	NA
AC007292.3	0.439195	1.38885	3.5064	0.110896	0.911699	NA
AC007298.1	0	NA	NA	NA	NA	NA
AC007298.2	0	NA	NA	NA	NA	NA
AC007308.1	0	NA	NA	NA	NA	NA
AC007312.1	0	NA	NA	NA	NA	NA
AC007314.1	0.26446	0	4.40736	0	1	NA
AC007317.1	0.900762	1.53023	1.96128	0.270348	0.786893	NA
AC007318.1	0	NA	NA	NA	NA	NA
AC007318.2	0	NA	NA	NA	NA	NA
AC007318.3	2.52324	0.234798	1.29032	0	1	NA
AC007319.1	2.94209	0	2.0923	0	1	NA
AC007322.1	0	NA	NA	NA	NA	NA
AC007322.2	0	NA	NA	NA	NA	NA
AC007322.3	0	NA	NA	NA	NA	NA
AC007322.4	0	NA	NA	NA	NA	NA
AC007325.1	0	NA	NA	NA	NA	NA
AC007325.2	0	NA	NA	NA	NA	NA
AC007325.3	0	NA	NA	NA	NA	NA
AC007325.4	0.582281	0	4.37137	0	1	NA
AC007326.1	0	NA	NA	NA	NA	NA
AC007326.2	0.313392	1.00594	3.79263	0.00156499	0.998751	NA
AC007326.3	0	NA	NA	NA	NA	NA
AC007326.4	0.569682	2.9599	4.31669	0.454029	0.649808	NA
AC007326.5	23.8985	2.46431	0.719951	2.0339	0.0419618	1
AC007327.1	0	NA	NA	NA	NA	NA
AC007327.2	0	NA	NA	NA	NA	NA
AC007333.1	0	NA	NA	NA	NA	NA
AC007333.2	0.699855	2.79877	3.00375	0.598842	0.549278	NA
AC007336.1	3.20939	-0.122711	1.06927	0	1	NA
AC007336.2	0	NA	NA	NA	NA	NA
AC007342.1	0.329411	2.73392	3.67912	0.471287	0.637436	NA
AC007342.2	0	NA	NA	NA	NA	NA
AC007342.3	6.67514	0.269951	0.841373	0	1	1
AC007342.4	1.69602	-1.51066	1.52227	-0.335459	0.737279	NA
AC007342.5	12.6057	1.12015	0.562432	0.213633	0.830833	1
AC007344.1	0	NA	NA	NA	NA	NA
AC007346.1	0	NA	NA	NA	NA	NA
AC007346.2	0	NA	NA	NA	NA	NA
AC007347.1	0.204683	0.976874	4.37655	0	1	NA
AC007347.2	0	NA	NA	NA	NA	NA
AC007349.1	0	NA	NA	NA	NA	NA
AC007349.2	0	NA	NA	NA	NA	NA
AC007349.3	0	NA	NA	NA	NA	NA
AC007349.4	0	NA	NA	NA	NA	NA
AC007351.1	0	NA	NA	NA	NA	NA
AC007351.2	0	NA	NA	NA	NA	NA
AC007351.3	0	NA	NA	NA	NA	NA
AC007351.4	0	NA	NA	NA	NA	NA
AC007359.1	0.388719	1.00511	3.61136	0.00141429	0.998872	NA
AC007362.1	0	NA	NA	NA	NA	NA
AC007363.1	0	NA	NA	NA	NA	NA
AC007365.1	0.52251	0	3.73551	0	1	NA
AC007365.2	0	NA	NA	NA	NA	NA
AC007368.1	1.80521	0.904319	1.42883	0	1	NA
AC007368.2	0	NA	NA	NA	NA	NA
AC007368.3	0	NA	NA	NA	NA	NA
AC007370.1	0	NA	NA	NA	NA	NA
AC007370.2	0.125617	-1.54308	4.37894	-0.124021	0.901299	NA
AC007375.1	0	NA	NA	NA	NA	NA
AC007375.2	0	NA	NA	NA	NA	NA
AC007375.3	0.0734995	-0.767006	4.40736	0	1	NA
AC007376.1	0	NA	NA	NA	NA	NA
AC007376.2	0	NA	NA	NA	NA	NA
AC007378.1	0.0891502	0	4.40736	0	1	NA
AC007381.1	1.00379	1.98595	2.15222	0.458108	0.646875	NA
AC007383.1	0.207953	-1.08484	4.38549	-0.0193456	0.984565	NA
AC007383.2	0.189954	0	4.40736	0	1	NA
AC007383.3	0	NA	NA	NA	NA	NA
AC007383.4	0	NA	NA	NA	NA	NA
AC007383.5	0.207953	-1.08484	4.38549	-0.0193456	0.984565	NA
AC007383.6	0	NA	NA	NA	NA	NA
AC007383.7	0.189954	0	4.40736	0	1	NA
AC007383.8	0	NA	NA	NA	NA	NA
AC007384.1	0.300399	-0.242703	4.37241	0	1	NA
AC007386.1	0	NA	NA	NA	NA	NA
AC007389.1	0.295788	1.26312	4.39179	0.0599118	0.952226	NA
AC007389.2	0	NA	NA	NA	NA	NA
AC007389.3	5.70495	-0.0528127	0.877186	0	1	1
AC007389.4	0.123727	0	4.40736	0	1	NA
AC007389.5	0.496582	2.54656	3.87333	0.399284	0.689684	NA
AC007390.1	26.6697	0.463846	0.493901	0	1	1
AC007391.1	0	NA	NA	NA	NA	NA
AC007391.2	0.403026	-0.132094	3.57202	0	1	NA
AC007395.1	0	NA	NA	NA	NA	NA
AC007402.1	4.76254	1.52313	0.908385	0.575895	0.564686	1
AC007403.1	0	NA	NA	NA	NA	NA
AC007405.1	0	NA	NA	NA	NA	NA
AC007405.2	2.87793	1.12165	1.27984	0.0950509	0.924274	NA
AC007405.3	0	NA	NA	NA	NA	NA
AC007405.4	14.8842	-0.271274	0.585852	0	1	1
AC007406.1	0	NA	NA	NA	NA	NA
AC007406.2	0	NA	NA	NA	NA	NA
AC007406.3	0	NA	NA	NA	NA	NA
AC007406.4	0	NA	NA	NA	NA	NA
AC007406.5	7.47449	0.734681	0.710981	0	1	1
AC007422.1	0	NA	NA	NA	NA	NA
AC007423.1	0	NA	NA	NA	NA	NA
AC007424.1	2.42114	0.290219	1.21237	0	1	NA
AC007431.1	0	NA	NA	NA	NA	NA
AC007431.2	0	NA	NA	NA	NA	NA
AC007435.1	0	NA	NA	NA	NA	NA
AC007448.1	0	NA	NA	NA	NA	NA
AC007448.2	0.0521174	-0.767006	4.40736	0	1	NA
AC007448.3	0	NA	NA	NA	NA	NA
AC007448.4	0.351262	0.340092	3.73054	0	1	NA
AC007448.5	15.2837	0.125519	0.440608	0	1	1
AC007450.1	0	NA	NA	NA	NA	NA
AC007450.2	0	NA	NA	NA	NA	NA
AC007450.3	0	NA	NA	NA	NA	NA
AC007450.4	0	NA	NA	NA	NA	NA
AC007458.1	0	NA	NA	NA	NA	NA
AC007463.1	0	NA	NA	NA	NA	NA
AC007485.1	0.234993	0.634575	4.38349	0	1	NA
AC007491.1	0	NA	NA	NA	NA	NA
AC007493.1	0.874645	-3.4591	2.28816	-1.07471	0.282506	NA
AC007493.2	0	NA	NA	NA	NA	NA
AC007494.1	0	NA	NA	NA	NA	NA
AC007494.2	0.0703664	0	4.40736	0	1	NA
AC007495.1	0	NA	NA	NA	NA	NA
AC007496.1	0	NA	NA	NA	NA	NA
AC007496.2	1.68054	0.351209	1.41878	0	1	NA
AC007497.1	0.485498	-1.55568	2.97233	-0.18695	0.8517	NA
AC007513.1	0.0878795	-0.767006	4.40736	0	1	NA
AC007527.1	0	NA	NA	NA	NA	NA
AC007527.2	0	NA	NA	NA	NA	NA
AC007529.1	1.35807	-1.28795	1.93927	-0.148486	0.88196	NA
AC007529.2	0.406184	-1.73287	3.56119	-0.205793	0.836952	NA
AC007533.1	0	NA	NA	NA	NA	NA
AC007533.2	0	NA	NA	NA	NA	NA
AC007536.1	0	NA	NA	NA	NA	NA
AC007537.1	0.0734995	-0.767006	4.40736	0	1	NA
AC007537.2	0.0734995	-0.767006	4.40736	0	1	NA
AC007540.1	0	NA	NA	NA	NA	NA
AC007540.2	0	NA	NA	NA	NA	NA
AC007541.1	7.70751	-0.657493	0.838839	0	1	1
AC007546.1	0.0891502	0	4.40736	0	1	NA
AC007546.3	5.85888	-0.150057	0.92517	0	1	1
AC007547.1	0	NA	NA	NA	NA	NA
AC007547.2	0	NA	NA	NA	NA	NA
AC007547.3	0	NA	NA	NA	NA	NA
AC007551.1	0	NA	NA	NA	NA	NA
AC007551.2	0	NA	NA	NA	NA	NA
AC007552.1	0	NA	NA	NA	NA	NA
AC007552.2	0	NA	NA	NA	NA	NA
AC007556.1	0	NA	NA	NA	NA	NA
AC007557.1	0	NA	NA	NA	NA	NA
AC007557.2	0	NA	NA	NA	NA	NA
AC007557.3	2.94541	-0.78229	1.11498	0	1	NA
AC007557.4	0	NA	NA	NA	NA	NA
AC007559.1	0	NA	NA	NA	NA	NA
AC007560.1	0	NA	NA	NA	NA	NA
AC007562.1	0	NA	NA	NA	NA	NA
AC007563.1	0	NA	NA	NA	NA	NA
AC007563.2	0	NA	NA	NA	NA	NA
AC007566.1	0.114574	1.31458	4.39039	0.071652	0.942879	NA
AC007566.2	0	NA	NA	NA	NA	NA
AC007568.1	0	NA	NA	NA	NA	NA
AC007569.1	0	NA	NA	NA	NA	NA
AC007570.1	0.140733	0	4.40736	0	1	NA
AC007595.1	0.349142	1.96959	4.3614	0.222311	0.824072	NA
AC007598.1	0	NA	NA	NA	NA	NA
AC007598.2	0	NA	NA	NA	NA	NA
AC007599.1	0	NA	NA	NA	NA	NA
AC007599.2	0.123727	0	4.40736	0	1	NA
AC007601.1	1.49556	0.115539	1.6562	0	1	NA
AC007601.2	0.0891502	0	4.40736	0	1	NA
AC007603.1	0.938516	3.83815	2.22076	1.27801	0.201247	NA
AC007603.3	0	NA	NA	NA	NA	NA
AC007608.1	0.147094	-0.767016	4.40736	0	1	NA
AC007608.2	0	NA	NA	NA	NA	NA
AC007608.3	0.0521174	-0.767006	4.40736	0	1	NA
AC007610.1	0	NA	NA	NA	NA	NA
AC007610.2	0	NA	NA	NA	NA	NA
AC007610.3	0	NA	NA	NA	NA	NA
AC007610.4	0.234454	-0.334857	4.33987	0	1	NA
AC007610.5	2.27308	0.0206795	1.22091	0	1	NA
AC007611.1	0.0437277	1.08236	4.39702	0.0187308	0.985056	NA
AC007613.1	3.20623	0.791703	0.958835	0	1	NA
AC007613.2	0.522442	1.39915	3.97032	0.100535	0.91992	NA
AC007614.1	0	NA	NA	NA	NA	NA
AC007618.1	0	NA	NA	NA	NA	NA
AC007618.2	0	NA	NA	NA	NA	NA
AC007619.1	0.509506	0.851768	3.38824	0	1	NA
AC007619.2	0	NA	NA	NA	NA	NA
AC007619.3	0	NA	NA	NA	NA	NA
AC007619.4	0.509506	0.851768	3.38824	0	1	NA
AC007620.1	0	NA	NA	NA	NA	NA
AC007620.2	1.60663	0.911879	1.92667	0	1	NA
AC007620.3	0.123727	0	4.40736	0	1	NA
AC007621.1	3.60736	0.610023	0.926578	0	1	NA
AC007621.2	3.60736	0.610023	0.926578	0	1	NA
AC007622.1	0	NA	NA	NA	NA	NA
AC007622.2	1.61679	-0.323557	1.64507	0	1	NA
AC007631.1	0	NA	NA	NA	NA	NA
AC007637.1	0	NA	NA	NA	NA	NA
AC007638.1	0.440423	-0.740931	3.5057	0	1	NA
AC007638.2	0	NA	NA	NA	NA	NA
AC007639.1	0	NA	NA	NA	NA	NA
AC007652.1	0	NA	NA	NA	NA	NA
AC007655.1	0.263638	-2.56319	4.31349	-0.362396	0.717056	NA
AC007656.1	0	NA	NA	NA	NA	NA
AC007656.2	0.0437277	1.08236	4.39702	0.0187308	0.985056	NA
AC007663.1	0	NA	NA	NA	NA	NA
AC007663.2	0.35441	0.339711	3.71504	0	1	NA
AC007663.3	0	NA	NA	NA	NA	NA
AC007663.4	0.491515	-3.47443	4.28255	-0.577794	0.563403	NA
AC007666.1	5.28121	-0.208906	1.21979	0	1	1
AC007671.1	0	NA	NA	NA	NA	NA
AC007673.1	0.184127	0	4.40736	0	1	NA
AC007679.1	0	NA	NA	NA	NA	NA
AC007679.2	0.489871	0.040359	2.96658	0	1	NA
AC007679.3	0	NA	NA	NA	NA	NA
AC007679.4	0	NA	NA	NA	NA	NA
AC007679.5	0.489871	0.040359	2.96658	0	1	NA
AC007679.6	0	NA	NA	NA	NA	NA
AC007681.1	1.03478	0.525402	2.18437	0	1	NA
AC007683.1	0	NA	NA	NA	NA	NA
AC007684.1	0	NA	NA	NA	NA	NA
AC007684.2	0.549143	0	3.29117	0	1	NA
AC007685.1	0	NA	NA	NA	NA	NA
AC007685.2	0	NA	NA	NA	NA	NA
AC007686.1	0.0938419	0	4.40736	0	1	NA
AC007686.2	0	NA	NA	NA	NA	NA
AC007686.3	10.1768	-0.39552	0.617372	0	1	1
AC007686.4	6.90953	0.496678	0.643312	0	1	1
AC007687.1	0	NA	NA	NA	NA	NA
AC007688.1	0	NA	NA	NA	NA	NA
AC007688.2	0.764517	2.2633	2.63988	0.478544	0.632263	NA
AC007688.3	0	NA	NA	NA	NA	NA
AC007690.1	0	NA	NA	NA	NA	NA
AC007718.1	0	NA	NA	NA	NA	NA
AC007728.1	0	NA	NA	NA	NA	NA
AC007728.2	0.554452	-1.20312	3.88409	-0.052296	0.958293	NA
AC007728.3	0	NA	NA	NA	NA	NA
AC007731.1	0	NA	NA	NA	NA	NA
AC007731.2	0.123727	0	4.40736	0	1	NA
AC007731.3	0	NA	NA	NA	NA	NA
AC007731.4	0.271576	-2.03469	4.34246	-0.238273	0.811669	NA
AC007731.5	0	NA	NA	NA	NA	NA
AC007738.1	0	NA	NA	NA	NA	NA
AC007742.1	0	NA	NA	NA	NA	NA
AC007742.2	0	NA	NA	NA	NA	NA
AC007743.1	13.4109	1.15298	0.83436	0.183352	0.854522	1
AC007744.1	3.53117	1.99089	1.0073	0.983709	0.325259	NA
AC007749.1	0	NA	NA	NA	NA	NA
AC007750.1	106.819	0	1.6826	0	1	1
AC007751.1	0	NA	NA	NA	NA	NA
AC007773.1	3.93165	0.893182	0.916976	0	1	1
AC007780.1	1.01944	-0.164432	2.23541	0	1	NA
AC007785.1	0	NA	NA	NA	NA	NA
AC007785.2	0	NA	NA	NA	NA	NA
AC007785.3	0.494878	-0.767034	3.42762	0	1	NA
AC007786.1	0	NA	NA	NA	NA	NA
AC007786.2	0	NA	NA	NA	NA	NA
AC007786.3	0	NA	NA	NA	NA	NA
AC007787.1	0	NA	NA	NA	NA	NA
AC007795.1	0	NA	NA	NA	NA	NA
AC007823.1	2.19783	-0.019151	1.30493	0	1	NA
AC007834.1	1.29021	4.24963	1.9809	1.64048	0.100905	NA
AC007834.2	0	NA	NA	NA	NA	NA
AC007842.1	0.963779	1.08672	1.77644	0.0488163	0.961066	NA
AC007842.2	0.963779	1.08672	1.77644	0.0488163	0.961066	NA
AC007846.1	0.37119	-0.113921	3.59862	0	1	NA
AC007846.2	0	NA	NA	NA	NA	NA
AC007848.1	0.922705	0.768543	2.39133	0	1	NA
AC007848.2	0.905986	-1.2813	2.30295	-0.122149	0.902781	NA
AC007849.1	0	NA	NA	NA	NA	NA
AC007849.2	0	NA	NA	NA	NA	NA
AC007861.1	0	NA	NA	NA	NA	NA
AC007861.2	0.189894	1.31457	4.39039	0.0716499	0.942881	NA
AC007876.1	0.176606	1.59633	4.38349	0.13604	0.89179	NA
AC007878.1	5.33709	0.12587	1.09087	0	1	1
AC007879.1	0.0874554	1.59634	4.38349	0.136042	0.891788	NA
AC007879.2	0	NA	NA	NA	NA	NA
AC007879.3	0	NA	NA	NA	NA	NA
AC007879.4	0	NA	NA	NA	NA	NA
AC007880.1	0	NA	NA	NA	NA	NA
AC007881.1	0	NA	NA	NA	NA	NA
AC007881.2	0	NA	NA	NA	NA	NA
AC007881.3	0.563652	1.01411	3.29229	0.00428637	0.99658	NA
AC007906.1	1.62779	-1.99023	2.25003	-0.440097	0.659867	NA
AC007906.2	6.22044	-0.494018	1.20245	0	1	1
AC007907.1	0	NA	NA	NA	NA	NA
AC007908.1	0	NA	NA	NA	NA	NA
AC007919.1	0	NA	NA	NA	NA	NA
AC007919.2	0	NA	NA	NA	NA	NA
AC007920.1	0	NA	NA	NA	NA	NA
AC007920.2	0.533213	2.32208	3.21795	0.410845	0.681186	NA
AC007922.1	0	NA	NA	NA	NA	NA
AC007922.2	0	NA	NA	NA	NA	NA
AC007922.3	0	NA	NA	NA	NA	NA
AC007922.4	0	NA	NA	NA	NA	NA
AC007923.1	0.78399	2.37235	2.24015	0.612615	0.540131	NA
AC007923.2	0	NA	NA	NA	NA	NA
AC007923.3	0.0521174	-0.767006	4.40736	0	1	NA
AC007938.1	0	NA	NA	NA	NA	NA
AC007938.2	3.07407	0.731463	1.04617	0	1	NA
AC007938.3	0.389549	-0.272154	3.60917	0	1	NA
AC007938.4	0	NA	NA	NA	NA	NA
AC007938.5	0	NA	NA	NA	NA	NA
AC007938.6	0	NA	NA	NA	NA	NA
AC007948.1	0	NA	NA	NA	NA	NA
AC007950.1	0.0437277	1.08236	4.39702	0.0187308	0.985056	NA
AC007950.2	3.42191	0.733087	1.30035	0	1	NA
AC007952.1	0	NA	NA	NA	NA	NA
AC007952.2	0.878179	1.74345	2.30329	0.322777	0.746864	NA
AC007952.3	0	NA	NA	NA	NA	NA
AC007952.4	0	NA	NA	NA	NA	NA
AC007952.5	0	NA	NA	NA	NA	NA
AC007952.6	0	NA	NA	NA	NA	NA
AC007952.7	0	NA	NA	NA	NA	NA
AC007952.8	0	NA	NA	NA	NA	NA
AC007952.9	0	NA	NA	NA	NA	NA
AC007953.1	0	NA	NA	NA	NA	NA
AC007953.2	0	NA	NA	NA	NA	NA
AC007954.1	0	NA	NA	NA	NA	NA
AC007956.1	0	NA	NA	NA	NA	NA
AC007956.2	0	NA	NA	NA	NA	NA
AC007966.1	0	NA	NA	NA	NA	NA
AC007967.1	0	NA	NA	NA	NA	NA
AC007967.2	0	NA	NA	NA	NA	NA
AC007967.3	0	NA	NA	NA	NA	NA
AC007967.4	0	NA	NA	NA	NA	NA
AC007969.1	0.0938419	0	4.40736	0	1	NA
AC007982.1	0	NA	NA	NA	NA	NA
AC007991.1	0	NA	NA	NA	NA	NA
AC007991.2	0	NA	NA	NA	NA	NA
AC007991.3	0.645656	1.38381	2.40597	0.159522	0.873257	NA
AC007991.4	1.33091	0.159561	1.54206	0	1	NA
AC007992.1	0	NA	NA	NA	NA	NA
AC007992.2	0	NA	NA	NA	NA	NA
AC007993.1	0	NA	NA	NA	NA	NA
AC007993.2	0	NA	NA	NA	NA	NA
AC007993.3	0	NA	NA	NA	NA	NA
AC007996.1	41.876	0.0448582	0.288151	0	1	1
AC007998.1	0	NA	NA	NA	NA	NA
AC007998.2	0	NA	NA	NA	NA	NA
AC007998.3	0.958376	-1.1961	1.92021	-0.102127	0.918656	NA
AC007998.4	11.7702	0.653432	0.565247	0	1	1
AC008006.1	0	NA	NA	NA	NA	NA
AC008011.1	0	NA	NA	NA	NA	NA
AC008011.2	0.0954206	0	4.40736	0	1	NA
AC008012.1	3.95289	3.25137	1.91242	1.17724	0.239101	1
AC008013.1	0	NA	NA	NA	NA	NA
AC008013.2	4.0066	0.972343	1.08661	0	1	1
AC008013.3	0.0949771	0	4.40736	0	1	NA
AC008013.4	0.165343	0	4.40736	0	1	NA
AC008014.1	5.37507	0.0944807	1.06796	0	1	1
AC008015.1	0	NA	NA	NA	NA	NA
AC008026.1	0.40109	-1.80497	2.9841	-0.269752	0.787351	NA
[truncated: 57,208 more rows]
