# Supplementary material for: Breast cancers that disseminate to bone marrow acquire aggressive phenotypes through CX43-related tumor-stroma tunnels
Source: J Clin Invest. 2024 Oct 31;134(24):e170953. doi: 10.1172/JCI170953 (PMC11645149; doi:10.1172/JCI170953)
Supplement: Supplemental data set 6 [file jci-134-170953-s123.xlsx]

## Sheet: proteins
Protein Group	Protein ID	Accession	Significance	-10lgP	Intensity TMT10-126	Intensity TMT10-127N	Intensity TMT10-128N	Intensity TMT10-129N	Intensity TMT10-130C	Intensity TMT10-131	Ratio TMT10-126	Ratio TMT10-127N	Ratio TMT10-128N	Ratio TMT10-129N	Ratio TMT10-130C	Ratio TMT10-131	Intensity A(TMT10-126; TMT10-127N; TMT10-128N)	Intensity R(TMT10-129N; TMT10-130C; TMT10-131)	Ratio A(TMT10-126; TMT10-127N; TMT10-128N)	Ratio R(TMT10-129N; TMT10-130C; TMT10-131)	SD TMT10-126	SD TMT10-127N	SD TMT10-128N	SD TMT10-129N	SD TMT10-130C	SD TMT10-131	Coverage (%)	#Peptides	#Unique	PTM	Avg. Mass	Description
3	30	Q09666|AHNK_HUMAN	74.63	497.96	116100000	137400000	125800000	281300000	251100000	282600000	1	1.18	1.08	2.42	2.16	2.43	126400000	271700000	1	2.15	-	-	-	-	-	-	55	351	342	Carbamidomethylation; TMT10plex	629114	Neuroblast differentiation-associated protein AHNAK OS=Homo sapiens GN=AHNAK PE=1 SV=2
1	5	P05787|K2C8_HUMAN	200	434.92	3041000000	2861000000	3070000000	323500000	244000000	440800000	1	0.94	1.01	0.11	0.08	0.14	2991000000	336100000	1	0.11	-	-	-	-	-	-	81	129	99	TMT10plex	53704	Keratin type II cytoskeletal 8 OS=Homo sapiens GN=KRT8 PE=1 SV=7
2	2	P08670|VIME_HUMAN	200	404.16	31480000	33500000	44390000	1120000000	881200000	1435000000	1	1.06	1.41	35.59	27.99	45.59	36460000	1146000000	1	31.43	-	-	-	-	-	-	83	105	88	Carbamidomethylation; TMT10plex	53652	Vimentin OS=Homo sapiens GN=VIM PE=1 SV=4
23	57	P35579|MYH9_HUMAN	149.54	399.96	13920000	20080000	15910000	47180000	81480000	22830000	1	1.44	1.14	3.39	5.86	1.64	16630000	50500000	1	3.04	-	-	-	-	-	-	38	114	77	Carbamidomethylation; TMT10plex	226530	Myosin-9 OS=Homo sapiens GN=MYH9 PE=1 SV=4
19	71	Q14204|DYHC1_HUMAN	100.21	390.25	15520000	20940000	16500000	37900000	73560000	19600000	1	1.35	1.06	2.44	4.74	1.26	17650000	43690000	1	2.47	-	-	-	-	-	-	29	145	126	Carbamidomethylation; TMT10plex	532412	Cytoplasmic dynein 1 heavy chain 1 OS=Homo sapiens GN=DYNC1H1 PE=1 SV=5
33	33	P78527|PRKDC_HUMAN	99.11	388.94	8626000	11240000	8792000	22950000	36030000	10960000	1	1.3	1.02	2.66	4.18	1.27	9552000	23310000	1	2.44	-	-	-	-	-	-	25	124	95	Carbamidomethylation; TMT10plex	469093	DNA-dependent protein kinase catalytic subunit OS=Homo sapiens GN=PRKDC PE=1 SV=3
52	61	Q9Y490|TLN1_HUMAN	98.72	383.93	10360000	11910000	11080000	28420000	38840000	16800000	1	1.15	1.07	2.74	3.75	1.62	11120000	28020000	1	2.52	-	-	-	-	-	-	38	93	79	Carbamidomethylation; TMT10plex	269765	Talin-1 OS=Homo sapiens GN=TLN1 PE=1 SV=3
49	29	Q00610|CLH1_HUMAN	89.98	376.55	8784000	16270000	8516000	25320000	43080000	9891000	1	1.85	0.97	2.88	4.9	1.13	11190000	26100000	1	2.33	-	-	-	-	-	-	34	85	49	Carbamidomethylation; TMT10plex	191613	Clathrin heavy chain 1 OS=Homo sapiens GN=CLTC PE=1 SV=5
4	3	P05783|K1C18_HUMAN	200	368.7	1036000000	1039000000	1114000000	130100000	99690000	136600000	1	1	1.07	0.13	0.1	0.13	1063000000	122100000	1	0.11	-	-	-	-	-	-	86	75	66	TMT10plex	48058	Keratin type I cytoskeletal 18 OS=Homo sapiens GN=KRT18 PE=1 SV=2
16	24	P11021|GRP78_HUMAN	107.38	364.89	57750000	59920000	60190000	169100000	146200000	136100000	1	1.04	1.04	2.93	2.53	2.36	59280000	150500000	1	2.54	-	-	-	-	-	-	63	66	55	TMT10plex	72333	78 kDa glucose-regulated protein OS=Homo sapiens GN=HSPA5 PE=1 SV=2
5	1	P08727|K1C19_HUMAN	200	361.7	542600000	565000000	565300000	85430000	64130000	88630000	1	1.04	1.04	0.16	0.12	0.16	557600000	79400000	1	0.14	-	-	-	-	-	-	68	73	47	TMT10plex	44106	Keratin type I cytoskeletal 19 OS=Homo sapiens GN=KRT19 PE=1 SV=4
27	49	P13639|EF2_HUMAN	150.51	351.8	33620000	48710000	31680000	114700000	178900000	54660000	1	1.45	0.94	3.41	5.32	1.63	38000000	116100000	1	3.05	-	-	-	-	-	-	67	67	62	Carbamidomethylation; TMT10plex	95338	Elongation factor 2 OS=Homo sapiens GN=EEF2 PE=1 SV=4
29	47	P14625|ENPL_HUMAN	69.6	348.51	40430000	40360000	38440000	100200000	83070000	65640000	1	1	0.95	2.48	2.05	1.62	39740000	82980000	1	2.09	-	-	-	-	-	-	61	64	47	Carbamidomethylation; TMT10plex	92469	Endoplasmin OS=Homo sapiens GN=HSP90B1 PE=1 SV=1
47	52	P0DMV9|HS71B_HUMAN	88.91	344.6	31540000	32000000	28820000	14540000	13590000	11690000	1	1.01	0.91	0.46	0.43	0.37	30790000	13270000	1	0.43	-	-	-	-	-	-	40	55	26	Carbamidomethylation; TMT10plex	70052	Heat shock 70 kDa protein 1B OS=Homo sapiens GN=HSPA1B PE=1 SV=1
47	53	P0DMV8|HS71A_HUMAN	88.91	344.6	31540000	32000000	28820000	14540000	13590000	11690000	1	1.01	0.91	0.46	0.43	0.37	30790000	13270000	1	0.43	-	-	-	-	-	-	40	55	26	Carbamidomethylation; TMT10plex	70052	Heat shock 70 kDa protein 1A OS=Homo sapiens GN=HSPA1A PE=1 SV=1
75	26	P12814|ACTN1_HUMAN	71.67	343.65	5815000	8403000	5710000	14600000	19640000	7870000	1	1.45	0.98	2.51	3.38	1.35	6643000	14040000	1	2.11	-	-	-	-	-	-	40	56	30	Carbamidomethylation; TMT10plex	103058	Alpha-actinin-1 OS=Homo sapiens GN=ACTN1 PE=1 SV=2
78	59	P18206|VINC_HUMAN	90.21	340.56	12230000	13850000	11770000	31580000	38020000	18790000	1	1.13	0.96	2.58	3.11	1.54	12620000	29460000	1	2.34	-	-	-	-	-	-	53	63	58	Carbamidomethylation; TMT10plex	123799	Vinculin OS=Homo sapiens GN=VCL PE=1 SV=4
87	74	Q14315|FLNC_HUMAN	107.83	340.53	4001000	4144000	4305000	10820000	15750000	6258000	1	1.04	1.08	2.7	3.94	1.56	4150000	10940000	1	2.64	-	-	-	-	-	-	23	72	50	Carbamidomethylation; TMT10plex	291020	Filamin-C OS=Homo sapiens GN=FLNC PE=1 SV=3
108	99	Q9P2E9|RRBP1_HUMAN	106.69	335.26	7776000	9593000	8587000	23870000	19620000	22180000	1	1.23	1.1	3.07	2.52	2.85	8652000	21890000	1	2.53	-	-	-	-	-	-	35	54	44	Carbamidomethylation; TMT10plex	152472	Ribosome-binding protein 1 OS=Homo sapiens GN=RRBP1 PE=1 SV=4
141	69	Q92945|FUBP2_HUMAN	81.09	331.99	5944000	6359000	5982000	14390000	13060000	13260000	1	1.07	1.01	2.42	2.2	2.23	6095000	13570000	1	2.23	-	-	-	-	-	-	53	34	29	Carbamidomethylation; TMT10plex	73115	Far upstream element-binding protein 2 OS=Homo sapiens GN=KHSRP PE=1 SV=4
77	95	P12270|TPR_HUMAN	62.82	331.96	11170000	12010000	11670000	25490000	21020000	23350000	1	1.08	1.05	2.28	1.88	2.09	11620000	23290000	1	2.01	-	-	-	-	-	-	31	74	63	Carbamidomethylation; TMT10plex	267290	Nucleoprotein TPR OS=Homo sapiens GN=TPR PE=1 SV=3
24	37	P07437|TBB5_HUMAN	55.48	330.97	7600000	9287000	6430000	16310000	21050000	9894000	1	1.22	0.85	2.15	2.77	1.3	7772000	15750000	1	2.03	-	-	-	-	-	-	17	47	6	TMT10plex	49671	Tubulin beta chain OS=Homo sapiens GN=TUBB PE=1 SV=2
56	28	Q9BQE3|TBA1C_HUMAN	84.31	327.88	959100	1282000	1067000	2494000	3506000	1490000	1	1.34	1.11	2.6	3.66	1.55	1102000	2497000	1	2.26	-	-	-	-	-	-	15	36	3	Carbamidomethylation; TMT10plex	49895	Tubulin alpha-1C chain OS=Homo sapiens GN=TUBA1C PE=1 SV=1
35	77	P30101|PDIA3_HUMAN	70.8	325.65	55080000	50160000	52260000	98110000	86520000	146500000	1	0.91	0.95	1.78	1.57	2.66	52500000	110400000	1	2.1	-	-	-	-	-	-	72	57	52	Carbamidomethylation; TMT10plex	56782	Protein disulfide-isomerase A3 OS=Homo sapiens GN=PDIA3 PE=1 SV=4
159	117	P46821|MAP1B_HUMAN	149.54	315.78	3911000	3944000	4222000	11850000	14930000	10190000	1	1.01	1.08	3.03	3.82	2.6	4025000	12320000	1	3.06	-	-	-	-	-	-	23	46	40	Carbamidomethylation; TMT10plex	270632	Microtubule-associated protein 1B OS=Homo sapiens GN=MAP1B PE=1 SV=2
128	51	P50990|TCPQ_HUMAN	74.1	315.66	10240000	12660000	9932000	23320000	34770000	12240000	1	1.24	0.97	2.28	3.4	1.2	10940000	23440000	1	2.14	-	-	-	-	-	-	61	43	37	Carbamidomethylation; TMT10plex	59621	T-complex protein 1 subunit theta OS=Homo sapiens GN=CCT8 PE=1 SV=4
72	44	P07355|ANXA2_HUMAN	144.77	315.57	3478000	2854000	3015000	11100000	11380000	5385000	1	0.82	0.87	3.19	3.27	1.55	3116000	9289000	1	2.98	-	-	-	-	-	-	17	37	8	TMT10plex	38604	Annexin A2 OS=Homo sapiens GN=ANXA2 PE=1 SV=2
117	184	Q8IVF2|AHNK2_HUMAN	145.39	314.41	7765000	8636000	9191000	26010000	25730000	24700000	1	1.11	1.18	3.35	3.31	3.18	8531000	25480000	1	2.99	-	-	-	-	-	-	12	61	58	Carbamidomethylation; TMT10plex	616641	Protein AHNAK2 OS=Homo sapiens GN=AHNAK2 PE=1 SV=2
130	40	Q07065|CKAP4_HUMAN	148.75	313.54	8420000	9191000	9439000	30820000	28820000	22420000	1	1.09	1.12	3.66	3.42	2.66	9016000	27360000	1	3.03	-	-	-	-	-	-	65	42	38	Carbamidomethylation; TMT10plex	66023	Cytoskeleton-associated protein 4 OS=Homo sapiens GN=CKAP4 PE=1 SV=2
180	23	P06396|GELS_HUMAN	85.74	312.31	32360000	34080000	30140000	15510000	14810000	12000000	1	1.05	0.93	0.48	0.46	0.37	32190000	14110000	1	0.44	-	-	-	-	-	-	46	37	34	Carbamidomethylation; TMT10plex	85697	Gelsolin OS=Homo sapiens GN=GSN PE=1 SV=1
102	38	O60701|UGDH_HUMAN	119.26	308.87	80750000	88410000	57130000	30500000	30320000	23670000	1	1.09	0.71	0.38	0.38	0.29	75430000	28160000	1	0.37	-	-	-	-	-	-	57	34	31	Carbamidomethylation; TMT10plex	55024	UDP-glucose 6-dehydrogenase OS=Homo sapiens GN=UGDH PE=1 SV=1
127	115	Q08211|DHX9_HUMAN	52.19	308.03	5744000	8145000	5765000	14390000	18590000	6401000	1	1.42	1	2.51	3.24	1.11	6551000	13130000	1	2	-	-	-	-	-	-	35	45	39	Carbamidomethylation; TMT10plex	140958	ATP-dependent RNA helicase A OS=Homo sapiens GN=DHX9 PE=1 SV=4
13	860	P04792|HSPB1_HUMAN	200	307.53	524600000	470600000	535100000	74490000	66870000	110800000	1	0.9	1.02	0.14	0.13	0.21	510100000	84040000	1	0.16	-	-	-	-	-	-	91	34	33	TMT10plex	22783	Heat shock protein beta-1 OS=Homo sapiens GN=HSPB1 PE=1 SV=2
303	119	Q13310|PABP4_HUMAN	63.95	306.11	2603000	2102000	2435000	5130000	5269000	4017000	1	0.81	0.94	1.97	2.02	1.54	2380000	4805000	1	2.02	-	-	-	-	-	-	22	37	14	TMT10plex	70783	Polyadenylate-binding protein 4 OS=Homo sapiens GN=PABPC4 PE=1 SV=1
144	92	Q15075|EEA1_HUMAN	73.03	304.48	6896000	7905000	7318000	16950000	15030000	15380000	1	1.15	1.06	2.46	2.18	2.23	7373000	15780000	1	2.14	-	-	-	-	-	-	35	52	45	Carbamidomethylation; TMT10plex	162465	Early endosome antigen 1 OS=Homo sapiens GN=EEA1 PE=1 SV=2
220	73	P20810|ICAL_HUMAN	63.4	302.87	11470000	10920000	12580000	18370000	18670000	33320000	1	0.95	1.1	1.6	1.63	2.9	11660000	23450000	1	2.01	-	-	-	-	-	-	49	29	29	Carbamidomethylation; TMT10plex	76573	Calpastatin OS=Homo sapiens GN=CAST PE=1 SV=4
86	140	P05120|PAI2_HUMAN	153.52	301.2	8473000	8838000	9836000	45180000	67490000	26610000	1	1.04	1.16	5.33	7.97	3.14	9049000	46430000	1	5.13	-	-	-	-	-	-	55	30	25	Carbamidomethylation; TMT10plex	46596	Plasminogen activator inhibitor 2 OS=Homo sapiens GN=SERPINB2 PE=1 SV=2
238	100	O75533|SF3B1_HUMAN	52.65	299.46	3842000	5202000	3919000	9936000	15730000	3889000	1	1.35	1.02	2.59	4.09	1.01	4321000	9852000	1	2.28	-	-	-	-	-	-	32	42	36	Carbamidomethylation; TMT10plex	145830	Splicing factor 3B subunit 1 OS=Homo sapiens GN=SF3B1 PE=1 SV=3
321	101	P22102|PUR2_HUMAN	63.33	299.12	6661000	7017000	6201000	14080000	19620000	6279000	1	1.05	0.93	2.11	2.95	0.94	6626000	13330000	1	2.01	-	-	-	-	-	-	36	36	33	Carbamidomethylation; TMT10plex	107767	Trifunctional purine biosynthetic protein adenosine-3 OS=Homo sapiens GN=GART PE=1 SV=1
267	138	P36578|RL4_HUMAN	200	297.52	7568000	9937000	9051000	37270000	30560000	29700000	1	1.31	1.2	4.92	4.04	3.92	8852000	32510000	1	3.67	-	-	-	-	-	-	53	36	33	Carbamidomethylation; TMT10plex	47697	60S ribosomal protein L4 OS=Homo sapiens GN=RPL4 PE=1 SV=5
254	87	P19367|HXK1_HUMAN	81.08	294.46	5572000	8135000	5800000	17110000	21590000	8215000	1	1.46	1.04	3.07	3.87	1.47	6502000	15640000	1	2.4	-	-	-	-	-	-	32	40	30	Carbamidomethylation; TMT10plex	102486	Hexokinase-1 OS=Homo sapiens GN=HK1 PE=1 SV=3
138	85	P07339|CATD_HUMAN	149.54	293.86	18010000	17300000	17010000	4262000	3286000	4000000	1	0.96	0.94	0.24	0.18	0.22	17440000	3849000	1	0.22	-	-	-	-	-	-	5	29	3	TMT10plex	44552	Cathepsin D OS=Homo sapiens GN=CTSD PE=1 SV=1
302	145	P08473|NEP_HUMAN	200	293.85	3436000	3403000	4228000	19560000	27740000	8132000	1	0.99	1.23	5.69	8.07	2.37	3689000	18480000	1	5.01	-	-	-	-	-	-	39	34	29	Carbamidomethylation; TMT10plex	85514	Neprilysin OS=Homo sapiens GN=MME PE=1 SV=2
131	135	P43243|MATR3_HUMAN	65.33	291.35	18800000	20190000	18710000	41020000	32970000	43480000	1	1.07	0.99	2.18	1.75	2.31	19230000	39150000	1	2.04	-	-	-	-	-	-	34	40	35	Carbamidomethylation; TMT10plex	94623	Matrin-3 OS=Homo sapiens GN=MATR3 PE=1 SV=2
179	252	Q9NZM1|MYOF_HUMAN	51.6	288.12	4818000	7450000	5120000	12550000	16670000	6211000	1	1.55	1.06	2.6	3.46	1.29	5796000	11810000	1	2.04	-	-	-	-	-	-	24	60	44	Carbamidomethylation; TMT10plex	234706	Myoferlin OS=Homo sapiens GN=MYOF PE=1 SV=1
224	158	P09874|PARP1_HUMAN	85.39	287.17	7969000	10410000	8630000	24070000	25840000	11710000	1	1.31	1.08	3.02	3.24	1.47	9004000	20540000	1	2.28	-	-	-	-	-	-	39	42	36	Carbamidomethylation; TMT10plex	113084	Poly [ADP-ribose] polymerase 1 OS=Homo sapiens GN=PARP1 PE=1 SV=4
486	141	Q9NR30|DDX21_HUMAN	56.55	285.15	5863000	6633000	5962000	15580000	14220000	8480000	1	1.13	1.02	2.66	2.43	1.45	6152000	12760000	1	2.07	-	-	-	-	-	-	36	36	29	Carbamidomethylation; TMT10plex	87344	Nucleolar RNA helicase 2 OS=Homo sapiens GN=DDX21 PE=1 SV=5
467	86	Q06210|GFPT1_HUMAN	77.99	284.93	2841000	3618000	2935000	7006000	10910000	2652000	1	1.27	1.03	2.47	3.84	0.93	3131000	6855000	1	2.19	-	-	-	-	-	-	30	23	20	Carbamidomethylation; TMT10plex	78806	Glutamine--fructose-6-phosphate aminotransferase [isomerizing] 1 OS=Homo sapiens GN=GFPT1 PE=1 SV=3
109	106	Q9BUF5|TBB6_HUMAN	75.58	284.65	1484000	1741000	1520000	4701000	5595000	3365000	1	1.17	1.02	3.17	3.77	2.27	1582000	4554000	1	2.88	-	-	-	-	-	-	36	38	11	Carbamidomethylation; TMT10plex	49857	Tubulin beta-6 chain OS=Homo sapiens GN=TUBB6 PE=1 SV=1
282	83	Q16658|FSCN1_HUMAN	200	284.13	2938000	2848000	3183000	15410000	18070000	9760000	1	0.97	1.08	5.25	6.15	3.32	2990000	14420000	1	4.82	-	-	-	-	-	-	57	26	25	Carbamidomethylation; TMT10plex	54530	Fascin OS=Homo sapiens GN=FSCN1 PE=1 SV=3
211	185	P08758|ANXA5_HUMAN	200	283.06	13340000	10240000	14060000	72920000	92220000	65410000	1	0.77	1.05	5.47	6.91	4.9	12550000	76850000	1	6.12	-	-	-	-	-	-	57	30	23	Carbamidomethylation; TMT10plex	35937	Annexin A5 OS=Homo sapiens GN=ANXA5 PE=1 SV=2
189	630	Q14103|HNRPD_HUMAN	69.05	282.95	16070000	14170000	16040000	27790000	23680000	44850000	1	0.88	1	1.73	1.47	2.79	15430000	32110000	1	2.08	-	-	-	-	-	-	43	28	24	Carbamidomethylation; TMT10plex	38434	Heterogeneous nuclear ribonucleoprotein D0 OS=Homo sapiens GN=HNRNPD PE=1 SV=1
256	169	P08133|ANXA6_HUMAN	110.7	282.22	6226000	7388000	6390000	18090000	22050000	11420000	1	1.19	1.03	2.91	3.54	1.83	6668000	17190000	1	2.58	-	-	-	-	-	-	52	41	36	Carbamidomethylation; TMT10plex	75873	Annexin A6 OS=Homo sapiens GN=ANXA6 PE=1 SV=3
333	159	Q99832|TCPH_HUMAN	63.09	281.95	8030000	9062000	7041000	16900000	20330000	11230000	1	1.13	0.88	2.11	2.53	1.4	8044000	16160000	1	2.01	-	-	-	-	-	-	51	31	28	Carbamidomethylation; TMT10plex	59367	T-complex protein 1 subunit eta OS=Homo sapiens GN=CCT7 PE=1 SV=2
312	98	Q9Y2D5|AKAP2_HUMAN	200	280.86	3508000	3744000	4035000	11800000	12190000	15320000	1	1.07	1.15	3.36	3.47	4.37	3762000	13100000	1	3.48	-	-	-	-	-	-	42	32	28	Carbamidomethylation; TMT10plex	94661	A-kinase anchor protein 2 OS=Homo sapiens GN=AKAP2 PE=1 SV=3
244	298	P27708|PYR1_HUMAN	42.55	280.34	3416000	4609000	3187000	7455000	12230000	3377000	1	1.35	0.93	2.18	3.58	0.99	3737000	7686000	1	2.06	-	-	-	-	-	-	17	42	30	Carbamidomethylation; TMT10plex	242981	CAD protein OS=Homo sapiens GN=CAD PE=1 SV=3
170	154	P43490|NAMPT_HUMAN	200	279.47	7380000	8105000	7654000	36880000	48950000	23940000	1	1.1	1.04	5	6.63	3.24	7713000	36590000	1	4.74	-	-	-	-	-	-	53	32	28	Carbamidomethylation; TMT10plex	55521	Nicotinamide phosphoribosyltransferase OS=Homo sapiens GN=NAMPT PE=1 SV=1
152	340	Q04637|IF4G1_HUMAN	70.01	279.29	5684000	8799000	5854000	13610000	21180000	7777000	1	1.55	1.03	2.39	3.73	1.37	6779000	14190000	1	2.09	-	-	-	-	-	-	26	43	36	Carbamidomethylation; TMT10plex	175490	Eukaryotic translation initiation factor 4 gamma 1 OS=Homo sapiens GN=EIF4G1 PE=1 SV=4
607	124	P07476|INVO_HUMAN	134.33	279.16	2993000	3197000	3520000	7721000	7122000	12890000	1	1.07	1.18	2.58	2.38	4.31	3237000	9246000	1	2.86	-	-	-	-	-	-	59	24	24	Carbamidomethylation; TMT10plex	68479	Involucrin OS=Homo sapiens GN=IVL PE=1 SV=2
93	378	P09493|TPM1_HUMAN	95.19	279.01	8672000	8304000	9032000	2748000	2237000	3127000	1	0.96	1.04	0.32	0.26	0.36	8669000	2704000	1	0.31	-	-	-	-	-	-	32	34	10	TMT10plex	32709	Tropomyosin alpha-1 chain OS=Homo sapiens GN=TPM1 PE=1 SV=2
341	259	P27824|CALX_HUMAN	109.93	278.79	7651000	12180000	7688000	25700000	36810000	8174000	1	1.59	1	3.36	4.81	1.07	9174000	23560000	1	2.57	-	-	-	-	-	-	40	28	26	Carbamidomethylation; TMT10plex	67568	Calnexin OS=Homo sapiens GN=CANX PE=1 SV=2
360	186	P49321|NASP_HUMAN	68.63	277.18	8942000	6440000	5201000	19760000	19270000	7737000	1	0.72	0.58	2.21	2.15	0.87	6861000	15590000	1	2.27	-	-	-	-	-	-	44	32	26	Carbamidomethylation; TMT10plex	85238	Nuclear autoantigenic sperm protein OS=Homo sapiens GN=NASP PE=1 SV=2
304	125	P03956|MMP1_HUMAN	200	277.04	4065000	4013000	4528000	27780000	23390000	22260000	1	0.99	1.11	6.83	5.75	5.48	4202000	24480000	1	5.83	-	-	-	-	-	-	46	28	25	Carbamidomethylation; TMT10plex	54007	Interstitial collagenase OS=Homo sapiens GN=MMP1 PE=1 SV=3
149	311	P26038|MOES_HUMAN	138.34	276.18	4979000	4651000	5206000	23880000	25990000	18960000	1	0.93	1.05	4.8	5.22	3.81	4946000	22940000	1	4.64	-	-	-	-	-	-	39	46	32	TMT10plex	67820	Moesin OS=Homo sapiens GN=MSN PE=1 SV=3
393	171	P04843|RPN1_HUMAN	114.1	275.46	5239000	10230000	5085000	18790000	26640000	8369000	1	1.95	0.97	3.59	5.09	1.6	6852000	17940000	1	2.62	-	-	-	-	-	-	52	33	30	Carbamidomethylation; TMT10plex	68569	Dolichyl-diphosphooligosaccharide--protein glycosyltransferase subunit 1 OS=Homo sapiens GN=RPN1 PE=1 SV=1
498	264	P54136|SYRC_HUMAN	68.22	274.69	3035000	4211000	2983000	5880000	12510000	2793000	1	1.39	0.98	1.94	4.12	0.92	3410000	7062000	1	2.07	-	-	-	-	-	-	43	30	27	Carbamidomethylation; TMT10plex	75379	Arginine--tRNA ligase cytoplasmic OS=Homo sapiens GN=RARS PE=1 SV=2
32	254	Q96E39|RMXL1_HUMAN	24.89	271.87	631400	631200	672300	1146000	985300	1740000	1	1	1.06	1.81	1.56	2.76	645000	1290000	1	2	-	-	-	-	-	-	15	38	6	Carbamidomethylation; TMT10plex	42142	RNA binding motif protein X-linked-like-1 OS=Homo sapiens GN=RBMXL1 PE=1 SV=1
377	167	O43795|MYO1B_HUMAN	63.53	270.79	2825000	3969000	2854000	7219000	10520000	3021000	1	1.41	1.01	2.56	3.73	1.07	3216000	6921000	1	2.15	-	-	-	-	-	-	20	29	21	Carbamidomethylation; TMT10plex	131985	Unconventional myosin-Ib OS=Homo sapiens GN=MYO1B PE=1 SV=3
160	444	P49792|RBP2_HUMAN	47.58	270.19	1449000	1916000	1426000	4133000	4965000	1762000	1	1.32	0.98	2.85	3.43	1.22	1597000	3620000	1	2.27	-	-	-	-	-	-	5	42	15	Carbamidomethylation; TMT10plex	358201	E3 SUMO-protein ligase RanBP2 OS=Homo sapiens GN=RANBP2 PE=1 SV=2
802	513	P24752|THIL_HUMAN	153.52	267.99	3815000	3693000	3732000	14970000	10750000	8799000	1	0.97	0.98	3.92	2.82	2.31	3746000	11510000	1	3.07	-	-	-	-	-	-	40	22	20	Carbamidomethylation; TMT10plex	45200	Acetyl-CoA acetyltransferase mitochondrial OS=Homo sapiens GN=ACAT1 PE=1 SV=1
269	339	Q05682|CALD1_HUMAN	200	267.35	2736000	2575000	3113000	10990000	12150000	23990000	1	0.94	1.14	4.02	4.44	8.77	2808000	15710000	1	5.6	-	-	-	-	-	-	31	31	26	TMT10plex	93231	Caldesmon OS=Homo sapiens GN=CALD1 PE=1 SV=3
146	372	Q05639|EF1A2_HUMAN	127.99	266.86	13040000	13910000	10520000	5130000	5091000	3248000	1	1.07	0.81	0.39	0.39	0.25	12490000	4490000	1	0.36	-	-	-	-	-	-	26	27	10	Carbamidomethylation; TMT10plex	50470	Elongation factor 1-alpha 2 OS=Homo sapiens GN=EEF1A2 PE=1 SV=1
362	133	Q9UHB6|LIMA1_HUMAN	58.29	265.64	3147000	3290000	3497000	6730000	6013000	8776000	1	1.05	1.11	2.14	1.91	2.79	3311000	7173000	1	2.17	-	-	-	-	-	-	36	27	23	Carbamidomethylation; TMT10plex	85226	LIM domain and actin-binding protein 1 OS=Homo sapiens GN=LIMA1 PE=1 SV=1
218	325	P49368|TCPG_HUMAN	53.83	264.62	10080000	9274000	8618000	22000000	23560000	11850000	1	0.92	0.86	2.18	2.34	1.18	9323000	19140000	1	2.05	-	-	-	-	-	-	49	33	28	Carbamidomethylation; TMT10plex	60534	T-complex protein 1 subunit gamma OS=Homo sapiens GN=CCT3 PE=1 SV=4
344	771	P07858|CATB_HUMAN	200	263.01	4450000	5039000	5832000	27590000	21120000	26990000	1	1.13	1.31	6.2	4.75	6.07	5107000	25240000	1	4.94	-	-	-	-	-	-	48	22	22	Carbamidomethylation; TMT10plex	37822	Cathepsin B OS=Homo sapiens GN=CTSB PE=1 SV=3
291	225	Q5SW79|CE170_HUMAN	88.98	262.77	2886000	3106000	3371000	8293000	8569000	8083000	1	1.08	1.17	2.87	2.97	2.8	3121000	8315000	1	2.66	-	-	-	-	-	-	23	34	30	Carbamidomethylation; TMT10plex	175292	Centrosomal protein of 170 kDa OS=Homo sapiens GN=CEP170 PE=1 SV=1
298	305	P26641|EF1G_HUMAN	86.24	259.91	8651000	11890000	8367000	23100000	36870000	6163000	1	1.37	0.97	2.67	4.26	0.71	9636000	22040000	1	2.29	-	-	-	-	-	-	43	20	20	Carbamidomethylation; TMT10plex	50119	Elongation factor 1-gamma OS=Homo sapiens GN=EEF1G PE=1 SV=3
248	253	P15144|AMPN_HUMAN	200	259.4	3481000	3445000	3983000	22470000	24380000	9905000	1	0.99	1.14	6.45	7	2.85	3637000	18920000	1	5.2	-	-	-	-	-	-	28	35	31	Carbamidomethylation; TMT10plex	109539	Aminopeptidase N OS=Homo sapiens GN=ANPEP PE=1 SV=4
249	196	P04083|ANXA1_HUMAN	200	259.26	4196000	3924000	4465000	28660000	31580000	37540000	1	0.94	1.06	6.83	7.53	8.95	4195000	32600000	1	7.77	-	-	-	-	-	-	64	26	24	Carbamidomethylation; TMT10plex	38714	Annexin A1 OS=Homo sapiens GN=ANXA1 PE=1 SV=2
310	392	P13010|XRCC5_HUMAN	78.45	259.08	7284000	10620000	6548000	20260000	28450000	8577000	1	1.46	0.9	2.78	3.91	1.18	8150000	19090000	1	2.34	-	-	-	-	-	-	37	37	34	Carbamidomethylation; TMT10plex	82705	X-ray repair cross-complementing protein 5 OS=Homo sapiens GN=XRCC5 PE=1 SV=3
230	294	P00338|LDHA_HUMAN	93.28	258.25	13710000	17610000	13490000	34140000	55280000	16840000	1	1.28	0.98	2.49	4.03	1.23	14940000	35420000	1	2.37	-	-	-	-	-	-	45	25	20	TMT10plex	36689	L-lactate dehydrogenase A chain OS=Homo sapiens GN=LDHA PE=1 SV=2
381	228	P55060|XPO2_HUMAN	48.28	258.11	3776000	5438000	4033000	8375000	16460000	4610000	1	1.44	1.07	2.22	4.36	1.22	4416000	9815000	1	2.22	-	-	-	-	-	-	27	29	24	Carbamidomethylation; TMT10plex	110417	Exportin-2 OS=Homo sapiens GN=CSE1L PE=1 SV=3
446	314	Q13200|PSMD2_HUMAN	45.53	257.27	3582000	4908000	3463000	8162000	12660000	4640000	1	1.37	0.97	2.28	3.54	1.3	3984000	8489000	1	2.13	-	-	-	-	-	-	31	28	23	Carbamidomethylation; TMT10plex	100200	26S proteasome non-ATPase regulatory subunit 2 OS=Homo sapiens GN=PSMD2 PE=1 SV=3
755	187	P53618|COPB_HUMAN	88.67	255.07	1591000	2697000	1477000	4384000	7779000	2170000	1	1.7	0.93	2.76	4.89	1.36	1922000	4777000	1	2.49	-	-	-	-	-	-	27	23	18	Carbamidomethylation; TMT10plex	107142	Coatomer subunit beta OS=Homo sapiens GN=COPB1 PE=1 SV=3
215	266	P07195|LDHB_HUMAN	200	254.74	7359000	6740000	7849000	41160000	68640000	22220000	1	0.92	1.07	5.59	9.33	3.02	7316000	44010000	1	6.01	-	-	-	-	-	-	49	21	18	Carbamidomethylation; TMT10plex	36639	L-lactate dehydrogenase B chain OS=Homo sapiens GN=LDHB PE=1 SV=2
420	268	O60763|USO1_HUMAN	90.13	254.27	1372000	2028000	1580000	3898000	5790000	2113000	1	1.48	1.15	2.84	4.22	1.54	1660000	3934000	1	2.37	-	-	-	-	-	-	25	26	16	Carbamidomethylation; TMT10plex	107895	General vesicular transport factor p115 OS=Homo sapiens GN=USO1 PE=1 SV=2
100	1216	P09382|LEG1_HUMAN	200	253.47	21670000	21010000	24060000	214600000	177500000	227600000	1	0.97	1.11	9.9	8.19	10.5	22250000	206600000	1	9.29	-	-	-	-	-	-	81	24	24	Carbamidomethylation; TMT10plex	14716	Galectin-1 OS=Homo sapiens GN=LGALS1 PE=1 SV=2
930	222	P08237|PFKAM_HUMAN	55	251.81	1236000	1621000	1296000	3027000	4261000	2129000	1	1.31	1.05	2.45	3.45	1.72	1384000	3139000	1	2.27	-	-	-	-	-	-	22	19	15	Carbamidomethylation; TMT10plex	85183	ATP-dependent 6-phosphofructokinase muscle type OS=Homo sapiens GN=PFKM PE=1 SV=2
653	265	P46063|RECQ1_HUMAN	81.45	250.94	1980000	2458000	2092000	6078000	7170000	2082000	1	1.24	1.06	3.07	3.62	1.05	2177000	5110000	1	2.35	-	-	-	-	-	-	28	23	17	Carbamidomethylation; TMT10plex	73457	ATP-dependent DNA helicase Q1 OS=Homo sapiens GN=RECQL PE=1 SV=3
395	272	O60664|PLIN3_HUMAN	55.48	250.48	5190000	4595000	5517000	9401000	9197000	12790000	1	0.89	1.06	1.81	1.77	2.46	5101000	10460000	1	2.05	-	-	-	-	-	-	52	15	15	Carbamidomethylation; TMT10plex	47075	Perilipin-3 OS=Homo sapiens GN=PLIN3 PE=1 SV=3
520	238	Q14195|DPYL3_HUMAN	72.18	250.14	1625000	1616000	1841000	4942000	4728000	4925000	1	0.99	1.13	3.04	2.91	3.03	1694000	4865000	1	2.87	-	-	-	-	-	-	36	21	16	Carbamidomethylation; TMT10plex	61963	Dihydropyrimidinase-related protein 3 OS=Homo sapiens GN=DPYSL3 PE=1 SV=1
618	1580	P29966|MARCS_HUMAN	120.38	250.01	5195000	4973000	5521000	11110000	9941000	21180000	1	0.96	1.06	2.14	1.91	4.08	5229000	14080000	1	2.69	-	-	-	-	-	-	62	12	12	Carbamidomethylation; TMT10plex	31555	Myristoylated alanine-rich C-kinase substrate OS=Homo sapiens GN=MARCKS PE=1 SV=4
534	257	Q9ULV4|COR1C_HUMAN	70.95	248.92	4884000	5289000	4680000	14040000	16060000	8435000	1	1.08	0.96	2.87	3.29	1.73	4951000	12840000	1	2.59	-	-	-	-	-	-	37	23	18	Carbamidomethylation; TMT10plex	53249	Coronin-1C OS=Homo sapiens GN=CORO1C PE=1 SV=1
427	226	P16615|AT2A2_HUMAN	99.7	248.5	1401000	2749000	1682000	6191000	10010000	2772000	1	1.96	1.2	4.42	7.15	1.98	1944000	6326000	1	3.25	-	-	-	-	-	-	17	26	16	Carbamidomethylation; TMT10plex	114757	Sarcoplasmic/endoplasmic reticulum calcium ATPase 2 OS=Homo sapiens GN=ATP2A2 PE=1 SV=1
396	820	O14979|HNRDL_HUMAN	68.18	247.6	7128000	6834000	6298000	12220000	10560000	19470000	1	0.96	0.88	1.71	1.48	2.73	6753000	14090000	1	2.09	-	-	-	-	-	-	27	20	14	Carbamidomethylation; TMT10plex	46438	Heterogeneous nuclear ribonucleoprotein D-like OS=Homo sapiens GN=HNRNPDL PE=1 SV=3
518	280	P05023|AT1A1_HUMAN	45.03	247.15	829200	1717000	803600	2175000	3612000	1262000	1	2.07	0.97	2.62	4.36	1.52	1117000	2350000	1	2.1	-	-	-	-	-	-	12	21	11	TMT10plex	112896	Sodium/potassium-transporting ATPase subunit alpha-1 OS=Homo sapiens GN=ATP1A1 PE=1 SV=1
370	363	Q15942|ZYX_HUMAN	97.87	246.89	4200000	4094000	4000000	8016000	8648000	14690000	1	0.97	0.95	1.91	2.06	3.5	4098000	10450000	1	2.55	-	-	-	-	-	-	40	16	16	Carbamidomethylation; TMT10plex	61277	Zyxin OS=Homo sapiens GN=ZYX PE=1 SV=1
692	203	Q9Y6M1|IF2B2_HUMAN	84.54	246.77	1961000	2025000	2170000	5805000	5961000	5162000	1	1.03	1.11	2.96	3.04	2.63	2052000	5643000	1	2.75	-	-	-	-	-	-	32	23	18	Carbamidomethylation; TMT10plex	66121	Insulin-like growth factor 2 mRNA-binding protein 2 OS=Homo sapiens GN=IGF2BP2 PE=1 SV=2
168	1091	P04179|SODM_HUMAN	200	246.7	5605000	5804000	7632000	133900000	93620000	155800000	1	1.04	1.36	23.89	16.7	27.8	6347000	127800000	1	20.13	-	-	-	-	-	-	44	22	21	TMT10plex	24722	Superoxide dismutase [Mn] mitochondrial OS=Homo sapiens GN=SOD2 PE=1 SV=2
766	460	O43776|SYNC_HUMAN	61.03	245.75	3231000	3945000	3206000	7137000	10340000	3885000	1	1.22	0.99	2.21	3.2	1.2	3461000	7121000	1	2.06	-	-	-	-	-	-	37	22	19	Carbamidomethylation; TMT10plex	62943	Asparagine--tRNA ligase cytoplasmic OS=Homo sapiens GN=NARS PE=1 SV=1
863	540	P46937|YAP1_HUMAN	49.8	245.06	1287000	1403000	1459000	2449000	2565000	3385000	1	1.09	1.13	1.9	1.99	2.63	1383000	2800000	1	2.02	-	-	-	-	-	-	41	14	13	TMT10plex	54462	Transcriptional coactivator YAP1 OS=Homo sapiens GN=YAP1 PE=1 SV=2
555	224	Q16666|IF16_HUMAN	138.27	244.66	2455000	2489000	2532000	9613000	9946000	6642000	1	1.01	1.03	3.92	4.05	2.71	2492000	8734000	1	3.5	-	-	-	-	-	-	33	23	22	Carbamidomethylation; TMT10plex	88256	Gamma-interferon-inducible protein 16 OS=Homo sapiens GN=IFI16 PE=1 SV=3
424	929	P24534|EF1B_HUMAN	106.48	244.62	20250000	16020000	18410000	34130000	36920000	67160000	1	0.79	0.91	1.69	1.82	3.32	18230000	46070000	1	2.53	-	-	-	-	-	-	55	15	15	Carbamidomethylation; TMT10plex	24764	Elongation factor 1-beta OS=Homo sapiens GN=EEF1B2 PE=1 SV=3
1528	1084	P09467|F16P1_HUMAN	76.56	243.49	4329000	4847000	4041000	2132000	2153000	1801000	1	1.12	0.93	0.49	0.5	0.42	4406000	2029000	1	0.46	-	-	-	-	-	-	37	14	11	Carbamidomethylation; TMT10plex	36842	Fructose-1 6-bisphosphatase 1 OS=Homo sapiens GN=FBP1 PE=1 SV=5
242	496	P39023|RL3_HUMAN	94.86	242.99	7529000	9739000	8339000	24290000	22230000	19310000	1	1.29	1.11	3.23	2.95	2.56	8536000	21940000	1	2.57	-	-	-	-	-	-	41	33	22	Carbamidomethylation; TMT10plex	46109	60S ribosomal protein L3 OS=Homo sapiens GN=RPL3 PE=1 SV=2
406	330	P36776|LONM_HUMAN	62.46	242.87	4264000	4146000	4229000	10620000	10170000	6361000	1	0.97	0.99	2.49	2.39	1.49	4213000	9049000	1	2.15	-	-	-	-	-	-	26	27	21	Carbamidomethylation; TMT10plex	106489	Lon protease homolog mitochondrial OS=Homo sapiens GN=LONP1 PE=1 SV=2
297	384	O14745|NHRF1_HUMAN	200	242.37	27960000	23890000	27300000	6437000	5393000	5892000	1	0.85	0.98	0.23	0.19	0.21	26380000	5907000	1	0.22	-	-	-	-	-	-	53	22	17	Carbamidomethylation; TMT10plex	38868	Na(+)/H(+) exchange regulatory cofactor NHE-RF1 OS=Homo sapiens GN=SLC9A3R1 PE=1 SV=4
587	289	O15371|EIF3D_HUMAN	48.32	242.14	3914000	4812000	3737000	9395000	10570000	5612000	1	1.23	0.95	2.4	2.7	1.43	4154000	8525000	1	2.05	-	-	-	-	-	-	46	26	22	Carbamidomethylation; TMT10plex	63973	Eukaryotic translation initiation factor 3 subunit D OS=Homo sapiens GN=EIF3D PE=1 SV=1
667	479	Q9BXJ9|NAA15_HUMAN	53.13	241.79	2223000	3113000	2424000	5194000	7857000	2814000	1	1.4	1.09	2.34	3.53	1.27	2587000	5289000	1	2.04	-	-	-	-	-	-	29	31	23	Carbamidomethylation; TMT10plex	101272	N-alpha-acetyltransferase 15 NatA auxiliary subunit OS=Homo sapiens GN=NAA15 PE=1 SV=1
713	617	Q99460|PSMD1_HUMAN	71.98	241.64	1495000	2473000	1247000	3636000	6060000	1342000	1	1.65	0.83	2.43	4.05	0.9	1738000	3679000	1	2.12	-	-	-	-	-	-	17	18	15	Carbamidomethylation; TMT10plex	105836	26S proteasome non-ATPase regulatory subunit 1 OS=Homo sapiens GN=PSMD1 PE=1 SV=2
1119	346	P17301|ITA2_HUMAN	61.22	241.56	1861000	2248000	2086000	4779000	6078000	2259000	1	1.21	1.12	2.57	3.27	1.21	2065000	4372000	1	2.12	-	-	-	-	-	-	17	20	16	Carbamidomethylation; TMT10plex	129295	Integrin alpha-2 OS=Homo sapiens GN=ITGA2 PE=1 SV=1
921	387	Q29RF7|PDS5A_HUMAN	54.97	240.41	1012000	1479000	1029000	2269000	3692000	1660000	1	1.46	1.02	2.24	3.65	1.64	1173000	2540000	1	2.17	-	-	-	-	-	-	16	20	15	Carbamidomethylation; TMT10plex	150830	Sister chromatid cohesion protein PDS5 homolog A OS=Homo sapiens GN=PDS5A PE=1 SV=1
736	373	O76094|SRP72_HUMAN	57.19	239.05	3597000	3731000	2792000	7832000	6934000	6465000	1	1.04	0.78	2.18	1.93	1.8	3373000	7077000	1	2.1	-	-	-	-	-	-	28	21	18	Carbamidomethylation; TMT10plex	74606	Signal recognition particle subunit SRP72 OS=Homo sapiens GN=SRP72 PE=1 SV=3
601	584	P11717|MPRI_HUMAN	57.61	238.65	1777000	1773000	1908000	4629000	5686000	2189000	1	1	1.07	2.6	3.2	1.23	1819000	4168000	1	2.29	-	-	-	-	-	-	11	25	25	Carbamidomethylation; TMT10plex	274373	Cation-independent mannose-6-phosphate receptor OS=Homo sapiens GN=IGF2R PE=1 SV=3
597	278	Q9Y6N5|SQRD_HUMAN	84.34	238.2	2037000	2289000	2334000	7533000	7590000	4169000	1	1.12	1.15	3.7	3.73	2.05	2220000	6431000	1	2.9	-	-	-	-	-	-	50	23	20	Carbamidomethylation; TMT10plex	49961	Sulfide:quinone oxidoreductase mitochondrial OS=Homo sapiens GN=SQRDL PE=1 SV=1
958	1379	Q01469|FABP5_HUMAN	200	237.85	7173000	6608000	7151000	16910000	19280000	41140000	1	0.92	1	2.36	2.69	5.74	6977000	25780000	1	3.69	-	-	-	-	-	-	76	17	16	Carbamidomethylation; TMT10plex	15164	Fatty acid-binding protein epidermal OS=Homo sapiens GN=FABP5 PE=1 SV=3
64	534	P48668|K2C6C_HUMAN	23.86	237.85	24160000	21000000	25520000	2411000	1991000	3245000	1	0.87	1.06	0.1	0.08	0.13	23560000	2549000	1	0.11	-	-	-	-	-	-	5	26	2	TMT10plex	60025	Keratin type II cytoskeletal 6C OS=Homo sapiens GN=KRT6C PE=1 SV=3
471	506	P27635|RL10_HUMAN	91.57	237.73	12050000	10610000	9889000	27050000	31320000	18170000	1	0.88	0.82	2.24	2.6	1.51	10850000	25510000	1	2.35	-	-	-	-	-	-	72	23	23	Carbamidomethylation; TMT10plex	24604	60S ribosomal protein L10 OS=Homo sapiens GN=RPL10 PE=1 SV=4
565	485	Q9P2J5|SYLC_HUMAN	56.55	237.32	1530000	2296000	1534000	3665000	5472000	2379000	1	1.5	1	2.4	3.58	1.56	1787000	3839000	1	2.15	-	-	-	-	-	-	15	21	17	Carbamidomethylation; TMT10plex	134466	Leucine--tRNA ligase cytoplasmic OS=Homo sapiens GN=LARS PE=1 SV=2
791	677	Q16643|DREB_HUMAN	104.31	237.27	1296000	1341000	1442000	3689000	3286000	3467000	1	1.03	1.11	2.85	2.54	2.67	1360000	3481000	1	2.56	-	-	-	-	-	-	26	12	11	Carbamidomethylation; TMT10plex	71429	Drebrin OS=Homo sapiens GN=DBN1 PE=1 SV=4
972	328	A0AVT1|UBA6_HUMAN	65.91	237.19	1325000	1764000	1309000	3502000	4981000	1964000	1	1.33	0.99	2.64	3.76	1.48	1466000	3482000	1	2.38	-	-	-	-	-	-	22	23	19	Carbamidomethylation; TMT10plex	117970	Ubiquitin-like modifier-activating enzyme 6 OS=Homo sapiens GN=UBA6 PE=1 SV=1
825	549	O95373|IPO7_HUMAN	102.61	237.19	1565000	2013000	1615000	4038000	7174000	1676000	1	1.29	1.03	2.58	4.59	1.07	1731000	4296000	1	2.48	-	-	-	-	-	-	16	20	16	Carbamidomethylation; TMT10plex	119516	Importin-7 OS=Homo sapiens GN=IPO7 PE=1 SV=1
615	800	Q6NZI2|PTRF_HUMAN	200	236.41	3463000	2154000	3392000	18240000	16020000	28300000	1	0.62	0.98	5.27	4.62	8.17	3003000	20850000	1	6.94	-	-	-	-	-	-	33	17	15	TMT10plex	43476	Polymerase I and transcript release factor OS=Homo sapiens GN=PTRF PE=1 SV=1
769	415	O76021|RL1D1_HUMAN	80.46	234.99	2090000	2726000	2158000	5442000	6282000	4203000	1	1.3	1.03	2.6	3.01	2.01	2324000	5309000	1	2.28	-	-	-	-	-	-	38	18	17	Carbamidomethylation; TMT10plex	54973	Ribosomal L1 domain-containing protein 1 OS=Homo sapiens GN=RSL1D1 PE=1 SV=3
506	897	tr|A0A0A6YYL6|A0A0A6YYL6_HUMAN	80.17	234.45	8265000	5830000	6906000	12220000	13590000	20720000	1	0.71	0.84	1.48	1.64	2.51	7000000	15510000	1	2.22	-	-	-	-	-	-	47	16	14	Carbamidomethylation; TMT10plex	26373	Protein RPL17-C18orf32 OS=Homo sapiens GN=RPL17-C18orf32 PE=3 SV=1
506	904	P18621|RL17_HUMAN	80.17	234.45	8265000	5830000	6906000	12220000	13590000	20720000	1	0.71	0.84	1.48	1.64	2.51	7000000	15510000	1	2.22	-	-	-	-	-	-	58	16	14	Carbamidomethylation; TMT10plex	21397	60S ribosomal protein L17 OS=Homo sapiens GN=RPL17 PE=1 SV=3
1092	689	Q13228|SBP1_HUMAN	68.04	232.58	1915000	2183000	1788000	1017000	983700	844700	1	1.14	0.93	0.53	0.51	0.44	1962000	948300	1	0.48	-	-	-	-	-	-	31	12	12	Carbamidomethylation; TMT10plex	52391	Selenium-binding protein 1 OS=Homo sapiens GN=SELENBP1 PE=1 SV=2
1120	470	P55010|IF5_HUMAN	79.46	232.33	6921000	6235000	6091000	13150000	13430000	15900000	1	0.9	0.88	1.9	1.94	2.3	6416000	14160000	1	2.21	-	-	-	-	-	-	38	16	15	Carbamidomethylation; TMT10plex	49223	Eukaryotic translation initiation factor 5 OS=Homo sapiens GN=EIF5 PE=1 SV=2
525	309	P23526|SAHH_HUMAN	69.6	231.7	6232000	7363000	5673000	14700000	20020000	7813000	1	1.18	0.91	2.36	3.21	1.25	6423000	14180000	1	2.21	-	-	-	-	-	-	41	17	15	Carbamidomethylation; TMT10plex	47716	Adenosylhomocysteinase OS=Homo sapiens GN=AHCY PE=1 SV=4
911	747	Q99536|VAT1_HUMAN	139.21	229.9	1945000	2494000	2101000	5301000	11460000	3194000	1	1.28	1.08	2.73	5.89	1.64	2180000	6652000	1	3.05	-	-	-	-	-	-	37	14	14	Carbamidomethylation; TMT10plex	41920	Synaptic vesicle membrane protein VAT-1 homolog OS=Homo sapiens GN=VAT1 PE=1 SV=2
1023	319	P46060|RAGP1_HUMAN	27.13	229.86	3278000	3493000	3148000	8222000	8502000	4081000	1	1.07	0.96	2.51	2.59	1.25	3306000	6935000	1	2.1	-	-	-	-	-	-	32	19	17	Carbamidomethylation; TMT10plex	63542	Ran GTPase-activating protein 1 OS=Homo sapiens GN=RANGAP1 PE=1 SV=1
834	454	O43175|SERA_HUMAN	75.48	228.6	2678000	3129000	2693000	6709000	8053000	4466000	1	1.17	1.01	2.5	3.01	1.67	2833000	6409000	1	2.26	-	-	-	-	-	-	29	15	14	Carbamidomethylation; TMT10plex	56651	D-3-phosphoglycerate dehydrogenase OS=Homo sapiens GN=PHGDH PE=1 SV=4
411	948	P62753|RS6_HUMAN	64.16	228	11860000	12190000	12830000	27860000	22180000	29770000	1	1.03	1.08	2.35	1.87	2.51	12290000	26600000	1	2.16	-	-	-	-	-	-	38	22	17	Carbamidomethylation; TMT10plex	28681	40S ribosomal protein S6 OS=Homo sapiens GN=RPS6 PE=1 SV=1
833	611	P05362|ICAM1_HUMAN	76.1	227.18	885100	1072000	1103000	3187000	3215000	1746000	1	1.21	1.25	3.6	3.63	1.97	1020000	2716000	1	2.66	-	-	-	-	-	-	29	15	12	Carbamidomethylation; TMT10plex	57825	Intercellular adhesion molecule 1 OS=Homo sapiens GN=ICAM1 PE=1 SV=2
572	366	Q14974|IMB1_HUMAN	79.76	227.16	3708000	5662000	3717000	10400000	16780000	5624000	1	1.53	1	2.8	4.52	1.52	4362000	10930000	1	2.51	-	-	-	-	-	-	24	20	18	Carbamidomethylation; TMT10plex	97170	Importin subunit beta-1 OS=Homo sapiens GN=KPNB1 PE=1 SV=2
874	818	P49257|LMAN1_HUMAN	87.25	226.78	1314000	1322000	1461000	3688000	4766000	1910000	1	1.01	1.11	2.81	3.63	1.45	1366000	3455000	1	2.53	-	-	-	-	-	-	29	15	13	TMT10plex	57549	Protein ERGIC-53 OS=Homo sapiens GN=LMAN1 PE=1 SV=2
742	412	P08254|MMP3_HUMAN	200	226.7	2501000	2596000	2770000	13550000	12120000	8212000	1	1.04	1.11	5.42	4.85	3.28	2622000	11290000	1	4.31	-	-	-	-	-	-	35	20	16	TMT10plex	53977	Stromelysin-1 OS=Homo sapiens GN=MMP3 PE=1 SV=2
184	2638	P05204|HMGN2_HUMAN	85.43	225.45	106000000	102100000	109800000	38300000	31660000	69560000	1	0.96	1.04	0.36	0.3	0.66	105900000	46510000	1	0.44	-	-	-	-	-	-	53	15	13	TMT10plex	9393	Non-histone chromosomal protein HMG-17 OS=Homo sapiens GN=HMGN2 PE=1 SV=3
425	1364	P62158|CALM_HUMAN	200	223.93	30070000	16530000	24760000	71200000	71770000	146700000	1	0.55	0.82	2.37	2.39	4.88	23790000	96540000	1	4.06	-	-	-	-	-	-	70	13	11	TMT10plex	16838	Calmodulin OS=Homo sapiens GN=CALM1 PE=1 SV=2
564	469	P52888|THOP1_HUMAN	46.95	223.45	1838000	1950000	1907000	4428000	5265000	2672000	1	1.06	1.04	2.41	2.87	1.45	1898000	4122000	1	2.17	-	-	-	-	-	-	30	25	20	Carbamidomethylation; TMT10plex	78840	Thimet oligopeptidase OS=Homo sapiens GN=THOP1 PE=1 SV=2
1789	388	Q9UNF0|PACN2_HUMAN	56.62	223.33	2867000	2994000	2921000	6201000	5696000	5799000	1	1.04	1.02	2.16	1.99	2.02	2928000	5899000	1	2.01	-	-	-	-	-	-	39	17	16	Carbamidomethylation; TMT10plex	55739	Protein kinase C and casein kinase substrate in neurons protein 2 OS=Homo sapiens GN=PACSIN2 PE=1 SV=2
316	946	P62241|RS8_HUMAN	59.79	223.32	12110000	12370000	12200000	23890000	21960000	27960000	1	1.02	1.01	1.97	1.81	2.31	12230000	24600000	1	2.01	-	-	-	-	-	-	56	16	16	Carbamidomethylation; TMT10plex	24205	40S ribosomal protein S8 OS=Homo sapiens GN=RPS8 PE=1 SV=2
348	889	Q15293|RCN1_HUMAN	200	223.05	4471000	4578000	5328000	18680000	18050000	31850000	1	1.02	1.19	4.18	4.04	7.12	4792000	22860000	1	4.77	-	-	-	-	-	-	41	17	17	TMT10plex	38890	Reticulocalbin-1 OS=Homo sapiens GN=RCN1 PE=1 SV=1
638	488	Q13838|DX39B_HUMAN	33.28	221.78	812000	1001000	729700	1937000	2523000	1029000	1	1.23	0.9	2.38	3.11	1.27	847600	1830000	1	2.16	-	-	-	-	-	-	13	22	7	Carbamidomethylation; TMT10plex	48991	Spliceosome RNA helicase DDX39B OS=Homo sapiens GN=DDX39B PE=1 SV=1
851	389	Q12888|TP53B_HUMAN	50.93	221.74	1138000	1744000	1276000	3783000	3467000	2373000	1	1.53	1.12	3.32	3.05	2.08	1386000	3207000	1	2.31	-	-	-	-	-	-	14	18	17	Carbamidomethylation; TMT10plex	213573	Tumor suppressor p53-binding protein 1 OS=Homo sapiens GN=TP53BP1 PE=1 SV=2
592	1123	P48307|TFPI2_HUMAN	200	221.1	1584000	1528000	1830000	7318000	7010000	10470000	1	0.96	1.16	4.62	4.42	6.61	1648000	8266000	1	5.02	-	-	-	-	-	-	54	12	11	Carbamidomethylation; TMT10plex	26934	Tissue factor pathway inhibitor 2 OS=Homo sapiens GN=TFPI2 PE=1 SV=1
494	526	P12236|ADT3_HUMAN	47.53	220.94	798000	1109000	793200	2744000	3489000	773000	1	1.39	0.99	3.44	4.37	0.97	900200	2336000	1	2.59	-	-	-	-	-	-	18	20	6	Carbamidomethylation; TMT10plex	32866	ADP/ATP translocase 3 OS=Homo sapiens GN=SLC25A6 PE=1 SV=4
1223	836	Q15785|TOM34_HUMAN	69.74	220.45	1708000	1338000	1439000	3071000	3104000	3659000	1	0.78	0.84	1.8	1.82	2.14	1495000	3278000	1	2.19	-	-	-	-	-	-	44	13	13	Carbamidomethylation; TMT10plex	34559	Mitochondrial import receptor subunit TOM34 OS=Homo sapiens GN=TOMM34 PE=1 SV=2
1064	750	Q99848|EBP2_HUMAN	54.52	219.75	3487000	3822000	3604000	8013000	6417000	8089000	1	1.1	1.03	2.3	1.84	2.32	3638000	7506000	1	2.06	-	-	-	-	-	-	35	15	15	Carbamidomethylation; TMT10plex	34852	Probable rRNA-processing protein EBP2 OS=Homo sapiens GN=EBNA1BP2 PE=1 SV=2
1487	776	P21589|5NTD_HUMAN	29.6	219.71	1133000	1089000	1170000	3537000	4860000	2033000	1	0.96	1.03	3.12	4.29	1.79	1131000	3477000	1	3.07	-	-	-	-	-	-	25	15	14	Carbamidomethylation; TMT10plex	63368	5'-nucleotidase OS=Homo sapiens GN=NT5E PE=1 SV=1
1025	899	P09936|UCHL1_HUMAN	200	219.46	3755000	2546000	3682000	14960000	15660000	18400000	1	0.68	0.98	3.98	4.17	4.9	3328000	16340000	1	4.91	-	-	-	-	-	-	48	11	9	Carbamidomethylation; TMT10plex	24824	Ubiquitin carboxyl-terminal hydrolase isozyme L1 OS=Homo sapiens GN=UCHL1 PE=1 SV=2
540	573	P21399|ACOC_HUMAN	59.79	219.33	2648000	3135000	2741000	6483000	8590000	4095000	1	1.18	1.04	2.45	3.24	1.55	2841000	6390000	1	2.25	-	-	-	-	-	-	22	22	18	Carbamidomethylation; TMT10plex	98399	Cytoplasmic aconitate hydratase OS=Homo sapiens GN=ACO1 PE=1 SV=3
847	909	P62424|RL7A_HUMAN	74.72	218.33	5242000	3948000	4119000	10130000	8771000	11150000	1	0.75	0.79	1.93	1.67	2.13	4436000	10020000	1	2.26	-	-	-	-	-	-	42	15	13	Carbamidomethylation; TMT10plex	29996	60S ribosomal protein L7a OS=Homo sapiens GN=RPL7A PE=1 SV=2
838	1082	P53634|CATC_HUMAN	136.04	218.29	1528000	1490000	1597000	4211000	3821000	5244000	1	0.98	1.05	2.76	2.5	3.43	1538000	4425000	1	2.88	-	-	-	-	-	-	24	12	9	Carbamidomethylation; TMT10plex	51854	Dipeptidyl peptidase 1 OS=Homo sapiens GN=CTSC PE=1 SV=2
155	464	P08779|K1C16_HUMAN	45.46	218.08	642700	840700	690100	322700	265700	310700	1	1.31	1.07	0.5	0.41	0.48	724500	299700	1	0.41	-	-	-	-	-	-	19	21	6	TMT10plex	51268	Keratin type I cytoskeletal 16 OS=Homo sapiens GN=KRT16 PE=1 SV=4
700	530	P00918|CAH2_HUMAN	200	217.91	25550000	23390000	24480000	5386000	4666000	5220000	1	0.92	0.96	0.21	0.18	0.2	24470000	5091000	1	0.21	-	-	-	-	-	-	58	14	13	TMT10plex	29246	Carbonic anhydrase 2 OS=Homo sapiens GN=CA2 PE=1 SV=2
926	898	Q92621|NU205_HUMAN	44.14	216.43	600900	743100	671900	1419000	1938000	754200	1	1.24	1.12	2.36	3.23	1.26	672000	1370000	1	2.04	-	-	-	-	-	-	6	16	9	Carbamidomethylation; TMT10plex	227919	Nuclear pore complex protein Nup205 OS=Homo sapiens GN=NUP205 PE=1 SV=3
614	478	P41250|SYG_HUMAN	52.11	216.33	5177000	6646000	5264000	13130000	15870000	7643000	1	1.28	1.02	2.54	3.07	1.48	5696000	12210000	1	2.14	-	-	-	-	-	-	26	21	20	Carbamidomethylation; TMT10plex	83166	Glycine--tRNA ligase OS=Homo sapiens GN=GARS PE=1 SV=3
994	968	P00387|NB5R3_HUMAN	86.27	216.13	1081000	1346000	1194000	3210000	4985000	1471000	1	1.25	1.1	2.97	4.61	1.36	1207000	3222000	1	2.67	-	-	-	-	-	-	37	16	10	TMT10plex	34235	NADH-cytochrome b5 reductase 3 OS=Homo sapiens GN=CYB5R3 PE=1 SV=3
517	759	Q9BQG0|MBB1A_HUMAN	46.45	216.12	1509000	1469000	1289000	3041000	4322000	1688000	1	0.97	0.85	2.02	2.86	1.12	1422000	3017000	1	2.12	-	-	-	-	-	-	16	27	21	Carbamidomethylation; TMT10plex	148854	Myb-binding protein 1A OS=Homo sapiens GN=MYBBP1A PE=1 SV=2
434	768	P07196|NFL_HUMAN	132.76	215.65	829600	789700	933900	2601000	2163000	3146000	1	0.95	1.13	3.14	2.61	3.79	851100	2637000	1	3.1	-	-	-	-	-	-	20	13	9	TMT10plex	61517	Neurofilament light polypeptide OS=Homo sapiens GN=NEFL PE=1 SV=3
660	551	Q9UIG0|BAZ1B_HUMAN	53.8	215.59	1197000	1531000	1210000	2861000	3484000	1878000	1	1.28	1.01	2.39	2.91	1.57	1313000	2741000	1	2.09	-	-	-	-	-	-	13	23	14	Carbamidomethylation; TMT10plex	170902	Tyrosine-protein kinase BAZ1B OS=Homo sapiens GN=BAZ1B PE=1 SV=2
1924	588	Q6DD88|ATLA3_HUMAN	61.45	215.54	1594000	2275000	1717000	4464000	5928000	1798000	1	1.43	1.08	2.8	3.72	1.13	1862000	4064000	1	2.18	-	-	-	-	-	-	29	13	12	Carbamidomethylation; TMT10plex	60542	Atlastin-3 OS=Homo sapiens GN=ATL3 PE=1 SV=1
1535	781	Q9H488|OFUT1_HUMAN	64.15	215.53	1322000	1494000	1429000	3300000	3480000	2146000	1	1.13	1.08	2.5	2.63	1.62	1415000	2975000	1	2.1	-	-	-	-	-	-	36	12	12	Carbamidomethylation; TMT10plex	43956	GDP-fucose protein O-fucosyltransferase 1 OS=Homo sapiens GN=POFUT1 PE=1 SV=1
568	375	P13797|PLST_HUMAN	96.74	215.11	3063000	3738000	3645000	11310000	17920000	4962000	1	1.22	1.19	3.69	5.85	1.62	3482000	11400000	1	3.27	-	-	-	-	-	-	24	21	13	TMT10plex	70811	Plastin-3 OS=Homo sapiens GN=PLS3 PE=1 SV=4
724	458	P26639|SYTC_HUMAN	42.6	214.58	2415000	3371000	2455000	5076000	7864000	3649000	1	1.4	1.02	2.1	3.26	1.51	2747000	5530000	1	2.01	-	-	-	-	-	-	28	22	19	Carbamidomethylation; TMT10plex	83435	Threonine--tRNA ligase cytoplasmic OS=Homo sapiens GN=TARS PE=1 SV=3
1219	999	P05556|ITB1_HUMAN	50.74	212.99	1792000	2413000	1816000	5226000	6870000	2731000	1	1.35	1.01	2.92	3.83	1.52	2007000	4942000	1	2.46	-	-	-	-	-	-	13	13	11	Carbamidomethylation; TMT10plex	88415	Integrin beta-1 OS=Homo sapiens GN=ITGB1 PE=1 SV=2
1110	521	P17655|CAN2_HUMAN	107.96	212.99	2347000	3130000	2954000	7906000	13230000	3983000	1	1.33	1.26	3.37	5.64	1.7	2810000	8373000	1	2.98	-	-	-	-	-	-	23	15	12	Carbamidomethylation; TMT10plex	79995	Calpain-2 catalytic subunit OS=Homo sapiens GN=CAPN2 PE=1 SV=6
541	610	P26358|DNMT1_HUMAN	48.15	212.98	1889000	2352000	1890000	5188000	7020000	2906000	1	1.25	1	2.75	3.72	1.54	2044000	5038000	1	2.46	-	-	-	-	-	-	16	31	24	Carbamidomethylation; TMT10plex	183164	DNA (cytosine-5)-methyltransferase 1 OS=Homo sapiens GN=DNMT1 PE=1 SV=2
913	804	P18124|RL7_HUMAN	98.15	212.69	3348000	3273000	3104000	7184000	9937000	9469000	1	0.98	0.93	2.15	2.97	2.83	3242000	8863000	1	2.73	-	-	-	-	-	-	41	17	13	TMT10plex	29226	60S ribosomal protein L7 OS=Homo sapiens GN=RPL7 PE=1 SV=1
774	865	Q96D15|RCN3_HUMAN	200	212.07	994300	1174000	1296000	3972000	4296000	5975000	1	1.18	1.3	3.99	4.32	6.01	1155000	4747000	1	4.11	-	-	-	-	-	-	43	13	11	TMT10plex	37493	Reticulocalbin-3 OS=Homo sapiens GN=RCN3 PE=1 SV=1
1147	722	O00410|IPO5_HUMAN	88.38	211.64	592000	801700	603000	1580000	2939000	786100	1	1.35	1.02	2.67	4.96	1.33	665600	1768000	1	2.66	-	-	-	-	-	-	17	13	11	Carbamidomethylation; TMT10plex	123630	Importin-5 OS=Homo sapiens GN=IPO5 PE=1 SV=4
1039	796	Q02952|AKA12_HUMAN	90.92	210.58	681700	742300	874200	2166000	2087000	2264000	1	1.09	1.28	3.18	3.06	3.32	766100	2172000	1	2.84	-	-	-	-	-	-	11	15	13	Carbamidomethylation; TMT10plex	191480	A-kinase anchor protein 12 OS=Homo sapiens GN=AKAP12 PE=1 SV=4
585	626	Q14669|TRIPC_HUMAN	44.33	210.53	913700	1205000	1053000	2476000	3580000	1177000	1	1.32	1.15	2.71	3.92	1.29	1057000	2411000	1	2.28	-	-	-	-	-	-	8	20	15	Carbamidomethylation; TMT10plex	220432	E3 ubiquitin-protein ligase TRIP12 OS=Homo sapiens GN=TRIP12 PE=1 SV=1
1225	587	Q9NZI8|IF2B1_HUMAN	111.33	209.04	1003000	832600	1111000	3450000	3507000	2920000	1	0.83	1.11	3.44	3.5	2.91	982100	3292000	1	3.35	-	-	-	-	-	-	25	15	13	Carbamidomethylation; TMT10plex	63481	Insulin-like growth factor 2 mRNA-binding protein 1 OS=Homo sapiens GN=IGF2BP1 PE=1 SV=2
1201	1300	Q9NQC3|RTN4_HUMAN	98.59	208.48	1026000	1310000	1153000	3495000	4527000	1663000	1	1.28	1.12	3.41	4.41	1.62	1163000	3228000	1	2.78	-	-	-	-	-	-	9	12	7	Carbamidomethylation; TMT10plex	129931	Reticulon-4 OS=Homo sapiens GN=RTN4 PE=1 SV=2
418	805	Q9Y5B9|SP16H_HUMAN	49.39	207.81	2646000	2732000	2678000	6564000	8420000	2755000	1	1.03	1.01	2.48	3.18	1.04	2685000	5913000	1	2.2	-	-	-	-	-	-	13	19	15	Carbamidomethylation; TMT10plex	119914	FACT complex subunit SPT16 OS=Homo sapiens GN=SUPT16H PE=1 SV=1
551	2759	P05114|HMGN1_HUMAN	200	207.39	32090000	35420000	36430000	7646000	6004000	12720000	1	1.1	1.14	0.24	0.19	0.4	34650000	8789000	1	0.25	-	-	-	-	-	-	69	13	13	TMT10plex	10659	Non-histone chromosomal protein HMG-14 OS=Homo sapiens GN=HMGN1 PE=1 SV=3
1703	525	O95573|ACSL3_HUMAN	86.76	207	1403000	1556000	1477000	4206000	6062000	1972000	1	1.11	1.05	3	4.32	1.41	1478000	4080000	1	2.76	-	-	-	-	-	-	20	14	12	Carbamidomethylation; TMT10plex	80420	Long-chain-fatty-acid--CoA ligase 3 OS=Homo sapiens GN=ACSL3 PE=1 SV=3
1704	1458	O75396|SC22B_HUMAN	108.41	207	919700	1416000	1091000	2950000	5099000	1278000	1	1.54	1.19	3.21	5.54	1.39	1142000	3109000	1	2.72	-	-	-	-	-	-	38	8	8	TMT10plex	24593	Vesicle-trafficking protein SEC22b OS=Homo sapiens GN=SEC22B PE=1 SV=4
1918	1390	P24844|MYL9_HUMAN	81.8	206.75	312300	375800	403800	1033000	983700	1515000	1	1.2	1.29	3.31	3.15	4.85	364000	1177000	1	3.23	-	-	-	-	-	-	29	11	4	Carbamidomethylation; TMT10plex	19827	Myosin regulatory light polypeptide 9 OS=Homo sapiens GN=MYL9 PE=1 SV=4
206	1255	P02768|ALBU_HUMAN	200	206.19	233600000	282000000	342900000	41920000	22280000	15680000	1	1.21	1.47	0.18	0.1	0.07	286200000	26630000	1	0.09	-	-	-	-	-	-	12	14	10	Carbamidomethylation; TMT10plex	69367	Serum albumin OS=Homo sapiens GN=ALB PE=1 SV=2
241	609	P13646|K1C13_HUMAN	20.68	205.52	1442000	1448000	1374000	613600	524800	711700	1	1	0.95	0.43	0.36	0.49	1422000	616700	1	0.43	-	-	-	-	-	-	12	16	5	Carbamidomethylation; TMT10plex	49588	Keratin type I cytoskeletal 13 OS=Homo sapiens GN=KRT13 PE=1 SV=4
439	848	P32119|PRDX2_HUMAN	113.09	205.41	41150000	40010000	43280000	14420000	14210000	12520000	1	0.97	1.05	0.35	0.35	0.3	41480000	13720000	1	0.33	-	-	-	-	-	-	57	17	13	Carbamidomethylation; TMT10plex	21892	Peroxiredoxin-2 OS=Homo sapiens GN=PRDX2 PE=1 SV=5
88	787	P13647|K2C5_HUMAN	200	205.36	151200000	143000000	175700000	19910000	10830000	24070000	1	0.95	1.16	0.13	0.07	0.16	156600000	18270000	1	0.12	-	-	-	-	-	-	8	26	6	TMT10plex	62378	Keratin type II cytoskeletal 5 OS=Homo sapiens GN=KRT5 PE=1 SV=3
694	564	Q9NTJ3|SMC4_HUMAN	28.7	205.35	1872000	2503000	1773000	4168000	5503000	2631000	1	1.34	0.95	2.23	2.94	1.41	2049000	4101000	1	2	-	-	-	-	-	-	15	22	17	TMT10plex	147182	Structural maintenance of chromosomes protein 4 OS=Homo sapiens GN=SMC4 PE=1 SV=2
750	565	Q16401|PSMD5_HUMAN	52.05	205.13	1514000	1959000	1509000	3822000	4803000	2214000	1	1.29	1	2.52	3.17	1.46	1661000	3613000	1	2.18	-	-	-	-	-	-	29	17	12	Carbamidomethylation; TMT10plex	56196	26S proteasome non-ATPase regulatory subunit 5 OS=Homo sapiens GN=PSMD5 PE=1 SV=3
2326	785	P39656|OST48_HUMAN	57.19	204.57	1784000	2722000	1754000	4456000	6159000	1992000	1	1.53	0.98	2.5	3.45	1.12	2087000	4202000	1	2.01	-	-	-	-	-	-	24	12	11	Carbamidomethylation; TMT10plex	50801	Dolichyl-diphosphooligosaccharide--protein glycosyltransferase 48 kDa subunit OS=Homo sapiens GN=DDOST PE=1 SV=4
963	483	Q9H4M9|EHD1_HUMAN	53.26	204.29	1849000	1977000	2054000	4846000	5685000	3964000	1	1.07	1.11	2.62	3.08	2.14	1960000	4832000	1	2.47	-	-	-	-	-	-	38	22	14	TMT10plex	60627	EH domain-containing protein 1 OS=Homo sapiens GN=EHD1 PE=1 SV=2
760	605	Q14008|CKAP5_HUMAN	33.9	204.21	1197000	1890000	1310000	2857000	4775000	1382000	1	1.58	1.09	2.39	3.99	1.15	1466000	3005000	1	2.05	-	-	-	-	-	-	10	23	18	Carbamidomethylation; TMT10plex	225493	Cytoskeleton-associated protein 5 OS=Homo sapiens GN=CKAP5 PE=1 SV=3
581	1445	Q93008|USP9X_HUMAN	39.28	203.81	68760	134400	112900	234100	269800	164500	1	1.95	1.64	3.4	3.92	2.39	105300	222800	1	2.11	-	-	-	-	-	-	2	17	3	Carbamidomethylation; TMT10plex	292278	Probable ubiquitin carboxyl-terminal hydrolase FAF-X OS=Homo sapiens GN=USP9X PE=1 SV=3
1334	586	P51149|RAB7A_HUMAN	50.76	203.51	1781000	2305000	1836000	4031000	5991000	2011000	1	1.29	1.03	2.26	3.36	1.13	1974000	4011000	1	2.03	-	-	-	-	-	-	64	14	13	Carbamidomethylation; TMT10plex	23490	Ras-related protein Rab-7a OS=Homo sapiens GN=RAB7A PE=1 SV=1
980	661	Q9UDT6|CLIP2_HUMAN	52.37	203.17	1189000	1171000	1352000	2837000	2877000	2867000	1	0.98	1.14	2.39	2.42	2.41	1237000	2860000	1	2.31	-	-	-	-	-	-	14	19	12	Carbamidomethylation; TMT10plex	115837	CAP-Gly domain-containing linker protein 2 OS=Homo sapiens GN=CLIP2 PE=1 SV=1
1764	2206	P02774|VTDB_HUMAN	85	201.69	3004000	3580000	4851000	1452000	1129000	1044000	1	1.19	1.62	0.48	0.38	0.35	3812000	1208000	1	0.32	-	-	-	-	-	-	12	9	7	Carbamidomethylation; TMT10plex	52964	Vitamin D-binding protein OS=Homo sapiens GN=GC PE=1 SV=1
1904	531	Q9UH65|SWP70_HUMAN	77.36	201.44	1105000	1168000	1145000	2907000	3834000	2227000	1	1.06	1.04	2.63	3.47	2.02	1139000	2989000	1	2.62	-	-	-	-	-	-	29	14	13	Carbamidomethylation; TMT10plex	68998	Switch-associated protein 70 OS=Homo sapiens GN=SWAP70 PE=1 SV=1
1264	665	P46926|GNPI1_HUMAN	97.74	199.99	1128000	1216000	1274000	3633000	4069000	2744000	1	1.08	1.13	3.22	3.61	2.43	1206000	3482000	1	2.89	-	-	-	-	-	-	29	15	8	Carbamidomethylation; TMT10plex	32669	Glucosamine-6-phosphate isomerase 1 OS=Homo sapiens GN=GNPDA1 PE=1 SV=1
1643	983	O95202|LETM1_HUMAN	59.27	199.98	770800	897900	831800	2165000	2382000	1047000	1	1.16	1.08	2.81	3.09	1.36	833500	1865000	1	2.24	-	-	-	-	-	-	16	13	10	TMT10plex	83354	LETM1 and EF-hand domain-containing protein 1 mitochondrial OS=Homo sapiens GN=LETM1 PE=1 SV=1
1539	1286	P09211|GSTP1_HUMAN	143.31	199.8	1269000	1459000	1316000	4666000	5241000	3800000	1	1.15	1.04	3.68	4.13	2.99	1348000	4569000	1	3.39	-	-	-	-	-	-	50	9	7	Carbamidomethylation; TMT10plex	23356	Glutathione S-transferase P OS=Homo sapiens GN=GSTP1 PE=1 SV=2
2225	1026	Q99439|CNN2_HUMAN	84.33	199.68	845500	873900	872200	2364000	2453000	1821000	1	1.03	1.03	2.8	2.9	2.15	863900	2212000	1	2.56	-	-	-	-	-	-	37	12	9	Carbamidomethylation; TMT10plex	33697	Calponin-2 OS=Homo sapiens GN=CNN2 PE=1 SV=4
1431	835	O00469|PLOD2_HUMAN	52.23	199.66	1531000	1456000	1314000	3688000	3971000	1832000	1	0.95	0.86	2.41	2.59	1.2	1434000	3164000	1	2.21	-	-	-	-	-	-	16	12	11	Carbamidomethylation; TMT10plex	84686	Procollagen-lysine 2-oxoglutarate 5-dioxygenase 2 OS=Homo sapiens GN=PLOD2 PE=1 SV=2
1819	837	Q9Y617|SERC_HUMAN	200	199.46	443700	624900	555300	2073000	3049000	1398000	1	1.41	1.25	4.67	6.87	3.15	541300	2173000	1	4.01	-	-	-	-	-	-	29	11	9	Carbamidomethylation; TMT10plex	40423	Phosphoserine aminotransferase OS=Homo sapiens GN=PSAT1 PE=1 SV=2
1216	713	Q9NSE4|SYIM_HUMAN	47.78	199.42	1064000	1662000	941200	4410000	5909000	2869000	1	1.56	0.88	4.15	5.56	2.7	1222000	4396000	1	3.6	-	-	-	-	-	-	12	15	11	Carbamidomethylation; TMT10plex	113791	Isoleucine--tRNA ligase mitochondrial OS=Homo sapiens GN=IARS2 PE=1 SV=2
718	806	Q6NYC8|PPR18_HUMAN	200	199.41	1290000	1462000	1425000	4652000	4194000	6727000	1	1.13	1.1	3.61	3.25	5.22	1392000	5191000	1	3.73	-	-	-	-	-	-	22	13	11	Carbamidomethylation; TMT10plex	67943	Phostensin OS=Homo sapiens GN=PPP1R18 PE=1 SV=1
1426	821	Q96HE7|ERO1A_HUMAN	67.96	199.3	1505000	2103000	1492000	4117000	4997000	2047000	1	1.4	0.99	2.74	3.32	1.36	1700000	3721000	1	2.19	-	-	-	-	-	-	20	12	9	Carbamidomethylation; TMT10plex	54393	ERO1-like protein alpha OS=Homo sapiens GN=ERO1A PE=1 SV=2
973	829	Q14690|RRP5_HUMAN	37.95	198.86	955800	1220000	1019000	2427000	2809000	1494000	1	1.28	1.07	2.54	2.94	1.56	1065000	2243000	1	2.11	-	-	-	-	-	-	8	19	13	Carbamidomethylation; TMT10plex	208699	Protein RRP5 homolog OS=Homo sapiens GN=PDCD11 PE=1 SV=3
917	738	Q9Y365|PCTL_HUMAN	200	198.39	13040000	13040000	11300000	3132000	3031000	2349000	1	1	0.87	0.24	0.23	0.18	12460000	2837000	1	0.23	-	-	-	-	-	-	46	15	11	Carbamidomethylation; TMT10plex	33049	PCTP-like protein OS=Homo sapiens GN=STARD10 PE=1 SV=2
2012	911	Q32P28|P3H1_HUMAN	60.8	198.14	1145000	1260000	1214000	3137000	2806000	1971000	1	1.1	1.06	2.74	2.45	1.72	1206000	2638000	1	2.19	-	-	-	-	-	-	17	12	11	Carbamidomethylation; TMT10plex	83394	Prolyl 3-hydroxylase 1 OS=Homo sapiens GN=P3H1 PE=1 SV=2
1398	576	Q99961|SH3G1_HUMAN	52.69	197.92	2021000	1953000	2042000	3750000	3897000	5821000	1	0.97	1.01	1.86	1.93	2.88	2005000	4489000	1	2.24	-	-	-	-	-	-	36	16	11	Carbamidomethylation; TMT10plex	41490	Endophilin-A2 OS=Homo sapiens GN=SH3GL1 PE=1 SV=1
646	746	P78417|GSTO1_HUMAN	200	197.16	3648000	3447000	3891000	17650000	19860000	16090000	1	0.94	1.07	4.84	5.44	4.41	3662000	17870000	1	4.88	-	-	-	-	-	-	50	16	15	Carbamidomethylation; TMT10plex	27566	Glutathione S-transferase omega-1 OS=Homo sapiens GN=GSTO1 PE=1 SV=2
1776	1196	P61201|CSN2_HUMAN	53.97	196.97	1043000	1297000	1019000	2484000	3135000	1270000	1	1.24	0.98	2.38	3.01	1.22	1120000	2296000	1	2.05	-	-	-	-	-	-	23	13	11	TMT10plex	51597	COP9 signalosome complex subunit 2 OS=Homo sapiens GN=COPS2 PE=1 SV=1
1413	1056	O00116|ADAS_HUMAN	70.65	196.96	704200	665200	683900	1927000	2650000	1012000	1	0.94	0.97	2.74	3.76	1.44	684400	1863000	1	2.72	-	-	-	-	-	-	19	11	9	Carbamidomethylation; TMT10plex	72912	Alkyldihydroxyacetonephosphate synthase peroxisomal OS=Homo sapiens GN=AGPS PE=1 SV=1
2512	2071	P52943|CRIP2_HUMAN	128.37	196.87	7932000	7762000	8189000	2663000	2290000	3620000	1	0.98	1.03	0.34	0.29	0.46	7961000	2857000	1	0.36	-	-	-	-	-	-	40	6	6	Carbamidomethylation; TMT10plex	22493	Cysteine-rich protein 2 OS=Homo sapiens GN=CRIP2 PE=1 SV=1
1238	2795	Q9H1E3|NUCKS_HUMAN	85.31	196.7	7722000	7635000	8496000	2869000	2812000	4458000	1	0.99	1.1	0.37	0.36	0.58	7951000	3380000	1	0.43	-	-	-	-	-	-	24	9	9	TMT10plex	27296	Nuclear ubiquitous casein and cyclin-dependent kinase substrate 1 OS=Homo sapiens GN=NUCKS1 PE=1 SV=1
1575	651	Q9ULW0|TPX2_HUMAN	43.14	196.45	1123000	1325000	1279000	2837000	2448000	2402000	1	1.18	1.14	2.53	2.18	2.14	1242000	2563000	1	2.06	-	-	-	-	-	-	19	17	12	Carbamidomethylation; TMT10plex	85653	Targeting protein for Xklp2 OS=Homo sapiens GN=TPX2 PE=1 SV=2
1760	1332	P30566|PUR8_HUMAN	81.66	195.74	484500	636200	545100	1307000	2160000	548300	1	1.31	1.12	2.7	4.46	1.13	555300	1338000	1	2.41	-	-	-	-	-	-	24	10	9	Carbamidomethylation; TMT10plex	54889	Adenylosuccinate lyase OS=Homo sapiens GN=ADSL PE=1 SV=2
1226	916	Q12797|ASPH_HUMAN	36.63	195.58	1160000	1334000	1220000	2871000	3321000	1817000	1	1.15	1.05	2.48	2.86	1.57	1238000	2670000	1	2.16	-	-	-	-	-	-	18	15	12	Carbamidomethylation; TMT10plex	85863	Aspartyl/asparaginyl beta-hydroxylase OS=Homo sapiens GN=ASPH PE=1 SV=3
1317	1760	P60660|MYL6_HUMAN	82.14	195.53	5127000	4183000	4469000	8429000	9377000	15100000	1	0.82	0.87	1.64	1.83	2.95	4593000	10970000	1	2.39	-	-	-	-	-	-	32	8	6	TMT10plex	16930	Myosin light polypeptide 6 OS=Homo sapiens GN=MYL6 PE=1 SV=2
1433	822	Q3KQU3|MA7D1_HUMAN	30.04	194.84	315500	345200	351600	586100	582000	896300	1	1.09	1.11	1.86	1.84	2.84	337400	688100	1	2.04	-	-	-	-	-	-	18	11	10	Carbamidomethylation; TMT10plex	92820	MAP7 domain-containing protein 1 OS=Homo sapiens GN=MAP7D1 PE=1 SV=1
1284	1474	P16070|CD44_HUMAN	150.51	194.68	1874000	1992000	2100000	7376000	9508000	4656000	1	1.06	1.12	3.94	5.07	2.48	1989000	7180000	1	3.61	-	-	-	-	-	-	11	9	8	Carbamidomethylation; TMT10plex	81538	CD44 antigen OS=Homo sapiens GN=CD44 PE=1 SV=3
1663	862	Q02809|PLOD1_HUMAN	48.17	194.65	728600	823700	867700	2192000	2330000	1140000	1	1.13	1.19	3.01	3.2	1.56	806700	1888000	1	2.34	-	-	-	-	-	-	16	12	10	Carbamidomethylation; TMT10plex	83550	Procollagen-lysine 2-oxoglutarate 5-dioxygenase 1 OS=Homo sapiens GN=PLOD1 PE=1 SV=2
1844	823	Q15417|CNN3_HUMAN	115.46	194.4	550600	474300	647700	2548000	2784000	2103000	1	0.86	1.18	4.63	5.06	3.82	557600	2478000	1	4.45	-	-	-	-	-	-	35	13	11	Carbamidomethylation; TMT10plex	36414	Calponin-3 OS=Homo sapiens GN=CNN3 PE=1 SV=1
1140	1447	Q969G5|PRDBP_HUMAN	58.92	194.28	1194000	1165000	1328000	2744000	2550000	3190000	1	0.98	1.11	2.3	2.14	2.67	1229000	2828000	1	2.3	-	-	-	-	-	-	54	12	12	TMT10plex	27701	Protein kinase C delta-binding protein OS=Homo sapiens GN=PRKCDBP PE=1 SV=3
2787	843	P12109|CO6A1_HUMAN	55.36	194.23	733000	808400	862200	2068000	2057000	1275000	1	1.1	1.18	2.82	2.81	1.74	801200	1800000	1	2.25	-	-	-	-	-	-	12	11	11	TMT10plex	108529	Collagen alpha-1(VI) chain OS=Homo sapiens GN=COL6A1 PE=1 SV=3
720	791	Q92974|ARHG2_HUMAN	53.19	191.55	770600	888400	787700	1981000	2747000	1334000	1	1.15	1.02	2.57	3.57	1.73	815500	2021000	1	2.48	-	-	-	-	-	-	16	22	14	Carbamidomethylation; TMT10plex	111543	Rho guanine nucleotide exchange factor 2 OS=Homo sapiens GN=ARHGEF2 PE=1 SV=4
1258	707	P61221|ABCE1_HUMAN	47.69	191.17	2265000	2901000	2192000	5033000	7736000	3274000	1	1.28	0.97	2.22	3.41	1.45	2453000	5347000	1	2.18	-	-	-	-	-	-	21	16	14	Carbamidomethylation; TMT10plex	67314	ATP-binding cassette sub-family E member 1 OS=Homo sapiens GN=ABCE1 PE=1 SV=1
2069	982	Q9BTV4|TMM43_HUMAN	26.97	190.29	563300	789400	633100	1294000	2026000	871900	1	1.4	1.12	2.3	3.6	1.55	661900	1397000	1	2.11	-	-	-	-	-	-	26	12	9	TMT10plex	44876	Transmembrane protein 43 OS=Homo sapiens GN=TMEM43 PE=1 SV=1
1375	720	Q9NX58|LYAR_HUMAN	58.1	190.18	2990000	3008000	2938000	6085000	5206000	9518000	1	1.01	0.98	2.04	1.74	3.18	2978000	6936000	1	2.33	-	-	-	-	-	-	37	16	15	Carbamidomethylation; TMT10plex	43615	Cell growth-regulating nucleolar protein OS=Homo sapiens GN=LYAR PE=1 SV=2
1505	816	P35354|PGH2_HUMAN	60.92	190.11	851700	741300	888800	2221000	2573000	1055000	1	0.87	1.04	2.61	3.02	1.24	827300	1950000	1	2.36	-	-	-	-	-	-	21	13	11	Carbamidomethylation; TMT10plex	68996	Prostaglandin G/H synthase 2 OS=Homo sapiens GN=PTGS2 PE=1 SV=2
751	1173	P26373|RL13_HUMAN	113	190.04	7965000	5775000	7291000	20640000	19310000	25250000	1	0.73	0.92	2.59	2.42	3.17	7010000	21730000	1	3.1	-	-	-	-	-	-	37	15	13	TMT10plex	24261	60S ribosomal protein L13 OS=Homo sapiens GN=RPL13 PE=1 SV=4
3059	1674	Q86X55|CARM1_HUMAN	85.29	189.93	572700	761000	563900	1387000	2046000	886400	1	1.33	0.98	2.42	3.57	1.55	632500	1440000	1	2.28	-	-	-	-	-	-	14	6	6	Carbamidomethylation; TMT10plex	65854	Histone-arginine methyltransferase CARM1 OS=Homo sapiens GN=CARM1 PE=1 SV=3
1740	855	P50479|PDLI4_HUMAN	78.64	188.95	1903000	2032000	2134000	4422000	4711000	6792000	1	1.07	1.12	2.32	2.47	3.57	2023000	5308000	1	2.62	-	-	-	-	-	-	43	11	11	Carbamidomethylation; TMT10plex	35398	PDZ and LIM domain protein 4 OS=Homo sapiens GN=PDLIM4 PE=1 SV=2
440	725	Q02878|RL6_HUMAN	82.85	188.87	6665000	6881000	6314000	22100000	19190000	27850000	1	1.03	0.95	3.32	2.88	4.18	6620000	23050000	1	3.48	-	-	-	-	-	-	40	18	15	TMT10plex	32728	60S ribosomal protein L6 OS=Homo sapiens GN=RPL6 PE=1 SV=3
786	1024	P00533|EGFR_HUMAN	45.61	188.73	545100	559400	595000	1256000	1565000	863700	1	1.03	1.09	2.3	2.87	1.58	566500	1228000	1	2.17	-	-	-	-	-	-	7	13	7	Carbamidomethylation; TMT10plex	134277	Epidermal growth factor receptor OS=Homo sapiens GN=EGFR PE=1 SV=2
2951	1048	Q9BWM7|SFXN3_HUMAN	68.72	188.72	429800	479900	434900	1237000	1409000	614800	1	1.12	1.01	2.88	3.28	1.43	448200	1087000	1	2.43	-	-	-	-	-	-	24	10	6	TMT10plex	35979	Sideroflexin-3 OS=Homo sapiens GN=SFXN3 PE=1 SV=2
2045	986	Q9H6Z4|RANB3_HUMAN	53.13	188.35	1113000	1106000	1026000	2573000	2407000	1892000	1	0.99	0.92	2.31	2.16	1.7	1082000	2291000	1	2.12	-	-	-	-	-	-	20	12	10	Carbamidomethylation; TMT10plex	60210	Ran-binding protein 3 OS=Homo sapiens GN=RANBP3 PE=1 SV=1
2446	1496	P06132|DCUP_HUMAN	120.56	188.15	620400	687000	650400	1865000	2204000	1607000	1	1.11	1.05	3.01	3.55	2.59	652600	1892000	1	2.9	-	-	-	-	-	-	24	7	6	Carbamidomethylation; TMT10plex	40787	Uroporphyrinogen decarboxylase OS=Homo sapiens GN=UROD PE=1 SV=2
872	772	O95347|SMC2_HUMAN	37.58	188.13	1560000	2024000	1664000	3898000	4889000	2612000	1	1.3	1.07	2.5	3.13	1.67	1750000	3800000	1	2.17	-	-	-	-	-	-	16	20	17	TMT10plex	135656	Structural maintenance of chromosomes protein 2 OS=Homo sapiens GN=SMC2 PE=1 SV=2
948	940	Q9H2M9|RBGPR_HUMAN	32.43	187.26	1094000	1314000	1051000	2434000	3672000	1118000	1	1.2	0.96	2.22	3.36	1.02	1153000	2408000	1	2.09	-	-	-	-	-	-	8	15	12	Carbamidomethylation; TMT10plex	155984	Rab3 GTPase-activating protein non-catalytic subunit OS=Homo sapiens GN=RAB3GAP2 PE=1 SV=1
1826	683	Q9GZR2|REXO4_HUMAN	26.94	187.16	1331000	1087000	1232000	2730000	2156000	2700000	1	0.82	0.93	2.05	1.62	2.03	1217000	2529000	1	2.08	-	-	-	-	-	-	34	13	12	Carbamidomethylation; TMT10plex	46672	RNA exonuclease 4 OS=Homo sapiens GN=REXO4 PE=1 SV=2
2165	956	Q16881|TRXR1_HUMAN	42.45	186.77	935600	933200	1139000	2315000	2579000	1436000	1	1	1.22	2.47	2.76	1.54	1002000	2110000	1	2.1	-	-	-	-	-	-	22	12	10	Carbamidomethylation; TMT10plex	70906	Thioredoxin reductase 1 cytoplasmic OS=Homo sapiens GN=TXNRD1 PE=1 SV=3
1570	1266	O43615|TIM44_HUMAN	41.04	186.57	856600	951200	934100	2121000	2080000	1374000	1	1.11	1.09	2.48	2.43	1.6	914000	1858000	1	2.03	-	-	-	-	-	-	14	10	7	TMT10plex	51356	Mitochondrial import inner membrane translocase subunit TIM44 OS=Homo sapiens GN=TIMM44 PE=1 SV=2
2075	1617	Q9BYG3|MK67I_HUMAN	39.41	185.76	1333000	1496000	1385000	3139000	2702000	2767000	1	1.12	1.04	2.36	2.03	2.08	1405000	2869000	1	2.04	-	-	-	-	-	-	34	10	9	Carbamidomethylation; TMT10plex	34222	MKI67 FHA domain-interacting nucleolar phosphoprotein OS=Homo sapiens GN=NIFK PE=1 SV=1
1628	1920	P62910|RL32_HUMAN	77.23	185.37	8382000	4630000	6466000	13170000	13240000	19030000	1	0.55	0.77	1.57	1.58	2.27	6493000	15150000	1	2.33	-	-	-	-	-	-	47	9	9	Carbamidomethylation; TMT10plex	15860	60S ribosomal protein L32 OS=Homo sapiens GN=RPL32 PE=1 SV=2
1774	1485	O14929|HAT1_HUMAN	50.51	184.94	820800	823800	605800	1596000	2088000	878600	1	1	0.74	1.94	2.54	1.07	750100	1521000	1	2.03	-	-	-	-	-	-	19	10	6	Carbamidomethylation; TMT10plex	49513	Histone acetyltransferase type B catalytic subunit OS=Homo sapiens GN=HAT1 PE=1 SV=1
959	935	P10619|PPGB_HUMAN	60.59	184.91	3301000	3422000	3498000	8772000	7582000	7603000	1	1.04	1.06	2.66	2.3	2.3	3407000	7986000	1	2.34	-	-	-	-	-	-	27	14	11	Carbamidomethylation; TMT10plex	54466	Lysosomal protective protein OS=Homo sapiens GN=CTSA PE=1 SV=2
1666	1165	P01584|IL1B_HUMAN	86.23	183.81	1238000	1256000	1234000	4730000	5679000	5962000	1	1.01	1	3.82	4.59	4.82	1242000	5457000	1	4.39	-	-	-	-	-	-	36	11	10	Carbamidomethylation; TMT10plex	30748	Interleukin-1 beta OS=Homo sapiens GN=IL1B PE=1 SV=2
1731	1341	O43765|SGTA_HUMAN	39.11	183.78	1444000	1558000	1492000	3128000	3289000	2586000	1	1.08	1.03	2.17	2.28	1.79	1498000	3001000	1	2	-	-	-	-	-	-	24	11	8	Carbamidomethylation; TMT10plex	34063	Small glutamine-rich tetratricopeptide repeat-containing protein alpha OS=Homo sapiens GN=SGTA PE=1 SV=1
1001	1201	O75223|GGCT_HUMAN	41.47	182.84	5568000	5395000	5272000	2716000	2636000	2377000	1	0.97	0.95	0.49	0.47	0.43	5411000	2577000	1	0.48	-	-	-	-	-	-	49	12	10	Carbamidomethylation; TMT10plex	21008	Gamma-glutamylcyclotransferase OS=Homo sapiens GN=GGCT PE=1 SV=1
1074	744	Q8NBJ5|GT251_HUMAN	54.14	181.84	1154000	1566000	1256000	4246000	4493000	1998000	1	1.36	1.09	3.68	3.89	1.73	1325000	3579000	1	2.7	-	-	-	-	-	-	21	17	14	Carbamidomethylation; TMT10plex	71636	Procollagen galactosyltransferase 1 OS=Homo sapiens GN=COLGALT1 PE=1 SV=1
1125	741	Q9UN81|LORF1_HUMAN	79.55	181.38	8233000	8010000	7784000	2723000	2404000	3373000	1	0.97	0.95	0.33	0.29	0.41	8009000	2833000	1	0.35	-	-	-	-	-	-	33	14	12	Carbamidomethylation; TMT10plex	40056	LINE-1 retrotransposable element ORF1 protein OS=Homo sapiens GN=L1RE1 PE=1 SV=1
1846	914	O95394|AGM1_HUMAN	40.43	179.94	1568000	2012000	1700000	3738000	4884000	2438000	1	1.28	1.08	2.38	3.12	1.55	1760000	3687000	1	2.09	-	-	-	-	-	-	18	12	11	Carbamidomethylation; TMT10plex	59852	Phosphoacetylglucosamine mutase OS=Homo sapiens GN=PGM3 PE=1 SV=1
1117	1846	Q9Y2T7|YBOX2_HUMAN	47.77	179.73	132900	135400	114700	40850	45590	37750	1	1.02	0.86	0.31	0.34	0.28	127700	41400	1	0.32	-	-	-	-	-	-	16	9	3	TMT10plex	38518	Y-box-binding protein 2 OS=Homo sapiens GN=YBX2 PE=1 SV=2
538	2997	P52926|HMGA2_HUMAN	200	179.5	288400	294100	352000	4249000	3296000	7039000	1	1.02	1.22	14.74	11.43	24.41	311500	4861000	1	15.61	-	-	-	-	-	-	41	7	7	TMT10plex	11832	High mobility group protein HMGI-C OS=Homo sapiens GN=HMGA2 PE=1 SV=1
1420	981	Q96B97|SH3K1_HUMAN	78.23	178.66	1020000	1110000	1097000	2529000	2675000	3892000	1	1.09	1.08	2.48	2.62	3.82	1075000	3032000	1	2.82	-	-	-	-	-	-	17	10	9	TMT10plex	73126	SH3 domain-containing kinase-binding protein 1 OS=Homo sapiens GN=SH3KBP1 PE=1 SV=2
1497	833	Q9Y2J2|E41L3_HUMAN	117.52	178.33	654200	756400	809500	3344000	3460000	1930000	1	1.16	1.24	5.11	5.29	2.95	740000	2911000	1	3.93	-	-	-	-	-	-	11	13	9	Carbamidomethylation; TMT10plex	120677	Band 4.1-like protein 3 OS=Homo sapiens GN=EPB41L3 PE=1 SV=2
1994	1268	Q04446|GLGB_HUMAN	44.86	178.25	642600	958100	711800	1457000	2255000	1474000	1	1.49	1.11	2.27	3.51	2.29	770800	1729000	1	2.24	-	-	-	-	-	-	13	12	8	Carbamidomethylation; TMT10plex	80474	1 4-alpha-glucan-branching enzyme OS=Homo sapiens GN=GBE1 PE=1 SV=3
1859	1239	Q9Y281|COF2_HUMAN	95.31	178.22	511000	458800	533200	1157000	1348000	1971000	1	0.9	1.04	2.26	2.64	3.86	501000	1492000	1	2.98	-	-	-	-	-	-	37	9	5	Carbamidomethylation; TMT10plex	18737	Cofilin-2 OS=Homo sapiens GN=CFL2 PE=1 SV=1
386	1178	P07197|NFM_HUMAN	38.68	177.99	649400	737300	735400	1473000	1269000	1998000	1	1.14	1.13	2.27	1.95	3.08	707300	1580000	1	2.23	-	-	-	-	-	-	7	14	7	TMT10plex	102472	Neurofilament medium polypeptide OS=Homo sapiens GN=NEFM PE=1 SV=3
1391	1057	Q07020|RL18_HUMAN	66.88	177.95	1895000	2266000	2010000	4018000	5138000	6774000	1	1.2	1.06	2.12	2.71	3.57	2057000	5310000	1	2.58	-	-	-	-	-	-	51	13	11	Carbamidomethylation; TMT10plex	21634	60S ribosomal protein L18 OS=Homo sapiens GN=RPL18 PE=1 SV=2
2343	977	P55809|SCOT1_HUMAN	55.48	177.88	671400	745200	692400	1760000	1627000	1564000	1	1.11	1.03	2.62	2.42	2.33	703000	1650000	1	2.35	-	-	-	-	-	-	20	10	9	Carbamidomethylation; TMT10plex	56158	Succinyl-CoA:3-ketoacid coenzyme A transferase 1 mitochondrial OS=Homo sapiens GN=OXCT1 PE=1 SV=1
649	863	P46781|RS9_HUMAN	64.4	177.67	6252000	7308000	6314000	13820000	20270000	18060000	1	1.17	1.01	2.21	3.24	2.89	6625000	17380000	1	2.62	-	-	-	-	-	-	52	18	14	TMT10plex	22591	40S ribosomal protein S9 OS=Homo sapiens GN=RPS9 PE=1 SV=3
1436	883	O75746|CMC1_HUMAN	38.9	177.51	268100	312500	251300	737300	902400	301200	1	1.17	0.94	2.75	3.37	1.12	277300	647000	1	2.33	-	-	-	-	-	-	10	16	6	Carbamidomethylation; TMT10plex	74762	Calcium-binding mitochondrial carrier protein Aralar1 OS=Homo sapiens GN=SLC25A12 PE=1 SV=2
1383	1190	O60488|ACSL4_HUMAN	80.38	177.38	936200	1108000	992900	2985000	3499000	1584000	1	1.18	1.06	3.19	3.74	1.69	1012000	2689000	1	2.66	-	-	-	-	-	-	14	13	9	Carbamidomethylation; TMT10plex	79188	Long-chain-fatty-acid--CoA ligase 4 OS=Homo sapiens GN=ACSL4 PE=1 SV=2
1517	1395	O95994|AGR2_HUMAN	61.43	176.78	7376000	5600000	6250000	2549000	3059000	2694000	1	0.76	0.85	0.35	0.41	0.37	6408000	2767000	1	0.43	-	-	-	-	-	-	46	7	6	TMT10plex	19979	Anterior gradient protein 2 homolog OS=Homo sapiens GN=AGR2 PE=1 SV=1
3466	2118	Q16890|TPD53_HUMAN	200	176.69	3398000	2987000	3404000	795500	738000	1026000	1	0.88	1	0.23	0.22	0.3	3263000	853200	1	0.26	-	-	-	-	-	-	25	6	5	TMT10plex	22449	Tumor protein D53 OS=Homo sapiens GN=TPD52L1 PE=1 SV=1
2382	1545	P45973|CBX5_HUMAN	59.34	176.54	9506000	9147000	9460000	3965000	2949000	5326000	1	0.96	1	0.42	0.31	0.56	9371000	4080000	1	0.44	-	-	-	-	-	-	42	9	8	Carbamidomethylation; TMT10plex	22225	Chromobox protein homolog 5 OS=Homo sapiens GN=CBX5 PE=1 SV=1
1976	1316	O00499|BIN1_HUMAN	114.18	175.12	346900	361600	383000	1099000	1197000	1784000	1	1.04	1.1	3.17	3.45	5.14	363800	1360000	1	3.74	-	-	-	-	-	-	16	10	7	Carbamidomethylation; TMT10plex	64699	Myc box-dependent-interacting protein 1 OS=Homo sapiens GN=BIN1 PE=1 SV=1
1169	1340	P52789|HXK2_HUMAN	40.38	174.96	249400	313600	273200	657500	904300	384100	1	1.26	1.1	2.64	3.63	1.54	278700	648600	1	2.33	-	-	-	-	-	-	5	14	4	Carbamidomethylation; TMT10plex	102380	Hexokinase-2 OS=Homo sapiens GN=HK2 PE=1 SV=2
1885	1404	Q8IX01|SUGP2_HUMAN	52.49	174.79	673200	914800	691900	2027000	2120000	906100	1	1.36	1.03	3.01	3.15	1.35	760000	1684000	1	2.22	-	-	-	-	-	-	8	11	8	Carbamidomethylation; TMT10plex	120207	SURP and G-patch domain-containing protein 2 OS=Homo sapiens GN=SUGP2 PE=1 SV=2
2094	1064	Q00059|TFAM_HUMAN	45.91	174.65	3400000	2223000	2986000	5730000	4967000	7842000	1	0.65	0.88	1.69	1.46	2.31	2869000	6179000	1	2.15	-	-	-	-	-	-	38	11	11	Carbamidomethylation; TMT10plex	29097	Transcription factor A mitochondrial OS=Homo sapiens GN=TFAM PE=1 SV=1
3082	1448	P04844|RPN2_HUMAN	28.44	174.43	1003000	1515000	1244000	2724000	3645000	1303000	1	1.51	1.24	2.72	3.64	1.3	1254000	2557000	1	2.04	-	-	-	-	-	-	16	10	9	TMT10plex	69284	Dolichyl-diphosphooligosaccharide--protein glycosyltransferase subunit 2 OS=Homo sapiens GN=RPN2 PE=1 SV=3
823	1599	Q92538|GBF1_HUMAN	29.29	174.06	462800	581100	458000	1085000	1504000	588900	1	1.26	0.99	2.34	3.25	1.27	500600	1059000	1	2.12	-	-	-	-	-	-	4	13	6	TMT10plex	206444	Golgi-specific brefeldin A-resistance guanine nucleotide exchange factor 1 OS=Homo sapiens GN=GBF1 PE=1 SV=2
845	962	P31947|1433S_HUMAN	40.66	173.97	4122000	1675000	2807000	1400000	1191000	1191000	1	0.41	0.68	0.34	0.29	0.29	2868000	1261000	1	0.44	-	-	-	-	-	-	32	14	6	Carbamidomethylation; TMT10plex	27774	14-3-3 protein sigma OS=Homo sapiens GN=SFN PE=1 SV=1
1949	1217	Q96AG4|LRC59_HUMAN	57.7	173.42	2938000	3324000	2564000	8861000	11810000	1846000	1	1.13	0.87	3.02	4.02	0.63	2942000	7506000	1	2.55	-	-	-	-	-	-	32	10	9	Carbamidomethylation; TMT10plex	34930	Leucine-rich repeat-containing protein 59 OS=Homo sapiens GN=LRRC59 PE=1 SV=1
1183	1479	P84098|RL19_HUMAN	111.71	172.86	3344000	2101000	2640000	7931000	7874000	8613000	1	0.63	0.79	2.37	2.35	2.58	2695000	8139000	1	3.02	-	-	-	-	-	-	37	10	9	TMT10plex	23466	60S ribosomal protein L19 OS=Homo sapiens GN=RPL19 PE=1 SV=1
3782	1579	P61587|RND3_HUMAN	150.51	172.67	767000	824900	810800	3300000	3049000	2563000	1	1.08	1.06	4.3	3.97	3.34	800900	2971000	1	3.71	-	-	-	-	-	-	31	7	7	Carbamidomethylation; TMT10plex	27368	Rho-related GTP-binding protein RhoE OS=Homo sapiens GN=RND3 PE=1 SV=1
1578	849	Q8N1F7|NUP93_HUMAN	35.67	171.71	919500	1129000	891200	2331000	3230000	1131000	1	1.23	0.97	2.53	3.51	1.23	979900	2231000	1	2.28	-	-	-	-	-	-	15	14	12	TMT10plex	93488	Nuclear pore complex protein Nup93 OS=Homo sapiens GN=NUP93 PE=1 SV=2
2327	1033	Q8NI36|WDR36_HUMAN	41.37	171.47	710300	637400	805600	1884000	2496000	610500	1	0.9	1.13	2.65	3.51	0.86	717800	1663000	1	2.32	-	-	-	-	-	-	12	12	10	Carbamidomethylation; TMT10plex	105322	WD repeat-containing protein 36 OS=Homo sapiens GN=WDR36 PE=1 SV=1
1741	1526	Q14019|COTL1_HUMAN	98.85	170.87	2303000	1561000	2271000	4885000	5146000	7471000	1	0.68	0.99	2.12	2.23	3.24	2045000	5834000	1	2.85	-	-	-	-	-	-	65	9	9	Carbamidomethylation; TMT10plex	15945	Coactosin-like protein OS=Homo sapiens GN=COTL1 PE=1 SV=3
1382	944	Q8N9T8|KRI1_HUMAN	35.55	170.82	876000	848000	861800	1764000	1471000	2214000	1	0.97	0.98	2.01	1.68	2.53	861900	1816000	1	2.11	-	-	-	-	-	-	18	13	9	Carbamidomethylation; TMT10plex	82598	Protein KRI1 homolog OS=Homo sapiens GN=KRI1 PE=1 SV=3
1853	873	P15121|ALDR_HUMAN	27.57	170.81	1551000	1468000	1462000	4081000	4688000	3543000	1	0.95	0.94	2.63	3.02	2.28	1494000	4104000	1	2.75	-	-	-	-	-	-	31	11	9	Carbamidomethylation; TMT10plex	35853	Aldose reductase OS=Homo sapiens GN=AKR1B1 PE=1 SV=3
1004	1866	P62805|H4_HUMAN	41.13	170.45	4202000	3738000	3893000	7083000	7277000	9390000	1	0.89	0.93	1.69	1.73	2.23	3945000	7917000	1	2.01	-	-	-	-	-	-	60	10	9	TMT10plex	11367	Histone H4 OS=Homo sapiens GN=HIST1H4A PE=1 SV=2
1805	993	Q86TI2|DPP9_HUMAN	38.79	170.43	1220000	1506000	1239000	2807000	3908000	2045000	1	1.23	1.02	2.3	3.2	1.68	1321000	2920000	1	2.21	-	-	-	-	-	-	12	11	10	TMT10plex	98263	Dipeptidyl peptidase 9 OS=Homo sapiens GN=DPP9 PE=1 SV=3
1189	2123	Q969H8|MYDGF_HUMAN	62.6	169.94	3770000	3849000	4030000	7269000	6746000	12610000	1	1.02	1.07	1.93	1.79	3.35	3883000	8876000	1	2.29	-	-	-	-	-	-	30	8	6	TMT10plex	18795	Myeloid-derived growth factor OS=Homo sapiens GN=MYDGF PE=1 SV=1
1458	1039	Q96C19|EFHD2_HUMAN	41.54	169.78	2276000	1661000	2085000	3851000	4092000	5267000	1	0.73	0.92	1.69	1.8	2.31	2007000	4403000	1	2.19	-	-	-	-	-	-	39	12	11	TMT10plex	26697	EF-hand domain-containing protein D2 OS=Homo sapiens GN=EFHD2 PE=1 SV=1
1940	1462	P48594|SPB4_HUMAN	73.51	169.56	754700	822700	826100	1818000	1965000	2007000	1	1.09	1.09	2.41	2.6	2.66	801100	1930000	1	2.41	-	-	-	-	-	-	16	10	7	Carbamidomethylation; TMT10plex	44854	Serpin B4 OS=Homo sapiens GN=SERPINB4 PE=1 SV=2
1645	1229	P10636|TAU_HUMAN	57.42	169.47	2956000	2769000	3083000	1161000	1072000	1326000	1	0.94	1.04	0.39	0.36	0.45	2936000	1186000	1	0.4	-	-	-	-	-	-	15	10	9	TMT10plex	78928	Microtubule-associated protein tau OS=Homo sapiens GN=MAPT PE=1 SV=5
2937	1331	P07602|SAP_HUMAN	36.33	169.4	615700	634100	687100	1501000	1437000	1062000	1	1.03	1.12	2.44	2.33	1.73	645600	1333000	1	2.07	-	-	-	-	-	-	15	9	7	Carbamidomethylation; TMT10plex	58113	Prosaposin OS=Homo sapiens GN=PSAP PE=1 SV=2
2646	1129	Q8N3F8|MILK1_HUMAN	51.14	169.16	468500	534300	494800	1112000	1056000	1528000	1	1.14	1.06	2.37	2.25	3.26	499200	1232000	1	2.47	-	-	-	-	-	-	10	10	7	TMT10plex	93441	MICAL-like protein 1 OS=Homo sapiens GN=MICALL1 PE=1 SV=2
2459	1360	Q9BZQ8|NIBAN_HUMAN	38.76	169.01	565500	575800	639700	1525000	2136000	761100	1	1.02	1.13	2.7	3.78	1.35	593600	1474000	1	2.48	-	-	-	-	-	-	13	11	7	Carbamidomethylation; TMT10plex	103135	Protein Niban OS=Homo sapiens GN=FAM129A PE=1 SV=1
2256	1504	O75694|NU155_HUMAN	48.2	168.93	405400	497000	410000	1009000	1315000	587300	1	1.23	1.01	2.49	3.24	1.45	437500	970400	1	2.22	-	-	-	-	-	-	5	8	7	Carbamidomethylation; TMT10plex	155199	Nuclear pore complex protein Nup155 OS=Homo sapiens GN=NUP155 PE=1 SV=1
2098	1738	P61916|NPC2_HUMAN	54.62	168.31	2594000	2818000	2852000	7406000	6338000	5615000	1	1.09	1.1	2.85	2.44	2.16	2755000	6453000	1	2.34	-	-	-	-	-	-	54	11	11	Carbamidomethylation; TMT10plex	16570	Epididymal secretory protein E1 OS=Homo sapiens GN=NPC2 PE=1 SV=1
1839	1210	Q9Y305|ACOT9_HUMAN	43.6	168.23	1009000	1215000	1050000	2749000	2813000	1415000	1	1.2	1.04	2.72	2.79	1.4	1092000	2326000	1	2.13	-	-	-	-	-	-	21	9	8	Carbamidomethylation; TMT10plex	49902	Acyl-coenzyme A thioesterase 9 mitochondrial OS=Homo sapiens GN=ACOT9 PE=1 SV=2
1790	1000	Q99700|ATX2_HUMAN	33.64	167.45	394300	390500	436700	865500	816600	884500	1	0.99	1.11	2.2	2.07	2.24	407200	855500	1	2.1	-	-	-	-	-	-	12	10	10	Carbamidomethylation; TMT10plex	140283	Ataxin-2 OS=Homo sapiens GN=ATXN2 PE=1 SV=2
3050	2397	P49593|PPM1F_HUMAN	38.14	167.16	630600	682400	693000	1263000	1379000	1463000	1	1.08	1.1	2	2.19	2.32	668600	1369000	1	2.05	-	-	-	-	-	-	13	4	4	TMT10plex	49831	Protein phosphatase 1F OS=Homo sapiens GN=PPM1F PE=1 SV=3
1556	1973	P19823|ITIH2_HUMAN	69.62	166.83	2500000	2680000	3220000	1228000	1095000	996400	1	1.07	1.29	0.49	0.44	0.4	2800000	1106000	1	0.4	-	-	-	-	-	-	6	9	5	TMT10plex	106463	Inter-alpha-trypsin inhibitor heavy chain H2 OS=Homo sapiens GN=ITIH2 PE=1 SV=2
1689	1361	Q5BKZ1|ZN326_HUMAN	51.25	165.9	890100	937300	934500	1869000	1643000	3029000	1	1.05	1.05	2.1	1.85	3.4	920600	2181000	1	2.37	-	-	-	-	-	-	16	11	9	Carbamidomethylation; TMT10plex	65654	DBIRD complex subunit ZNF326 OS=Homo sapiens GN=ZNF326 PE=1 SV=2
2147	1402	P12532|KCRU_HUMAN	44.14	165.89	3682000	3015000	3228000	1507000	1521000	1063000	1	0.82	0.88	0.41	0.41	0.29	3308000	1364000	1	0.41	-	-	-	-	-	-	19	10	8	TMT10plex	47037	Creatine kinase U-type mitochondrial OS=Homo sapiens GN=CKMT1A PE=1 SV=1
1744	1893	P62750|RL23A_HUMAN	67.04	165.58	2794000	1822000	2218000	5026000	4955000	6945000	1	0.65	0.79	1.8	1.77	2.49	2278000	5642000	1	2.48	-	-	-	-	-	-	45	9	8	TMT10plex	17695	60S ribosomal protein L23a OS=Homo sapiens GN=RPL23A PE=1 SV=1
1411	1469	A1X283|SPD2B_HUMAN	43.18	165.49	885100	1039000	920300	2242000	2500000	1525000	1	1.17	1.04	2.53	2.82	1.72	948100	2089000	1	2.2	-	-	-	-	-	-	10	11	8	TMT10plex	101579	SH3 and PX domain-containing protein 2B OS=Homo sapiens GN=SH3PXD2B PE=1 SV=3
1335	1696	P61313|RL15_HUMAN	132.45	165.27	3197000	3892000	3187000	12130000	14490000	12020000	1	1.22	1	3.79	4.53	3.76	3426000	12880000	1	3.76	-	-	-	-	-	-	37	8	8	TMT10plex	24146	60S ribosomal protein L15 OS=Homo sapiens GN=RPL15 PE=1 SV=2
3148	1465	Q9Y5M8|SRPRB_HUMAN	43.97	165.19	455500	669200	466700	1161000	1556000	816100	1	1.47	1.02	2.55	3.42	1.79	530500	1178000	1	2.22	-	-	-	-	-	-	28	7	6	Carbamidomethylation; TMT10plex	29702	Signal recognition particle receptor subunit beta OS=Homo sapiens GN=SRPRB PE=1 SV=3
1533	1090	P09543|CN37_HUMAN	49.95	165.17	785600	1014000	881000	2312000	2797000	1454000	1	1.29	1.12	2.94	3.56	1.85	893500	2187000	1	2.45	-	-	-	-	-	-	23	12	9	Carbamidomethylation; TMT10plex	47579	2' 3'-cyclic-nucleotide 3'-phosphodiesterase OS=Homo sapiens GN=CNP PE=1 SV=2
2529	969	Q9BYG5|PAR6B_HUMAN	43.23	165.16	1993000	1954000	2017000	883100	829600	773800	1	0.98	1.01	0.44	0.42	0.39	1988000	828900	1	0.42	-	-	-	-	-	-	28	11	8	Carbamidomethylation; TMT10plex	41182	Partitioning defective 6 homolog beta OS=Homo sapiens GN=PARD6B PE=1 SV=1
2333	1564	Q9UI08|EVL_HUMAN	62.41	165.13	1224000	1174000	1244000	510300	445200	465200	1	0.96	1.02	0.42	0.36	0.38	1214000	473600	1	0.39	-	-	-	-	-	-	29	11	9	TMT10plex	44620	Ena/VASP-like protein OS=Homo sapiens GN=EVL PE=1 SV=2
4363	2025	P35613|BASI_HUMAN	56.93	165.06	509900	806000	685600	1971000	2398000	651800	1	1.58	1.34	3.87	4.7	1.28	667200	1674000	1	2.51	-	-	-	-	-	-	18	5	5	Carbamidomethylation; TMT10plex	42200	Basigin OS=Homo sapiens GN=BSG PE=1 SV=2
2595	988	Q03701|CEBPZ_HUMAN	58.78	164.95	838300	1129000	852000	2508000	2911000	1962000	1	1.35	1.02	2.99	3.47	2.34	939900	2461000	1	2.62	-	-	-	-	-	-	13	12	10	Carbamidomethylation; TMT10plex	120974	CCAAT/enhancer-binding protein zeta OS=Homo sapiens GN=CEBPZ PE=1 SV=3
960	1105	Q00325|MPCP_HUMAN	54.56	164.87	3159000	6102000	2922000	12600000	19570000	2599000	1	1.93	0.92	3.99	6.19	0.82	4061000	11590000	1	2.85	-	-	-	-	-	-	27	15	14	Carbamidomethylation; TMT10plex	40095	Phosphate carrier protein mitochondrial OS=Homo sapiens GN=SLC25A3 PE=1 SV=2
2429	1825	O15118|NPC1_HUMAN	107.66	163.99	651900	740000	635500	2216000	3207000	1263000	1	1.14	0.97	3.4	4.92	1.94	675800	2229000	1	3.3	-	-	-	-	-	-	5	8	7	Carbamidomethylation; TMT10plex	142166	Niemann-Pick C1 protein OS=Homo sapiens GN=NPC1 PE=1 SV=2
4568	1506	Q53GQ0|DHB12_HUMAN	85.32	163.8	634500	841600	667500	2181000	3232000	1044000	1	1.33	1.05	3.44	5.09	1.65	714600	2152000	1	3.01	-	-	-	-	-	-	27	7	6	Carbamidomethylation; TMT10plex	34324	Very-long-chain 3-oxoacyl-CoA reductase OS=Homo sapiens GN=HSD17B12 PE=1 SV=2
2747	1403	Q9H6F5|CCD86_HUMAN	43.07	163.76	1261000	1361000	1284000	2493000	2417000	3464000	1	1.08	1.02	1.98	1.92	2.75	1302000	2791000	1	2.14	-	-	-	-	-	-	30	9	7	TMT10plex	40236	Coiled-coil domain-containing protein 86 OS=Homo sapiens GN=CCDC86 PE=1 SV=1
3845	2438	P37840|SYUA_HUMAN	80.08	162.9	330100	440600	368700	933600	1064000	1584000	1	1.33	1.12	2.83	3.23	4.8	379800	1194000	1	3.14	-	-	-	-	-	-	23	7	4	TMT10plex	14460	Alpha-synuclein OS=Homo sapiens GN=SNCA PE=1 SV=1
2211	1065	Q00537|CDK17_HUMAN	30.23	162.78	439400	507300	533600	1128000	1318000	689300	1	1.15	1.21	2.57	3	1.57	493400	1045000	1	2.12	-	-	-	-	-	-	17	13	7	TMT10plex	59582	Cyclin-dependent kinase 17 OS=Homo sapiens GN=CDK17 PE=1 SV=2
1265	1413	Q7L1Q6|BZW1_HUMAN	37.54	162.55	2136000	2502000	2178000	4947000	6731000	2445000	1	1.17	1.02	2.32	3.15	1.14	2272000	4708000	1	2.07	-	-	-	-	-	-	15	11	8	Carbamidomethylation; TMT10plex	48043	Basic leucine zipper and W2 domain-containing protein 1 OS=Homo sapiens GN=BZW1 PE=1 SV=1
1668	1512	Q96QK1|VPS35_HUMAN	23.52	162.43	350900	497700	376000	941400	1440000	229400	1	1.42	1.07	2.68	4.1	0.65	408200	870100	1	2.13	-	-	-	-	-	-	11	13	7	Carbamidomethylation; TMT10plex	91707	Vacuolar protein sorting-associated protein 35 OS=Homo sapiens GN=VPS35 PE=1 SV=2
2241	2094	P63000|RAC1_HUMAN	51.05	162.28	840900	930400	765600	1764000	3576000	1129000	1	1.11	0.91	2.1	4.25	1.34	845600	2156000	1	2.55	-	-	-	-	-	-	17	7	5	Carbamidomethylation; TMT10plex	21450	Ras-related C3 botulinum toxin substrate 1 OS=Homo sapiens GN=RAC1 PE=1 SV=1
1344	2623	Q9Y6U3|ADSV_HUMAN	28.38	162.15	389600	410600	380000	861300	1115000	628900	1	1.05	0.98	2.21	2.86	1.61	393400	868200	1	2.21	-	-	-	-	-	-	6	9	5	TMT10plex	80489	Adseverin OS=Homo sapiens GN=SCIN PE=1 SV=4
2639	1297	Q8N392|RHG18_HUMAN	103.06	162.01	478600	544200	483600	1720000	2470000	1117000	1	1.14	1.01	3.59	5.16	2.33	502100	1769000	1	3.52	-	-	-	-	-	-	12	10	8	Carbamidomethylation; TMT10plex	74977	Rho GTPase-activating protein 18 OS=Homo sapiens GN=ARHGAP18 PE=1 SV=3
2088	2312	P61224|RAP1B_HUMAN	37.54	161.77	732900	1005000	848100	1638000	1975000	1738000	1	1.37	1.16	2.23	2.69	2.37	862100	1783000	1	2.07	-	-	-	-	-	-	21	8	3	Carbamidomethylation; TMT10plex	20825	Ras-related protein Rap-1b OS=Homo sapiens GN=RAP1B PE=1 SV=1
2220	1528	O75477|ERLN1_HUMAN	35.76	161.72	468500	625900	529100	1229000	1703000	765500	1	1.34	1.13	2.62	3.64	1.63	541200	1233000	1	2.28	-	-	-	-	-	-	12	9	4	TMT10plex	38926	Erlin-1 OS=Homo sapiens GN=ERLIN1 PE=1 SV=1
1856	1355	Q8IXB1|DJC10_HUMAN	44.12	161.53	483700	602000	517400	1265000	1416000	890100	1	1.24	1.07	2.61	2.93	1.84	534400	1190000	1	2.23	-	-	-	-	-	-	11	12	8	TMT10plex	91080	DnaJ homolog subfamily C member 10 OS=Homo sapiens GN=DNAJC10 PE=1 SV=2
2404	1140	O00541|PESC_HUMAN	55.35	161.29	1009000	1182000	902200	2786000	3734000	1134000	1	1.17	0.89	2.76	3.7	1.12	1031000	2551000	1	2.47	-	-	-	-	-	-	18	12	10	TMT10plex	68003	Pescadillo homolog OS=Homo sapiens GN=PES1 PE=1 SV=1
5910	2200	Q92979|NEP1_HUMAN	69	161.21	327600	324500	238700	885500	906800	679600	1	0.99	0.73	2.7	2.77	2.07	297000	824000	1	2.77	-	-	-	-	-	-	26	5	4	Carbamidomethylation; TMT10plex	26720	Ribosomal RNA small subunit methyltransferase NEP1 OS=Homo sapiens GN=EMG1 PE=1 SV=4
2278	1581	O43847|NRDC_HUMAN	39.53	160.77	304300	494800	269300	778800	1276000	306000	1	1.63	0.88	2.56	4.19	1.01	356100	786900	1	2.21	-	-	-	-	-	-	8	8	8	Carbamidomethylation; TMT10plex	131571	Nardilysin OS=Homo sapiens GN=NRDC PE=1 SV=2
1534	1192	P28482|MK01_HUMAN	36.53	160.39	742500	824400	716800	1641000	2378000	1287000	1	1.11	0.97	2.21	3.2	1.73	761200	1769000	1	2.32	-	-	-	-	-	-	12	10	5	TMT10plex	41390	Mitogen-activated protein kinase 1 OS=Homo sapiens GN=MAPK1 PE=1 SV=3
2835	2300	Q6UVK1|CSPG4_HUMAN	42.82	160.03	220300	221700	230600	484600	435900	494200	1	1.01	1.05	2.2	1.98	2.24	224200	471600	1	2.1	-	-	-	-	-	-	3	8	4	Carbamidomethylation; TMT10plex	250534	Chondroitin sulfate proteoglycan 4 OS=Homo sapiens GN=CSPG4 PE=1 SV=2
1397	1113	P36507|MP2K2_HUMAN	34.65	159.92	603900	684200	570200	1412000	1631000	1030000	1	1.13	0.94	2.34	2.7	1.71	619400	1358000	1	2.19	-	-	-	-	-	-	8	9	4	Carbamidomethylation; TMT10plex	44424	Dual specificity mitogen-activated protein kinase kinase 2 OS=Homo sapiens GN=MAP2K2 PE=1 SV=1
374	1612	Q16352|AINX_HUMAN	47.02	159.82	422800	387300	406900	1348000	1019000	1250000	1	0.92	0.96	3.19	2.41	2.96	405700	1206000	1	2.97	-	-	-	-	-	-	5	12	3	TMT10plex	55391	Alpha-internexin OS=Homo sapiens GN=INA PE=1 SV=2
3228	2035	Q07812|BAX_HUMAN	44.19	159.61	314300	529400	385000	898800	1524000	575400	1	1.68	1.22	2.86	4.85	1.83	409600	999300	1	2.44	-	-	-	-	-	-	26	7	5	TMT10plex	21184	Apoptosis regulator BAX OS=Homo sapiens GN=BAX PE=1 SV=1
3260	2026	P08648|ITA5_HUMAN	46.28	157.92	713300	793800	715600	1651000	1690000	1216000	1	1.11	1	2.31	2.37	1.71	740900	1519000	1	2.05	-	-	-	-	-	-	5	6	5	Carbamidomethylation; TMT10plex	114536	Integrin alpha-5 OS=Homo sapiens GN=ITGA5 PE=1 SV=2
2366	1302	Q9BVP2|GNL3_HUMAN	30.73	157.36	636900	697700	701400	1810000	1386000	1057000	1	1.1	1.1	2.84	2.18	1.66	678700	1418000	1	2.09	-	-	-	-	-	-	14	13	8	Carbamidomethylation; TMT10plex	61993	Guanine nucleotide-binding protein-like 3 OS=Homo sapiens GN=GNL3 PE=1 SV=2
2396	1079	Q70UQ0|IKIP_HUMAN	59.49	157.09	1084000	1098000	1242000	3305000	2963000	2979000	1	1.01	1.15	3.05	2.73	2.75	1141000	3082000	1	2.7	-	-	-	-	-	-	25	11	9	TMT10plex	39309	Inhibitor of nuclear factor kappa-B kinase-interacting protein OS=Homo sapiens GN=IKBIP PE=1 SV=1
2401	1388	Q96CN7|ISOC1_HUMAN	23.5	156.58	3504000	4247000	3338000	1918000	2200000	1139000	1	1.21	0.95	0.55	0.63	0.32	3696000	1752000	1	0.47	-	-	-	-	-	-	27	9	7	TMT10plex	32237	Isochorismatase domain-containing protein 1 OS=Homo sapiens GN=ISOC1 PE=1 SV=3
953	2072	Q6KB66|K2C80_HUMAN	40.48	156.43	2139000	2259000	2140000	822700	741200	533800	1	1.06	1	0.38	0.35	0.25	2180000	699200	1	0.32	-	-	-	-	-	-	8	7	4	Carbamidomethylation; TMT10plex	50525	Keratin type II cytoskeletal 80 OS=Homo sapiens GN=KRT80 PE=1 SV=2
3283	2117	Q8N3U4|STAG2_HUMAN	38.89	155.82	233100	414200	195200	608400	880100	264700	1	1.78	0.84	2.61	3.78	1.14	280800	584400	1	2.08	-	-	-	-	-	-	4	7	4	Carbamidomethylation; TMT10plex	141326	Cohesin subunit SA-2 OS=Homo sapiens GN=STAG2 PE=1 SV=3
3992	1747	P98082|DAB2_HUMAN	79.19	155.39	260700	285700	308800	859900	795000	1043000	1	1.1	1.18	3.3	3.05	4	285000	899400	1	3.16	-	-	-	-	-	-	9	6	6	Carbamidomethylation; TMT10plex	82448	Disabled homolog 2 OS=Homo sapiens GN=DAB2 PE=1 SV=3
1633	1383	P62269|RS18_HUMAN	42.54	155.05	1933000	1777000	1834000	3379000	3750000	5667000	1	0.92	0.95	1.75	1.94	2.93	1848000	4265000	1	2.31	-	-	-	-	-	-	46	12	10	TMT10plex	17719	40S ribosomal protein S18 OS=Homo sapiens GN=RPS18 PE=1 SV=3
2896	1653	Q15642|CIP4_HUMAN	41.69	154.89	385400	411400	311100	897600	1187000	506600	1	1.07	0.81	2.33	3.08	1.31	369300	863700	1	2.34	-	-	-	-	-	-	13	7	7	Carbamidomethylation; TMT10plex	68352	Cdc42-interacting protein 4 OS=Homo sapiens GN=TRIP10 PE=1 SV=3
2233	1264	Q13557|KCC2D_HUMAN	40.3	154.8	232200	241000	231900	627900	843100	366700	1	1.04	1	2.7	3.63	1.58	235000	612600	1	2.61	-	-	-	-	-	-	5	9	3	Carbamidomethylation; TMT10plex	56369	Calcium/calmodulin-dependent protein kinase type II subunit delta OS=Homo sapiens GN=CAMK2D PE=1 SV=3
2196	1170	Q13418|ILK_HUMAN	31.95	154.66	1085000	1269000	1246000	2731000	3429000	1890000	1	1.17	1.15	2.52	3.16	1.74	1200000	2683000	1	2.24	-	-	-	-	-	-	21	11	10	Carbamidomethylation; TMT10plex	51419	Integrin-linked protein kinase OS=Homo sapiens GN=ILK PE=1 SV=2
6632	2855	Q9Y394|DHRS7_HUMAN	69.85	154.62	200000	329700	196600	612900	1316000	317600	1	1.65	0.98	3.06	6.58	1.59	242100	748800	1	3.09	-	-	-	-	-	-	12	4	4	TMT10plex	38299	Dehydrogenase/reductase SDR family member 7 OS=Homo sapiens GN=DHRS7 PE=1 SV=1
1692	1456	O43823|AKAP8_HUMAN	39.19	154.6	543900	712400	634600	1391000	1447000	1495000	1	1.31	1.17	2.56	2.66	2.75	630300	1445000	1	2.29	-	-	-	-	-	-	21	10	9	Carbamidomethylation; TMT10plex	76108	A-kinase anchor protein 8 OS=Homo sapiens GN=AKAP8 PE=1 SV=1
1194	2883	P17096|HMGA1_HUMAN	150.51	154.59	2073000	1690000	2301000	7440000	6185000	14550000	1	0.82	1.11	3.59	2.98	7.02	2021000	9391000	1	4.65	-	-	-	-	-	-	39	9	9	TMT10plex	11676	High mobility group protein HMG-I/HMG-Y OS=Homo sapiens GN=HMGA1 PE=1 SV=3
666	1518	Q14573|ITPR3_HUMAN	25.31	154.54	222200	263500	229300	524300	670000	287400	1	1.19	1.03	2.36	3.01	1.29	238300	493900	1	2.07	-	-	-	-	-	-	3	17	7	Carbamidomethylation; TMT10plex	304105	Inositol 1 4 5-trisphosphate receptor type 3 OS=Homo sapiens GN=ITPR3 PE=1 SV=2
2981	1194	Q16831|UPP1_HUMAN	132.66	154.4	640400	676100	622500	2819000	4503000	1486000	1	1.06	0.97	4.4	7.03	2.32	646400	2936000	1	4.54	-	-	-	-	-	-	32	10	9	Carbamidomethylation; TMT10plex	33934	Uridine phosphorylase 1 OS=Homo sapiens GN=UPP1 PE=1 SV=1
3168	1559	Q5JVS0|HABP4_HUMAN	53.67	154.39	305300	325400	353200	605100	604300	1089000	1	1.07	1.16	1.98	1.98	3.57	328000	766000	1	2.34	-	-	-	-	-	-	25	8	7	Carbamidomethylation; TMT10plex	45785	Intracellular hyaluronan-binding protein 4 OS=Homo sapiens GN=HABP4 PE=1 SV=1
3801	1150	Q9NZN4|EHD2_HUMAN	27.84	154.34	348400	367600	337900	717600	852000	551500	1	1.06	0.97	2.06	2.45	1.58	351300	707000	1	2.01	-	-	-	-	-	-	9	10	5	TMT10plex	61162	EH domain-containing protein 2 OS=Homo sapiens GN=EHD2 PE=1 SV=2
3189	1799	Q9H3N1|TMX1_HUMAN	35.57	154.26	718400	1305000	717200	1876000	2550000	1061000	1	1.82	1	2.61	3.55	1.48	913500	1829000	1	2	-	-	-	-	-	-	24	7	7	Carbamidomethylation; TMT10plex	31791	Thioredoxin-related transmembrane protein 1 OS=Homo sapiens GN=TMX1 PE=1 SV=1
3250	1522	O00584|RNT2_HUMAN	40.84	154.22	1964000	1884000	2085000	948600	859800	790900	1	0.96	1.06	0.48	0.44	0.4	1978000	866400	1	0.44	-	-	-	-	-	-	35	11	9	Carbamidomethylation; TMT10plex	29481	Ribonuclease T2 OS=Homo sapiens GN=RNASET2 PE=1 SV=2
3198	1874	Q13951|PEBB_HUMAN	58.74	154.05	1913000	1829000	1904000	3924000	3954000	4207000	1	0.96	1	2.05	2.07	2.2	1882000	4028000	1	2.14	-	-	-	-	-	-	27	6	5	TMT10plex	21508	Core-binding factor subunit beta OS=Homo sapiens GN=CBFB PE=1 SV=2
2096	1631	P62277|RS13_HUMAN	86.42	153.98	2839000	3249000	3008000	8289000	7291000	12750000	1	1.14	1.06	2.92	2.57	4.49	3032000	9444000	1	3.11	-	-	-	-	-	-	50	9	9	TMT10plex	17222	40S ribosomal protein S13 OS=Homo sapiens GN=RPS13 PE=1 SV=2
3426	1412	Q6PIU2|NCEH1_HUMAN	32.22	153.2	385700	493300	385100	946400	1117000	525100	1	1.28	1	2.45	2.9	1.36	421400	862800	1	2.05	-	-	-	-	-	-	19	8	7	TMT10plex	45808	Neutral cholesterol ester hydrolase 1 OS=Homo sapiens GN=NCEH1 PE=1 SV=3
3047	1371	Q15042|RB3GP_HUMAN	37.74	153.04	620500	848000	685000	1644000	2383000	744500	1	1.37	1.1	2.65	3.84	1.2	717800	1590000	1	2.22	-	-	-	-	-	-	10	11	8	Carbamidomethylation; TMT10plex	110524	Rab3 GTPase-activating protein catalytic subunit OS=Homo sapiens GN=RAB3GAP1 PE=1 SV=3
1700	1839	Q9H583|HEAT1_HUMAN	36.47	152.85	321400	401400	334600	761900	1088000	477500	1	1.25	1.04	2.37	3.38	1.49	352500	775700	1	2.2	-	-	-	-	-	-	3	11	6	Carbamidomethylation; TMT10plex	242368	HEAT repeat-containing protein 1 OS=Homo sapiens GN=HEATR1 PE=1 SV=3
2462	1232	P04424|ARLY_HUMAN	28.41	152.15	297700	347600	296700	609400	794600	486200	1	1.17	1	2.05	2.67	1.63	314000	630100	1	2.01	-	-	-	-	-	-	7	10	3	TMT10plex	51658	Argininosuccinate lyase OS=Homo sapiens GN=ASL PE=1 SV=4
1718	1756	Q96JJ7|TMX3_HUMAN	50.14	151.58	373000	424000	371200	1215000	1490000	716300	1	1.14	1	3.26	4	1.92	389400	1141000	1	2.93	-	-	-	-	-	-	7	8	4	TMT10plex	51872	Protein disulfide-isomerase TMX3 OS=Homo sapiens GN=TMX3 PE=1 SV=2
4497	2281	Q9UGV2|NDRG3_HUMAN	71.17	151.48	423100	542100	436200	1093000	1438000	744800	1	1.28	1.03	2.58	3.4	1.76	467100	1092000	1	2.34	-	-	-	-	-	-	14	5	5	Carbamidomethylation; TMT10plex	41409	Protein NDRG3 OS=Homo sapiens GN=NDRG3 PE=1 SV=2
2625	1676	Q9Y2L1|RRP44_HUMAN	27.16	150.94	379300	499100	323100	747700	1101000	570700	1	1.32	0.85	1.97	2.9	1.5	400500	806500	1	2.01	-	-	-	-	-	-	7	10	6	Carbamidomethylation; TMT10plex	109003	Exosome complex exonuclease RRP44 OS=Homo sapiens GN=DIS3 PE=1 SV=2
4166	1881	P46734|MP2K3_HUMAN	30.86	150.7	175700	213300	190100	389100	534800	243400	1	1.21	1.08	2.21	3.04	1.38	193000	389100	1	2.02	-	-	-	-	-	-	11	7	3	Carbamidomethylation; TMT10plex	39318	Dual specificity mitogen-activated protein kinase kinase 3 OS=Homo sapiens GN=MAP2K3 PE=1 SV=2
4227	1578	O14737|PDCD5_HUMAN	39.3	150.58	1090000	855400	1055000	1629000	1776000	3014000	1	0.79	0.97	1.49	1.63	2.77	1000000	2139000	1	2.14	-	-	-	-	-	-	59	9	8	TMT10plex	14285	Programmed cell death protein 5 OS=Homo sapiens GN=PDCD5 PE=1 SV=3
3276	1714	O94855|SC24D_HUMAN	40.15	150	302200	339500	240800	674200	903400	357800	1	1.12	0.8	2.23	2.99	1.18	294100	645100	1	2.19	-	-	-	-	-	-	6	7	5	TMT10plex	113010	Protein transport protein Sec24D OS=Homo sapiens GN=SEC24D PE=1 SV=2
827	2519	O95602|RPA1_HUMAN	40.94	149.65	176300	222700	167900	445100	581000	238000	1	1.26	0.95	2.53	3.3	1.35	188900	421400	1	2.23	-	-	-	-	-	-	4	13	6	TMT10plex	194810	DNA-directed RNA polymerase I subunit RPA1 OS=Homo sapiens GN=POLR1A PE=1 SV=2
4793	1665	Q14192|FHL2_HUMAN	41.32	149.6	530900	605800	578900	935200	1011000	1550000	1	1.14	1.09	1.76	1.9	2.92	571900	1165000	1	2.04	-	-	-	-	-	-	26	7	6	Carbamidomethylation; TMT10plex	32193	Four and a half LIM domains protein 2 OS=Homo sapiens GN=FHL2 PE=1 SV=3
1355	1582	P01023|A2MG_HUMAN	33.02	149.47	5008000	6719000	5660000	2475000	2438000	2194000	1	1.34	1.13	0.49	0.49	0.44	5796000	2369000	1	0.41	-	-	-	-	-	-	3	12	6	TMT10plex	163290	Alpha-2-macroglobulin OS=Homo sapiens GN=A2M PE=1 SV=3
5620	2844	Q6NW29|RWDD4_HUMAN	44.28	148.81	836300	792300	795100	1177000	1315000	2478000	1	0.95	0.95	1.41	1.57	2.96	807900	1657000	1	2.05	-	-	-	-	-	-	22	5	5	TMT10plex	21251	RWD domain-containing protein 4 OS=Homo sapiens GN=RWDD4 PE=1 SV=3
3242	3114	Q9NP97|DLRB1_HUMAN	65.06	148.43	445000	439300	483900	765300	913200	1563000	1	0.99	1.09	1.72	2.05	3.51	456100	1080000	1	2.37	-	-	-	-	-	-	51	5	3	TMT10plex	10922	Dynein light chain roadblock-type 1 OS=Homo sapiens GN=DYNLRB1 PE=1 SV=3
1685	2266	Q96KR1|ZFR_HUMAN	30.38	148.22	238900	321300	226100	578800	674800	338900	1	1.35	0.95	2.42	2.82	1.42	262100	530800	1	2.03	-	-	-	-	-	-	4	9	4	TMT10plex	117012	Zinc finger RNA-binding protein OS=Homo sapiens GN=ZFR PE=1 SV=2
3076	3889	Q68E01|INT3_HUMAN	23.03	148.02	76940	129100	70660	197900	322100	130900	1	1.68	0.92	2.57	4.19	1.7	92240	217000	1	2.35	-	-	-	-	-	-	4	6	3	TMT10plex	118070	Integrator complex subunit 3 OS=Homo sapiens GN=INTS3 PE=1 SV=1
4410	1774	Q9Y5X1|SNX9_HUMAN	57.53	147.86	384400	431900	467300	1164000	1267000	805500	1	1.12	1.22	3.03	3.29	2.1	427900	1079000	1	2.52	-	-	-	-	-	-	12	7	7	Carbamidomethylation; TMT10plex	66592	Sorting nexin-9 OS=Homo sapiens GN=SNX9 PE=1 SV=1
2992	1556	P62244|RS15A_HUMAN	42.6	147.76	1152000	1368000	1155000	2177000	2989000	3682000	1	1.19	1	1.89	2.59	3.2	1225000	2949000	1	2.41	-	-	-	-	-	-	35	9	5	TMT10plex	14840	40S ribosomal protein S15a OS=Homo sapiens GN=RPS15A PE=1 SV=2
3345	2539	P62906|RL10A_HUMAN	43.38	147.45	222100	365600	251000	589300	825500	455800	1	1.65	1.13	2.65	3.72	2.05	279600	623600	1	2.23	-	-	-	-	-	-	14	4	3	TMT10plex	24831	60S ribosomal protein L10a OS=Homo sapiens GN=RPL10A PE=1 SV=2
2407	1700	Q9NZ01|TECR_HUMAN	35.02	147.45	684500	1200000	750200	1882000	2955000	766100	1	1.75	1.1	2.75	4.32	1.12	878200	1868000	1	2.13	-	-	-	-	-	-	25	10	8	Carbamidomethylation; TMT10plex	36034	Very-long-chain enoyl-CoA reductase OS=Homo sapiens GN=TECR PE=1 SV=1
1634	1943	Q9H444|CHM4B_HUMAN	51.14	146.9	2162000	997000	1422000	2703000	2730000	4388000	1	0.46	0.66	1.25	1.26	2.03	1527000	3273000	1	2.14	-	-	-	-	-	-	22	7	5	TMT10plex	24950	Charged multivesicular body protein 4b OS=Homo sapiens GN=CHMP4B PE=1 SV=1
2982	1384	P05121|PAI1_HUMAN	30.87	146.73	437900	489400	463700	1234000	1255000	1336000	1	1.12	1.06	2.82	2.86	3.05	463700	1275000	1	2.75	-	-	-	-	-	-	19	9	7	TMT10plex	45060	Plasminogen activator inhibitor 1 OS=Homo sapiens GN=SERPINE1 PE=1 SV=1
2007	1594	Q96P70|IPO9_HUMAN	39.39	146.66	827500	1063000	862200	1957000	3199000	1229000	1	1.28	1.04	2.36	3.87	1.49	917700	2128000	1	2.32	-	-	-	-	-	-	8	11	9	Carbamidomethylation; TMT10plex	115963	Importin-9 OS=Homo sapiens GN=IPO9 PE=1 SV=3
1800	1668	P19174|PLCG1_HUMAN	27.43	145.9	462400	586400	444400	937100	1276000	798900	1	1.27	0.96	2.03	2.76	1.73	497700	1004000	1	2.02	-	-	-	-	-	-	6	12	6	Carbamidomethylation; TMT10plex	148532	1-phosphatidylinositol 4 5-bisphosphate phosphodiesterase gamma-1 OS=Homo sapiens GN=PLCG1 PE=1 SV=1
4240	1836	O00560|SDCB1_HUMAN	38.59	143.01	200500	208900	241300	536300	555700	461400	1	1.04	1.2	2.67	2.77	2.3	216900	517800	1	2.39	-	-	-	-	-	-	27	9	6	TMT10plex	32444	Syntenin-1 OS=Homo sapiens GN=SDCBP PE=1 SV=1
4229	2060	Q15645|PCH2_HUMAN	32.91	142.96	484100	449500	475900	1014000	1277000	566900	1	0.93	0.98	2.1	2.64	1.17	469800	952900	1	2.03	-	-	-	-	-	-	12	5	5	TMT10plex	48551	Pachytene checkpoint protein 2 homolog OS=Homo sapiens GN=TRIP13 PE=1 SV=2
3700	1824	Q9HCH5|SYTL2_HUMAN	41.25	142.62	1150000	1341000	1164000	564900	485000	531300	1	1.17	1.01	0.49	0.42	0.46	1219000	527100	1	0.43	-	-	-	-	-	-	9	8	6	Carbamidomethylation; TMT10plex	104930	Synaptotagmin-like protein 2 OS=Homo sapiens GN=SYTL2 PE=1 SV=3
2022	2104	Q9H6R4|NOL6_HUMAN	35.64	142.16	723400	1095000	767200	2062000	2709000	724200	1	1.51	1.06	2.85	3.75	1	861900	1832000	1	2.13	-	-	-	-	-	-	6	10	5	Carbamidomethylation; TMT10plex	127593	Nucleolar protein 6 OS=Homo sapiens GN=NOL6 PE=1 SV=2
3715	1974	Q9GZT9|EGLN1_HUMAN	22.48	141.63	449000	253200	504000	919100	1019000	511400	1	0.56	1.12	2.05	2.27	1.14	402100	816400	1	2.03	-	-	-	-	-	-	19	8	6	Carbamidomethylation; TMT10plex	46021	Egl nine homolog 1 OS=Homo sapiens GN=EGLN1 PE=1 SV=1
3967	2679	P49023|PAXI_HUMAN	34.19	141.56	100000	109100	99030	175400	170400	345100	1	1.09	0.99	1.75	1.7	3.45	102700	230300	1	2.24	-	-	-	-	-	-	8	4	3	Carbamidomethylation; TMT10plex	64505	Paxillin OS=Homo sapiens GN=PXN PE=1 SV=3
3333	1652	O00622|CYR61_HUMAN	32.95	141.5	515000	560900	568700	1116000	1037000	1530000	1	1.09	1.1	2.17	2.01	2.97	548200	1227000	1	2.24	-	-	-	-	-	-	22	7	7	Carbamidomethylation; TMT10plex	42027	Protein CYR61 OS=Homo sapiens GN=CYR61 PE=1 SV=1
1037	2068	P49207|RL34_HUMAN	57.32	141.19	8241000	6954000	6787000	13750000	15020000	24200000	1	0.84	0.82	1.67	1.82	2.94	7327000	17660000	1	2.41	-	-	-	-	-	-	42	9	9	Carbamidomethylation; TMT10plex	13293	60S ribosomal protein L34 OS=Homo sapiens GN=RPL34 PE=1 SV=3
4090	2121	Q8WTT2|NOC3L_HUMAN	31.16	141.12	412300	564000	440300	1088000	1281000	611100	1	1.37	1.07	2.64	3.11	1.48	472200	993200	1	2.1	-	-	-	-	-	-	7	9	7	TMT10plex	92548	Nucleolar complex protein 3 homolog OS=Homo sapiens GN=NOC3L PE=1 SV=1
3854	1688	P48059|LIMS1_HUMAN	47.24	140.45	584100	527800	525200	1191000	1365000	2264000	1	0.9	0.9	2.04	2.34	3.88	545700	1607000	1	2.94	-	-	-	-	-	-	8	8	3	Carbamidomethylation; TMT10plex	37251	LIM and senescent cell antigen-like-containing domain protein 1 OS=Homo sapiens GN=LIMS1 PE=1 SV=4
4189	2016	O00625|PIR_HUMAN	33.57	139.5	1271000	1178000	1214000	610400	581900	633700	1	0.93	0.96	0.48	0.46	0.5	1221000	608700	1	0.5	-	-	-	-	-	-	26	7	6	TMT10plex	32113	Pirin OS=Homo sapiens GN=PIR PE=1 SV=1
2444	1837	Q13464|ROCK1_HUMAN	41.36	139.32	358700	507600	388000	948200	1218000	635200	1	1.42	1.08	2.64	3.4	1.77	418100	933800	1	2.23	-	-	-	-	-	-	5	9	6	TMT10plex	158174	Rho-associated protein kinase 1 OS=Homo sapiens GN=ROCK1 PE=1 SV=1
1836	3077	Q08AM6|VAC14_HUMAN	26.83	138.66	151900	233800	203500	437300	676400	305100	1	1.54	1.34	2.88	4.45	2.01	196400	472900	1	2.41	-	-	-	-	-	-	5	9	3	Carbamidomethylation; TMT10plex	87973	Protein VAC14 homolog OS=Homo sapiens GN=VAC14 PE=1 SV=1
3856	2192	Q969T3|SNX21_HUMAN	55.01	138.11	206700	229800	201000	579600	566600	467500	1	1.11	0.97	2.8	2.74	2.26	212500	537900	1	2.53	-	-	-	-	-	-	16	6	4	TMT10plex	41365	Sorting nexin-21 OS=Homo sapiens GN=SNX21 PE=2 SV=1
3241	2540	Q03135|CAV1_HUMAN	94.25	138.07	1113000	1187000	1192000	6347000	10350000	1220000	1	1.07	1.07	5.7	9.29	1.1	1164000	5972000	1	5.13	-	-	-	-	-	-	24	5	5	TMT10plex	20472	Caveolin-1 OS=Homo sapiens GN=CAV1 PE=1 SV=4
3561	2375	Q9UH99|SUN2_HUMAN	51.68	137.27	74800	103500	95530	232800	253000	185100	1	1.38	1.28	3.11	3.38	2.47	91290	223600	1	2.45	-	-	-	-	-	-	7	3	3	Carbamidomethylation; TMT10plex	80311	SUN domain-containing protein 2 OS=Homo sapiens GN=SUN2 PE=1 SV=3
1729	1932	Q13616|CUL1_HUMAN	24.81	136.69	647800	1039000	645100	1558000	2353000	884300	1	1.6	1	2.41	3.63	1.37	777400	1598000	1	2.06	-	-	-	-	-	-	9	9	6	Carbamidomethylation; TMT10plex	89678	Cullin-1 OS=Homo sapiens GN=CUL1 PE=1 SV=2
5328	2144	Q9H0G5|NSRP1_HUMAN	48.29	135.99	310300	252200	312600	575000	523400	938900	1	0.81	1.01	1.85	1.69	3.03	291700	679100	1	2.33	-	-	-	-	-	-	11	7	6	TMT10plex	66390	Nuclear speckle splicing regulatory protein 1 OS=Homo sapiens GN=NSRP1 PE=1 SV=1
4920	2045	Q9NZM5|GSCR2_HUMAN	24.8	135.61	1105000	1196000	1116000	2240000	1802000	2946000	1	1.08	1.01	2.03	1.63	2.67	1139000	2329000	1	2.04	-	-	-	-	-	-	14	9	7	TMT10plex	54389	Glioma tumor suppressor candidate region gene 2 protein OS=Homo sapiens GN=GLTSCR2 PE=1 SV=2
3993	1880	Q6P1M3|L2GL2_HUMAN	34.05	135.39	1628000	2707000	1429000	1057000	1164000	493900	1	1.66	0.88	0.65	0.71	0.3	1921000	904900	1	0.47	-	-	-	-	-	-	5	8	6	TMT10plex	113448	Lethal(2) giant larvae protein homolog 2 OS=Homo sapiens GN=LLGL2 PE=1 SV=2
3432	2080	Q96AY3|FKB10_HUMAN	58.58	135.29	723300	1092000	751900	2789000	2787000	1896000	1	1.51	1.04	3.86	3.85	2.62	855800	2491000	1	2.91	-	-	-	-	-	-	9	6	5	TMT10plex	64245	Peptidyl-prolyl cis-trans isomerase FKBP10 OS=Homo sapiens GN=FKBP10 PE=1 SV=1
3493	2129	Q8IWB7|WDFY1_HUMAN	66.26	135.07	333700	457900	336500	1185000	1432000	644200	1	1.37	1.01	3.55	4.29	1.93	376000	1087000	1	2.89	-	-	-	-	-	-	13	8	5	Carbamidomethylation; TMT10plex	46324	WD repeat and FYVE domain-containing protein 1 OS=Homo sapiens GN=WDFY1 PE=1 SV=1
2756	1585	P29762|RABP1_HUMAN	48.82	134.86	2776000	2650000	2751000	1066000	948100	1266000	1	0.95	0.99	0.38	0.34	0.46	2726000	1093000	1	0.4	-	-	-	-	-	-	43	8	6	TMT10plex	15566	Cellular retinoic acid-binding protein 1 OS=Homo sapiens GN=CRABP1 PE=1 SV=2
3344	1887	tr|A0A0B4J2E5|A0A0B4J2E5_HUMAN	39.86	134.77	325000	419500	301300	942900	1250000	542400	1	1.29	0.93	2.9	3.85	1.67	348600	911700	1	2.62	-	-	-	-	-	-	7	10	7	Carbamidomethylation; TMT10plex	102451	Protein LOC102724159 OS=Homo sapiens GN=LOC102724159 PE=1 SV=1
3344	1888	Q15269|PWP2_HUMAN	39.86	134.77	325000	419500	301300	942900	1250000	542400	1	1.29	0.93	2.9	3.85	1.67	348600	911700	1	2.62	-	-	-	-	-	-	7	10	7	Carbamidomethylation; TMT10plex	102452	Periodic tryptophan protein 2 homolog OS=Homo sapiens GN=PWP2 PE=2 SV=2
2101	2003	P11233|RALA_HUMAN	29.73	134.73	524100	533500	516700	938900	957800	1330000	1	1.02	0.99	1.79	1.83	2.54	524800	1076000	1	2.05	-	-	-	-	-	-	19	8	3	TMT10plex	23567	Ras-related protein Ral-A OS=Homo sapiens GN=RALA PE=1 SV=1
3502	2600	Q96EY4|TMA16_HUMAN	33.27	134.64	1414000	1578000	1452000	2707000	3047000	3671000	1	1.12	1.03	1.91	2.16	2.6	1481000	3142000	1	2.12	-	-	-	-	-	-	16	6	5	Carbamidomethylation; TMT10plex	23864	Translation machinery-associated protein 16 OS=Homo sapiens GN=TMA16 PE=1 SV=2
1694	2916	Q92797|SYMPK_HUMAN	33.64	134.59	248100	336300	230400	554100	796300	395200	1	1.36	0.93	2.23	3.21	1.59	271600	581900	1	2.14	-	-	-	-	-	-	3	8	4	TMT10plex	141148	Symplekin OS=Homo sapiens GN=SYMPK PE=1 SV=2
2406	1695	Q9UEE9|CFDP1_HUMAN	31.79	134.21	1995000	1976000	2055000	854200	838600	1215000	1	0.99	1.03	0.43	0.42	0.61	2009000	969400	1	0.48	-	-	-	-	-	-	31	7	7	TMT10plex	33593	Craniofacial development protein 1 OS=Homo sapiens GN=CFDP1 PE=1 SV=1
3514	2096	Q9UBR2|CATZ_HUMAN	52.87	134.18	654800	506900	591200	1954000	1901000	1767000	1	0.77	0.9	2.98	2.9	2.7	584300	1874000	1	3.21	-	-	-	-	-	-	23	7	6	Carbamidomethylation; TMT10plex	33868	Cathepsin Z OS=Homo sapiens GN=CTSZ PE=1 SV=1
2973	2585	P42766|RL35_HUMAN	52.72	133.26	1281000	853600	915000	2461000	2612000	3973000	1	0.67	0.71	1.92	2.04	3.1	1017000	3015000	1	2.97	-	-	-	-	-	-	38	7	7	TMT10plex	14551	60S ribosomal protein L35 OS=Homo sapiens GN=RPL35 PE=1 SV=2
3393	1853	Q8TC07|TBC15_HUMAN	32.62	133.06	398000	511200	412800	931500	1442000	511800	1	1.28	1.04	2.34	3.62	1.29	440700	961700	1	2.18	-	-	-	-	-	-	10	9	6	Carbamidomethylation; TMT10plex	79491	TBC1 domain family member 15 OS=Homo sapiens GN=TBC1D15 PE=1 SV=2
2269	2051	Q96N67|DOCK7_HUMAN	30.17	133.02	328600	377900	290600	675400	1050000	590200	1	1.15	0.88	2.06	3.19	1.8	332400	771800	1	2.32	-	-	-	-	-	-	4	11	7	Carbamidomethylation; TMT10plex	242558	Dedicator of cytokinesis protein 7 OS=Homo sapiens GN=DOCK7 PE=1 SV=4
2506	2161	Q9UNX4|WDR3_HUMAN	25.61	132.98	325000	265800	211100	410400	1182000	243800	1	0.82	0.65	1.26	3.64	0.75	267300	612100	1	2.29	-	-	-	-	-	-	6	6	5	Carbamidomethylation; TMT10plex	106099	WD repeat-containing protein 3 OS=Homo sapiens GN=WDR3 PE=1 SV=1
3210	2216	P57088|TMM33_HUMAN	30.95	132.43	338600	399900	353100	811600	1121000	348200	1	1.18	1.04	2.4	3.31	1.03	363900	760100	1	2.09	-	-	-	-	-	-	21	6	5	Carbamidomethylation; TMT10plex	27978	Transmembrane protein 33 OS=Homo sapiens GN=TMEM33 PE=1 SV=2
1325	1690	P28340|DPOD1_HUMAN	37.41	131.89	196400	257000	215200	600100	770800	468600	1	1.31	1.1	3.06	3.92	2.39	222900	613200	1	2.75	-	-	-	-	-	-	5	11	4	Carbamidomethylation; TMT10plex	123631	DNA polymerase delta catalytic subunit OS=Homo sapiens GN=POLD1 PE=1 SV=2
2709	2004	O43148|MCES_HUMAN	41.37	130.93	457100	551400	509500	1346000	1242000	949800	1	1.21	1.11	2.94	2.72	2.08	506000	1179000	1	2.33	-	-	-	-	-	-	11	6	5	Carbamidomethylation; TMT10plex	54844	mRNA cap guanine-N7 methyltransferase OS=Homo sapiens GN=RNMT PE=1 SV=1
2398	1963	P30050|RL12_HUMAN	34.56	130.88	2209000	2172000	2086000	4032000	5028000	3994000	1	0.98	0.94	1.82	2.28	1.81	2156000	4351000	1	2.02	-	-	-	-	-	-	35	7	5	Carbamidomethylation; TMT10plex	17819	60S ribosomal protein L12 OS=Homo sapiens GN=RPL12 PE=1 SV=1
5451	2514	Q92544|TM9S4_HUMAN	58.43	130.86	202100	348600	272000	740300	1185000	232400	1	1.72	1.35	3.66	5.86	1.15	274200	719100	1	2.62	-	-	-	-	-	-	9	4	4	Carbamidomethylation; TMT10plex	74519	Transmembrane 9 superfamily member 4 OS=Homo sapiens GN=TM9SF4 PE=1 SV=2
1107	2856	Q9HCS7|SYF1_HUMAN	31.24	130.73	222200	321700	218100	638100	866500	241500	1	1.45	0.98	2.87	3.9	1.09	254000	582000	1	2.29	-	-	-	-	-	-	4	9	3	TMT10plex	100010	Pre-mRNA-splicing factor SYF1 OS=Homo sapiens GN=XAB2 PE=1 SV=2
2353	2218	P07711|CATL1_HUMAN	44.73	130.69	1734000	1621000	1753000	4500000	3388000	3713000	1	0.94	1.01	2.6	1.95	2.14	1703000	3867000	1	2.27	-	-	-	-	-	-	13	6	4	TMT10plex	37564	Cathepsin L1 OS=Homo sapiens GN=CTSL PE=1 SV=2
2984	1732	Q8TB61|S35B2_HUMAN	37.61	130.5	481900	743100	465000	1459000	2027000	456000	1	1.54	0.97	3.03	4.21	0.95	563300	1314000	1	2.33	-	-	-	-	-	-	14	8	6	Carbamidomethylation; TMT10plex	47515	Adenosine 3'-phospho 5'-phosphosulfate transporter 1 OS=Homo sapiens GN=SLC35B2 PE=1 SV=1
2945	2093	Q96AC1|FERM2_HUMAN	26	130.4	261200	321800	222800	695100	1042000	270900	1	1.23	0.85	2.66	3.99	1.04	268600	669200	1	2.49	-	-	-	-	-	-	9	9	5	TMT10plex	77861	Fermitin family homolog 2 OS=Homo sapiens GN=FERMT2 PE=1 SV=1
2844	2293	Q96JJ3|ELMO2_HUMAN	23.96	130.04	115100	86090	124900	277500	374600	168000	1	0.75	1.09	2.41	3.25	1.46	108700	273400	1	2.51	-	-	-	-	-	-	8	7	4	TMT10plex	82615	Engulfment and cell motility protein 2 OS=Homo sapiens GN=ELMO2 PE=1 SV=2
4442	2203	P50281|MMP14_HUMAN	34	129.96	1037000	815800	1002000	1994000	2258000	1554000	1	0.79	0.97	1.92	2.18	1.5	951400	1935000	1	2.03	-	-	-	-	-	-	9	7	6	TMT10plex	65894	Matrix metalloproteinase-14 OS=Homo sapiens GN=MMP14 PE=1 SV=3
3991	1727	Q9HA77|SYCM_HUMAN	41.3	129.82	410100	548800	430300	1348000	1556000	626000	1	1.34	1.05	3.29	3.79	1.53	463000	1177000	1	2.54	-	-	-	-	-	-	10	6	5	TMT10plex	62224	Probable cysteine--tRNA ligase mitochondrial OS=Homo sapiens GN=CARS2 PE=1 SV=1
4602	2476	P46782|RS5_HUMAN	33.52	128.7	419200	415700	366300	749400	974600	725600	1	0.99	0.87	1.79	2.32	1.73	400400	816500	1	2.04	-	-	-	-	-	-	22	5	5	Carbamidomethylation; TMT10plex	22876	40S ribosomal protein S5 OS=Homo sapiens GN=RPS5 PE=1 SV=4
3786	2252	Q8IWS0|PHF6_HUMAN	37.17	128.06	1149000	1415000	1232000	2524000	2702000	3210000	1	1.23	1.07	2.2	2.35	2.79	1265000	2812000	1	2.22	-	-	-	-	-	-	16	6	6	Carbamidomethylation; TMT10plex	41290	PHD finger protein 6 OS=Homo sapiens GN=PHF6 PE=1 SV=1
2676	1769	Q5T0W9|FA83B_HUMAN	37.61	127.12	1376000	1852000	1152000	645300	717100	396800	1	1.35	0.84	0.47	0.52	0.29	1460000	586400	1	0.4	-	-	-	-	-	-	6	8	6	TMT10plex	114799	Protein FAM83B OS=Homo sapiens GN=FAM83B PE=1 SV=1
3251	1750	Q9UNM6|PSD13_HUMAN	25.39	127.05	733700	928000	810500	1713000	2106000	1127000	1	1.26	1.1	2.33	2.87	1.54	824100	1649000	1	2	-	-	-	-	-	-	16	8	6	TMT10plex	42946	26S proteasome non-ATPase regulatory subunit 13 OS=Homo sapiens GN=PSMD13 PE=1 SV=2
1995	2769	O15061|SYNEM_HUMAN	31.84	126.75	59910	114700	123500	332100	243600	479100	1	1.91	2.06	5.54	4.07	8	99370	351600	1	3.54	-	-	-	-	-	-	2	7	3	TMT10plex	172767	Synemin OS=Homo sapiens GN=SYNM PE=1 SV=2
2996	2160	Q15005|SPCS2_HUMAN	23.17	126.74	457500	927300	549400	1614000	2311000	252500	1	2.03	1.2	3.53	5.05	0.55	644800	1393000	1	2.16	-	-	-	-	-	-	15	6	3	TMT10plex	25003	Signal peptidase complex subunit 2 OS=Homo sapiens GN=SPCS2 PE=1 SV=3
522	2713	P02765|FETUA_HUMAN	200	126.28	291900000	280000000	352900000	26540000	12180000	11620000	1	0.96	1.21	0.09	0.04	0.04	308300000	16780000	1	0.05	-	-	-	-	-	-	9	6	5	Carbamidomethylation; TMT10plex	39325	Alpha-2-HS-glycoprotein OS=Homo sapiens GN=AHSG PE=1 SV=1
3864	1865	P50452|SPB8_HUMAN	52.91	126.24	353600	388200	358100	1121000	1261000	821400	1	1.1	1.01	3.17	3.57	2.32	366600	1068000	1	2.91	-	-	-	-	-	-	9	8	4	TMT10plex	42767	Serpin B8 OS=Homo sapiens GN=SERPINB8 PE=1 SV=2
4200	2846	Q9BVC6|TM109_HUMAN	40.91	125.33	552500	817700	636300	1603000	2292000	838600	1	1.48	1.15	2.9	4.15	1.52	668800	1578000	1	2.36	-	-	-	-	-	-	9	5	4	TMT10plex	26210	Transmembrane protein 109 OS=Homo sapiens GN=TMEM109 PE=1 SV=1
5096	2130	P15153|RAC2_HUMAN	38.56	125.05	146400	90680	157800	364900	533200	275500	1	0.62	1.08	2.49	3.64	1.88	131600	391200	1	2.97	-	-	-	-	-	-	15	5	3	Carbamidomethylation; TMT10plex	21429	Ras-related C3 botulinum toxin substrate 2 OS=Homo sapiens GN=RAC2 PE=1 SV=1
4844	2446	Q9BXF6|RFIP5_HUMAN	23.55	124.91	245300	262100	258800	577900	530700	543100	1	1.07	1.06	2.36	2.16	2.21	255400	550600	1	2.16	-	-	-	-	-	-	11	5	4	TMT10plex	70415	Rab11 family-interacting protein 5 OS=Homo sapiens GN=RAB11FIP5 PE=1 SV=1
4481	2178	Q15061|WDR43_HUMAN	40.29	124.64	373600	588400	339800	1363000	1635000	200600	1	1.57	0.91	3.65	4.38	0.54	433900	1066000	1	2.46	-	-	-	-	-	-	10	5	5	Carbamidomethylation; TMT10plex	74891	WD repeat-containing protein 43 OS=Homo sapiens GN=WDR43 PE=1 SV=3
1681	2536	Q8N3C0|ASCC3_HUMAN	23.84	124.62	247800	392900	208700	598100	901900	351200	1	1.59	0.84	2.41	3.64	1.42	283100	617100	1	2.18	-	-	-	-	-	-	2	13	4	TMT10plex	251458	Activating signal cointegrator 1 complex subunit 3 OS=Homo sapiens GN=ASCC3 PE=1 SV=3
2479	1961	P19784|CSK22_HUMAN	49.38	124.36	246600	253800	221200	708000	871100	477600	1	1.03	0.9	2.87	3.53	1.94	240500	685500	1	2.85	-	-	-	-	-	-	8	8	3	TMT10plex	41213	Casein kinase II subunit alpha' OS=Homo sapiens GN=CSNK2A2 PE=1 SV=1
5132	2780	P99999|CYC_HUMAN	44.77	124.19	1468000	1366000	1234000	2851000	2511000	2975000	1	0.93	0.84	1.94	1.71	2.03	1356000	2779000	1	2.05	-	-	-	-	-	-	30	6	5	TMT10plex	11749	Cytochrome c OS=Homo sapiens GN=CYCS PE=1 SV=2
3768	2403	P12830|CADH1_HUMAN	34.47	123.95	870400	1051000	979200	424500	411100	513200	1	1.21	1.13	0.49	0.47	0.59	967000	449600	1	0.46	-	-	-	-	-	-	6	6	4	Carbamidomethylation; TMT10plex	97456	Cadherin-1 OS=Homo sapiens GN=CDH1 PE=1 SV=3
1586	2503	Q9NZ08|ERAP1_HUMAN	26.08	123.89	130600	172100	139200	314700	393000	207600	1	1.32	1.07	2.41	3.01	1.59	147300	305100	1	2.07	-	-	-	-	-	-	3	9	3	Carbamidomethylation; TMT10plex	107235	Endoplasmic reticulum aminopeptidase 1 OS=Homo sapiens GN=ERAP1 PE=1 SV=3
2558	2361	P45877|PPIC_HUMAN	34.65	123.57	1372000	1328000	1236000	712300	618200	523800	1	0.97	0.9	0.52	0.45	0.38	1312000	618100	1	0.47	-	-	-	-	-	-	13	6	3	TMT10plex	22763	Peptidyl-prolyl cis-trans isomerase C OS=Homo sapiens GN=PPIC PE=1 SV=1
2068	2545	Q8TDZ2|MICA1_HUMAN	43.38	122.51	112700	123400	98230	304100	489400	204000	1	1.1	0.87	2.7	4.34	1.81	111400	332500	1	2.98	-	-	-	-	-	-	3	8	3	TMT10plex	117875	Protein-methionine sulfoxide oxidase MICAL1 OS=Homo sapiens GN=MICAL1 PE=1 SV=2
7316	2328	P01130|LDLR_HUMAN	92.52	122.41	312900	357300	358100	1256000	1483000	679800	1	1.14	1.14	4.02	4.74	2.17	342800	1140000	1	3.33	-	-	-	-	-	-	5	5	5	Carbamidomethylation; TMT10plex	95376	Low-density lipoprotein receptor OS=Homo sapiens GN=LDLR PE=1 SV=1
2768	2046	P62851|RS25_HUMAN	37.56	122.28	2534000	1281000	1658000	3830000	4116000	4790000	1	0.51	0.65	1.51	1.62	1.89	1824000	4245000	1	2.33	-	-	-	-	-	-	42	8	7	Carbamidomethylation; TMT10plex	13742	40S ribosomal protein S25 OS=Homo sapiens GN=RPS25 PE=1 SV=1
1568	1971	Q8NFC6|BD1L1_HUMAN	25.95	122.19	253600	286100	229200	688700	600600	531700	1	1.13	0.9	2.72	2.37	2.1	256300	607000	1	2.37	-	-	-	-	-	-	2	9	4	TMT10plex	330467	Biorientation of chromosomes in cell division protein 1-like 1 OS=Homo sapiens GN=BOD1L1 PE=1 SV=2
5101	2678	P04155|TFF1_HUMAN	86.54	122.03	1986000	1493000	1820000	487200	500700	642000	1	0.75	0.92	0.25	0.25	0.32	1767000	543300	1	0.31	-	-	-	-	-	-	71	4	4	Carbamidomethylation; TMT10plex	9150	Trefoil factor 1 OS=Homo sapiens GN=TFF1 PE=1 SV=1
2290	2524	Q12965|MYO1E_HUMAN	32.59	121.43	251300	347000	281800	664200	979200	391400	1	1.38	1.12	2.64	3.9	1.56	293400	678300	1	2.31	-	-	-	-	-	-	3	8	3	TMT10plex	127062	Unconventional myosin-Ie OS=Homo sapiens GN=MYO1E PE=1 SV=2
3133	3094	Q9UIQ6|LCAP_HUMAN	30.99	120.95	141800	264800	147400	463200	602100	217800	1	1.87	1.04	3.27	4.25	1.54	184700	427700	1	2.32	-	-	-	-	-	-	2	9	3	TMT10plex	117349	Leucyl-cystinyl aminopeptidase OS=Homo sapiens GN=LNPEP PE=1 SV=3
6201	2511	P13987|CD59_HUMAN	55.41	120.79	608200	725900	603100	1792000	2440000	1057000	1	1.19	0.99	2.95	4.01	1.74	645700	1763000	1	2.73	-	-	-	-	-	-	37	4	4	Carbamidomethylation; TMT10plex	14177	CD59 glycoprotein OS=Homo sapiens GN=CD59 PE=1 SV=1
5029	2373	P63165|SUMO1_HUMAN	24.04	120.02	515400	495300	555000	1053000	1208000	952400	1	0.96	1.08	2.04	2.34	1.85	521900	1071000	1	2.05	-	-	-	-	-	-	31	7	5	Carbamidomethylation; TMT10plex	11557	Small ubiquitin-related modifier 1 OS=Homo sapiens GN=SUMO1 PE=1 SV=1
6156	2938	Q5EBM0|CMPK2_HUMAN	30.44	119.61	170300	192100	184400	395400	386800	338100	1	1.13	1.08	2.32	2.27	1.99	182300	373500	1	2.05	-	-	-	-	-	-	9	4	3	Carbamidomethylation; TMT10plex	49448	UMP-CMP kinase 2 mitochondrial OS=Homo sapiens GN=CMPK2 PE=1 SV=3
3690	2187	Q14692|BMS1_HUMAN	31.56	119.26	168100	278000	217300	740700	601300	403600	1	1.65	1.29	4.41	3.58	2.4	221100	581900	1	2.63	-	-	-	-	-	-	6	7	5	TMT10plex	145807	Ribosome biogenesis protein BMS1 homolog OS=Homo sapiens GN=BMS1 PE=1 SV=1
4549	2483	Q8TC12|RDH11_HUMAN	40.82	119.07	341500	595500	335200	985100	1366000	449500	1	1.74	0.98	2.88	4	1.32	424100	933500	1	2.2	-	-	-	-	-	-	16	5	4	Carbamidomethylation; TMT10plex	35386	Retinol dehydrogenase 11 OS=Homo sapiens GN=RDH11 PE=1 SV=2
3209	2194	Q9NYL2|MLTK_HUMAN	26.15	118.71	425100	434500	411700	914600	1061000	680300	1	1.02	0.97	2.15	2.5	1.6	423800	885400	1	2.09	-	-	-	-	-	-	7	6	5	Carbamidomethylation; TMT10plex	91155	Mitogen-activated protein kinase kinase kinase MLT OS=Homo sapiens GN=ZAK PE=1 SV=3
3739	1827	O75363|BCAS1_HUMAN	25.57	118.4	1786000	1774000	1624000	786200	734700	823600	1	0.99	0.91	0.44	0.41	0.46	1728000	781500	1	0.45	-	-	-	-	-	-	15	7	6	Carbamidomethylation; TMT10plex	61709	Breast carcinoma-amplified sequence 1 OS=Homo sapiens GN=BCAS1 PE=1 SV=2
5026	2299	Q96JP5|ZFP91_HUMAN	26.62	118.34	288900	377000	326200	669000	564100	777100	1	1.3	1.13	2.32	1.95	2.69	330700	670100	1	2.03	-	-	-	-	-	-	9	5	4	Carbamidomethylation; TMT10plex	63445	E3 ubiquitin-protein ligase ZFP91 OS=Homo sapiens GN=ZFP91 PE=1 SV=1
7808	3143	P06702|S10A9_HUMAN	50.12	118.18	391200	484000	516200	1138000	997900	1033000	1	1.24	1.32	2.91	2.55	2.64	463800	1056000	1	2.28	-	-	-	-	-	-	32	3	3	TMT10plex	13242	Protein S100-A9 OS=Homo sapiens GN=S100A9 PE=1 SV=1
2177	1986	P12110|CO6A2_HUMAN	32.6	117.85	424400	349200	462300	1162000	1053000	724600	1	0.82	1.09	2.74	2.48	1.71	412000	979900	1	2.38	-	-	-	-	-	-	8	8	7	Carbamidomethylation; TMT10plex	108579	Collagen alpha-2(VI) chain OS=Homo sapiens GN=COL6A2 PE=1 SV=4
1558	2991	Q9HCU4|CELR2_HUMAN	54.08	117.38	1123000	1049000	1065000	362700	195700	429600	1	0.93	0.95	0.32	0.17	0.38	1079000	329300	1	0.31	-	-	-	-	-	-	1	6	3	TMT10plex	317453	Cadherin EGF LAG seven-pass G-type receptor 2 OS=Homo sapiens GN=CELSR2 PE=1 SV=1
3170	2426	Q12996|CSTF3_HUMAN	25.99	116.93	239500	351700	234300	654700	771900	359700	1	1.47	0.98	2.73	3.22	1.5	275100	595400	1	2.16	-	-	-	-	-	-	5	7	4	TMT10plex	82922	Cleavage stimulation factor subunit 3 OS=Homo sapiens GN=CSTF3 PE=1 SV=1
3809	2743	Q5SY16|NOL9_HUMAN	39.81	116.82	126000	193400	129100	517200	772300	104200	1	1.53	1.02	4.1	6.13	0.83	149500	464600	1	3.11	-	-	-	-	-	-	6	6	3	Carbamidomethylation; TMT10plex	79323	Polynucleotide 5'-hydroxyl-kinase NOL9 OS=Homo sapiens GN=NOL9 PE=1 SV=1
5294	2017	Q16719|KYNU_HUMAN	32.38	116.81	503500	659000	520000	1117000	1690000	740000	1	1.31	1.03	2.22	3.36	1.47	560900	1182000	1	2.11	-	-	-	-	-	-	17	6	6	Carbamidomethylation; TMT10plex	52352	Kynureninase OS=Homo sapiens GN=KYNU PE=1 SV=1
3716	2197	Q66K74|MAP1S_HUMAN	47.16	116.74	313400	298200	319000	878300	1280000	484600	1	0.95	1.02	2.8	4.09	1.55	310200	881100	1	2.84	-	-	-	-	-	-	7	8	6	Carbamidomethylation; TMT10plex	112211	Microtubule-associated protein 1S OS=Homo sapiens GN=MAP1S PE=1 SV=2
3505	2627	O75521|ECI2_HUMAN	37.16	116.68	1020000	1091000	1018000	2756000	2496000	1728000	1	1.07	1	2.7	2.45	1.69	1043000	2326000	1	2.23	-	-	-	-	-	-	10	7	6	TMT10plex	43585	Enoyl-CoA delta isomerase 2 mitochondrial OS=Homo sapiens GN=ECI2 PE=1 SV=4
7219	2449	P48723|HSP13_HUMAN	86.6	116.6	224900	233000	227300	721300	783900	709300	1	1.04	1.01	3.21	3.48	3.15	228400	738200	1	3.23	-	-	-	-	-	-	10	4	4	TMT10plex	51928	Heat shock 70 kDa protein 13 OS=Homo sapiens GN=HSPA13 PE=1 SV=1
5651	2736	Q9Y223|GLCNE_HUMAN	42.75	116.6	51240	23980	59460	157100	243600	113200	1	0.47	1.16	3.07	4.75	2.21	44890	171300	1	3.82	-	-	-	-	-	-	4	4	3	TMT10plex	79275	Bifunctional UDP-N-acetylglucosamine 2-epimerase/N-acetylmannosamine kinase OS=Homo sapiens GN=GNE PE=1 SV=1
4482	2571	P49916|DNLI3_HUMAN	25.26	116.51	275600	295300	233000	539500	800400	355300	1	1.07	0.85	1.96	2.9	1.29	268000	565100	1	2.11	-	-	-	-	-	-	3	5	4	Carbamidomethylation; TMT10plex	112907	DNA ligase 3 OS=Homo sapiens GN=LIG3 PE=1 SV=2
6151	2583	P15407|FOSL1_HUMAN	64.13	116.23	238000	212500	207900	1858000	1664000	3192000	1	0.89	0.87	7.81	6.99	13.41	219400	2238000	1	10.2	-	-	-	-	-	-	16	4	3	Carbamidomethylation; TMT10plex	29413	Fos-related antigen 1 OS=Homo sapiens GN=FOSL1 PE=1 SV=1
2555	2939	P25774|CATS_HUMAN	59.09	114.63	472900	206800	545200	1743000	1478000	1330000	1	0.44	1.15	3.69	3.13	2.81	408300	1517000	1	3.71	-	-	-	-	-	-	10	5	3	TMT10plex	37496	Cathepsin S OS=Homo sapiens GN=CTSS PE=1 SV=3
4685	2584	P00403|COX2_HUMAN	38	114.5	218200	403900	208500	683300	974100	406800	1	1.85	0.96	3.13	4.46	1.86	276900	688000	1	2.49	-	-	-	-	-	-	12	4	3	TMT10plex	25565	Cytochrome c oxidase subunit 2 OS=Homo sapiens GN=MT-CO2 PE=1 SV=1
5152	2165	P40429|RL13A_HUMAN	36.29	114.05	532200	555400	519300	1056000	1250000	1424000	1	1.04	0.98	1.98	2.35	2.67	535600	1243000	1	2.32	-	-	-	-	-	-	15	5	4	TMT10plex	23577	60S ribosomal protein L13a OS=Homo sapiens GN=RPL13A PE=1 SV=2
3941	2195	Q76FK4|NOL8_HUMAN	25.06	113.85	302300	355300	364900	920500	590200	648800	1	1.18	1.21	3.05	1.95	2.15	340800	719900	1	2.11	-	-	-	-	-	-	5	9	6	TMT10plex	131616	Nucleolar protein 8 OS=Homo sapiens GN=NOL8 PE=1 SV=1
5708	2566	Q13671|RIN1_HUMAN	29.25	113.41	83150	84440	77640	175000	248900	131800	1	1.02	0.93	2.1	2.99	1.59	81750	185200	1	2.27	-	-	-	-	-	-	7	6	3	Carbamidomethylation; TMT10plex	84099	Ras and Rab interactor 1 OS=Homo sapiens GN=RIN1 PE=1 SV=4
6001	2441	P27487|DPP4_HUMAN	91.13	112.99	281800	95910	111400	1383000	1603000	246300	1	0.34	0.4	4.91	5.69	0.87	163000	1078000	1	6.61	-	-	-	-	-	-	5	5	4	TMT10plex	88279	Dipeptidyl peptidase 4 OS=Homo sapiens GN=DPP4 PE=1 SV=2
3459	2875	P78316|NOP14_HUMAN	43.42	112.89	167200	302900	265000	683800	901900	422600	1	1.81	1.59	4.09	5.39	2.53	245000	669400	1	2.73	-	-	-	-	-	-	4	7	4	TMT10plex	97668	Nucleolar protein 14 OS=Homo sapiens GN=NOP14 PE=1 SV=3
2354	2843	P61764|STXB1_HUMAN	21.87	112.29	462000	265100	453800	882600	971800	726900	1	0.57	0.98	1.91	2.1	1.57	393600	860400	1	2.19	-	-	-	-	-	-	8	5	4	Carbamidomethylation; TMT10plex	67569	Syntaxin-binding protein 1 OS=Homo sapiens GN=STXBP1 PE=1 SV=1
3531	3167	Q9Y3U8|RL36_HUMAN	43.82	111.77	1150000	535200	630900	1951000	2812000	2442000	1	0.47	0.55	1.7	2.44	2.12	772100	2402000	1	3.11	-	-	-	-	-	-	21	5	3	Carbamidomethylation; TMT10plex	12254	60S ribosomal protein L36 OS=Homo sapiens GN=RPL36 PE=1 SV=3
3789	2660	Q6NUQ4|TM214_HUMAN	31.88	111.42	279600	438100	298400	844200	1127000	356500	1	1.57	1.07	3.02	4.03	1.28	338700	775800	1	2.29	-	-	-	-	-	-	5	7	4	TMT10plex	77151	Transmembrane protein 214 OS=Homo sapiens GN=TMEM214 PE=1 SV=2
3152	2055	Q9NTJ5|SAC1_HUMAN	20.34	111.34	445900	595100	363000	1063000	1425000	428000	1	1.33	0.81	2.38	3.2	0.96	468000	972000	1	2.08	-	-	-	-	-	-	9	7	5	TMT10plex	66967	Phosphatidylinositide phosphatase SAC1 OS=Homo sapiens GN=SACM1L PE=1 SV=2
4516	2251	Q92823|NRCAM_HUMAN	63.94	111	812000	852700	846400	246800	250200	239500	1	1.05	1.04	0.3	0.31	0.29	837000	245500	1	0.29	-	-	-	-	-	-	4	5	5	Carbamidomethylation; TMT10plex	143889	Neuronal cell adhesion molecule OS=Homo sapiens GN=NRCAM PE=1 SV=3
7015	2526	Q9UM22|EPDR1_HUMAN	55.81	110.91	117800	104700	84060	340300	331800	328100	1	0.89	0.71	2.89	2.82	2.79	102200	333400	1	3.26	-	-	-	-	-	-	21	4	4	Carbamidomethylation; TMT10plex	25437	Mammalian ependymin-related protein 1 OS=Homo sapiens GN=EPDR1 PE=1 SV=2
4628	2821	Q9HD45|TM9S3_HUMAN	82.18	110.72	330800	565600	318800	1325000	2132000	602300	1	1.71	0.96	4.01	6.45	1.82	405000	1353000	1	3.34	-	-	-	-	-	-	7	4	3	Carbamidomethylation; TMT10plex	67888	Transmembrane 9 superfamily member 3 OS=Homo sapiens GN=TM9SF3 PE=1 SV=2
2386	2705	Q9BPX3|CND3_HUMAN	22.84	109.5	152400	209500	138100	409600	725500	233700	1	1.37	0.91	2.69	4.76	1.53	166700	456300	1	2.74	-	-	-	-	-	-	3	8	3	Carbamidomethylation; TMT10plex	114334	Condensin complex subunit 3 OS=Homo sapiens GN=NCAPG PE=1 SV=1
3899	3710	P35555|FBN1_HUMAN	24.17	109.3	35270	28600	51700	316400	238500	337000	1	0.81	1.47	8.97	6.76	9.55	38530	297300	1	7.72	-	-	-	-	-	-	1	2	2	Carbamidomethylation; TMT10plex	312237	Fibrillin-1 OS=Homo sapiens GN=FBN1 PE=1 SV=3
3396	2857	Q7Z478|DHX29_HUMAN	24.27	108.04	174600	308700	184100	425000	643800	305200	1	1.77	1.05	2.43	3.69	1.75	222400	458000	1	2.06	-	-	-	-	-	-	2	6	3	TMT10plex	155235	ATP-dependent RNA helicase DHX29 OS=Homo sapiens GN=DHX29 PE=1 SV=2
3832	2666	P36404|ARL2_HUMAN	29.9	107.53	258900	263300	284600	500500	604900	676700	1	1.02	1.1	1.93	2.34	2.61	268900	594000	1	2.21	-	-	-	-	-	-	16	5	3	TMT10plex	20878	ADP-ribosylation factor-like protein 2 OS=Homo sapiens GN=ARL2 PE=1 SV=4
5537	2327	P07093|GDN_HUMAN	26.18	106.39	338200	313900	298300	702300	714500	570900	1	0.93	0.88	2.08	2.11	1.69	316800	662600	1	2.09	-	-	-	-	-	-	13	5	4	TMT10plex	44002	Glia-derived nexin OS=Homo sapiens GN=SERPINE2 PE=1 SV=1
4168	2728	Q15631|TSN_HUMAN	46.32	106.18	253500	325800	260900	806000	1251000	318400	1	1.29	1.03	3.18	4.93	1.26	280000	791700	1	2.83	-	-	-	-	-	-	21	4	3	Carbamidomethylation; TMT10plex	26183	Translin OS=Homo sapiens GN=TSN PE=1 SV=1
5666	4539	P0CW19|LIMS3_HUMAN	79.61	106.11	622400	372700	674600	1978000	2084000	2721000	1	0.6	1.08	3.18	3.35	4.37	556600	2261000	1	4.06	-	-	-	-	-	-	21	4	4	Carbamidomethylation; TMT10plex	13251	LIM and senescent cell antigen-like-containing domain protein 3 OS=Homo sapiens GN=LIMS3 PE=2 SV=1
4897	2796	P48960|CD97_HUMAN	30.08	105.66	149000	147400	97680	345000	295100	366600	1	0.99	0.66	2.32	1.98	2.46	131400	335600	1	2.55	-	-	-	-	-	-	7	5	4	Carbamidomethylation; TMT10plex	91869	CD97 antigen OS=Homo sapiens GN=CD97 PE=1 SV=4
8237	3010	O43294|TGFI1_HUMAN	77.84	105.54	96190	93320	115500	284000	296500	430800	1	0.97	1.2	2.95	3.08	4.48	101700	337100	1	3.32	-	-	-	-	-	-	11	3	3	Carbamidomethylation; TMT10plex	49814	Transforming growth factor beta-1-induced transcript 1 protein OS=Homo sapiens GN=TGFB1I1 PE=1 SV=2
7583	2481	Q13268|DHRS2_HUMAN	29.62	105.46	200500	177500	220300	496000	437700	429800	1	0.89	1.1	2.47	2.18	2.14	199400	454500	1	2.28	-	-	-	-	-	-	14	4	4	Carbamidomethylation; TMT10plex	29927	Dehydrogenase/reductase SDR family member 2 mitochondrial OS=Homo sapiens GN=DHRS2 PE=1 SV=4
6963	2688	Q12841|FSTL1_HUMAN	36.81	105.38	133000	145400	165500	342000	307500	426100	1	1.09	1.24	2.57	2.31	3.2	148000	358500	1	2.42	-	-	-	-	-	-	10	4	3	Carbamidomethylation; TMT10plex	34986	Follistatin-related protein 1 OS=Homo sapiens GN=FSTL1 PE=1 SV=1
4036	2395	Q96JM3|CHAP1_HUMAN	41.64	105.27	793900	898300	672900	2672000	2294000	2400000	1	1.13	0.85	3.37	2.89	3.02	788400	2455000	1	3.11	-	-	-	-	-	-	7	6	5	TMT10plex	89099	Chromosome alignment-maintaining phosphoprotein 1 OS=Homo sapiens GN=CHAMP1 PE=1 SV=2
7798	2611	Q9H3K2|GHITM_HUMAN	44.36	105.09	173500	353300	218300	641200	985800	264300	1	2.04	1.26	3.69	5.68	1.52	248400	630400	1	2.54	-	-	-	-	-	-	12	4	4	TMT10plex	37205	Growth hormone-inducible transmembrane protein OS=Homo sapiens GN=GHITM PE=1 SV=2
7397	2534	Q9BQE5|APOL2_HUMAN	25.07	104.87	120200	93360	64820	149200	400200	178700	1	0.78	0.54	1.24	3.33	1.49	92790	242700	1	2.62	-	-	-	-	-	-	10	4	3	TMT10plex	37092	Apolipoprotein L2 OS=Homo sapiens GN=APOL2 PE=1 SV=1
4254	2646	P54687|BCAT1_HUMAN	21.62	104.28	389400	124900	121000	342600	1075000	243400	1	0.32	0.31	0.88	2.76	0.63	211800	553800	1	2.62	-	-	-	-	-	-	9	6	4	TMT10plex	42966	Branched-chain-amino-acid aminotransferase cytosolic OS=Homo sapiens GN=BCAT1 PE=1 SV=3
3770	3001	P02771|FETA_HUMAN	200	103.84	5516000	6625000	8496000	1245000	889700	786800	1	1.2	1.54	0.23	0.16	0.14	6879000	973800	1	0.14	-	-	-	-	-	-	4	3	3	Carbamidomethylation; TMT10plex	68678	Alpha-fetoprotein OS=Homo sapiens GN=AFP PE=1 SV=1
7016	2624	P51884|LUM_HUMAN	96.21	103.26	2182000	1971000	2933000	621200	519000	469600	1	0.9	1.34	0.28	0.24	0.22	2362000	536600	1	0.23	-	-	-	-	-	-	14	4	4	TMT10plex	38429	Lumican OS=Homo sapiens GN=LUM PE=1 SV=2
4647	2692	Q9H936|GHC1_HUMAN	26.98	102.98	357000	428000	377700	857900	1010000	584000	1	1.2	1.06	2.4	2.83	1.64	387600	817200	1	2.11	-	-	-	-	-	-	12	5	4	Carbamidomethylation; TMT10plex	34470	Mitochondrial glutamate carrier 1 OS=Homo sapiens GN=SLC25A22 PE=1 SV=1
6633	2942	Q6ZUT6|CO052_HUMAN	79.54	102.74	88800	109100	102200	364600	384300	546500	1	1.23	1.15	4.11	4.33	6.15	100000	431800	1	4.32	-	-	-	-	-	-	6	3	3	TMT10plex	57325	Uncharacterized protein C15orf52 OS=Homo sapiens GN=C15orf52 PE=1 SV=1
9421	4548	P19971|TYPH_HUMAN	78.89	102.72	23970	50220	50170	155100	169900	181300	1	2.1	2.09	6.47	7.09	7.56	41450	168800	1	4.07	-	-	-	-	-	-	6	3	3	Carbamidomethylation; TMT10plex	49956	Thymidine phosphorylase OS=Homo sapiens GN=TYMP PE=1 SV=2
5681	2782	P82930|RT34_HUMAN	27.71	102.3	426400	436300	427900	868200	878200	966000	1	1.02	1	2.04	2.06	2.27	430200	904100	1	2.1	-	-	-	-	-	-	13	5	3	TMT10plex	25650	28S ribosomal protein S34 mitochondrial OS=Homo sapiens GN=MRPS34 PE=1 SV=2
6153	2787	P60228|EIF3E_HUMAN	25	102.06	294400	318000	294000	605000	920000	454100	1	1.08	1	2.05	3.12	1.54	302200	659700	1	2.18	-	-	-	-	-	-	6	4	4	TMT10plex	52221	Eukaryotic translation initiation factor 3 subunit E OS=Homo sapiens GN=EIF3E PE=1 SV=1
7524	2433	P37235|HPCL1_HUMAN	56.4	101.67	263600	253600	245500	660300	1196000	575500	1	0.96	0.93	2.51	4.54	2.18	254200	810700	1	3.19	-	-	-	-	-	-	19	4	4	TMT10plex	22313	Hippocalcin-like protein 1 OS=Homo sapiens GN=HPCAL1 PE=1 SV=3
7019	2720	Q99442|SEC62_HUMAN	73.86	100.97	596000	1091000	670800	2962000	4039000	967400	1	1.83	1.13	4.97	6.78	1.62	786100	2656000	1	3.38	-	-	-	-	-	-	10	4	4	Carbamidomethylation; TMT10plex	45862	Translocation protein SEC62 OS=Homo sapiens GN=SEC62 PE=1 SV=1
7468	2741	Q9NUL7|DDX28_HUMAN	25.36	100.33	100800	121000	114500	288200	255800	196400	1	1.2	1.14	2.86	2.54	1.95	112100	246800	1	2.2	-	-	-	-	-	-	5	4	3	TMT10plex	59581	Probable ATP-dependent RNA helicase DDX28 OS=Homo sapiens GN=DDX28 PE=1 SV=2
8442	2847	Q99685|MGLL_HUMAN	32.21	100.25	140700	142000	138000	318300	429900	212700	1	1.01	0.98	2.26	3.06	1.51	140200	320300	1	2.28	-	-	-	-	-	-	10	3	3	TMT10plex	33261	Monoglyceride lipase OS=Homo sapiens GN=MGLL PE=1 SV=2
3994	2381	Q7Z7G0|TARSH_HUMAN	29.46	100.23	282700	311500	301000	789000	690300	705600	1	1.1	1.06	2.79	2.44	2.5	298400	728300	1	2.44	-	-	-	-	-	-	5	7	5	TMT10plex	118642	Target of Nesh-SH3 OS=Homo sapiens GN=ABI3BP PE=1 SV=1
4230	2618	Q6ZRP7|QSOX2_HUMAN	26.99	99.42	649400	742200	800300	1810000	2296000	1010000	1	1.14	1.23	2.79	3.54	1.56	730700	1705000	1	2.33	-	-	-	-	-	-	6	6	4	Carbamidomethylation; TMT10plex	77529	Sulfhydryl oxidase 2 OS=Homo sapiens GN=QSOX2 PE=1 SV=3
2770	3158	P62273|RS29_HUMAN	31.2	98.84	7432000	7146000	6904000	9298000	10640000	23440000	1	0.96	0.93	1.25	1.43	3.15	7161000	14460000	1	2.02	-	-	-	-	-	-	46	4	3	Carbamidomethylation; TMT10plex	6677	40S ribosomal protein S29 OS=Homo sapiens GN=RPS29 PE=1 SV=2
5680	2744	Q9NY12|GAR1_HUMAN	29.71	98.28	1079000	1060000	1109000	2198000	1810000	2757000	1	0.98	1.03	2.04	1.68	2.56	1083000	2255000	1	2.08	-	-	-	-	-	-	17	4	4	TMT10plex	22348	H/ACA ribonucleoprotein complex subunit 1 OS=Homo sapiens GN=GAR1 PE=1 SV=1
7025	2975	P49662|CASP4_HUMAN	50.43	98.04	191500	256400	190500	674200	769800	491800	1	1.34	0.99	3.52	4.02	2.57	212800	645300	1	3.03	-	-	-	-	-	-	11	3	3	Carbamidomethylation; TMT10plex	43262	Caspase-4 OS=Homo sapiens GN=CASP4 PE=1 SV=1
4778	3042	P24821|TENA_HUMAN	55.18	97.71	165500	185300	167400	642300	574900	457900	1	1.12	1.01	3.88	3.47	2.77	172700	558400	1	3.23	-	-	-	-	-	-	2	7	3	TMT10plex	240851	Tenascin OS=Homo sapiens GN=TNC PE=1 SV=3
6867	2531	P21283|VATC1_HUMAN	34.16	97.14	211600	275000	240900	583300	759300	389800	1	1.3	1.14	2.76	3.59	1.84	242500	577500	1	2.38	-	-	-	-	-	-	9	5	4	TMT10plex	43942	V-type proton ATPase subunit C 1 OS=Homo sapiens GN=ATP6V1C1 PE=1 SV=4
5652	2745	Q92552|RT27_HUMAN	22.87	96.93	422800	506600	431500	1060000	1180000	633700	1	1.2	1.02	2.51	2.79	1.5	453600	957900	1	2.11	-	-	-	-	-	-	8	5	3	TMT10plex	47611	28S ribosomal protein S27 mitochondrial OS=Homo sapiens GN=MRPS27 PE=1 SV=3
4232	3133	P02766|TTHY_HUMAN	70.02	95.79	4042000	3959000	5619000	1688000	1429000	743800	1	0.98	1.39	0.42	0.35	0.18	4540000	1287000	1	0.28	-	-	-	-	-	-	13	5	3	Carbamidomethylation; TMT10plex	15887	Transthyretin OS=Homo sapiens GN=TTR PE=1 SV=1
3214	4830	Q8NI22|MCFD2_HUMAN	114.33	95.4	813600	786200	813900	2627000	2340000	4017000	1	0.97	1	3.23	2.88	4.94	804600	2995000	1	3.72	-	-	-	-	-	-	23	3	3	TMT10plex	16390	Multiple coagulation factor deficiency protein 2 OS=Homo sapiens GN=MCFD2 PE=1 SV=1
7340	3075	Q8N1G2|CMTR1_HUMAN	26	95.08	171500	309100	141700	472700	681000	226900	1	1.8	0.83	2.76	3.97	1.32	207400	460200	1	2.22	-	-	-	-	-	-	4	4	3	TMT10plex	95321	Cap-specific mRNA (nucleoside-2'-O-)-methyltransferase 1 OS=Homo sapiens GN=CMTR1 PE=1 SV=1
4957	2912	Q15345|LRC41_HUMAN	22.87	94.45	131400	193800	133100	315600	444500	190500	1	1.48	1.01	2.4	3.38	1.45	152800	316900	1	2.07	-	-	-	-	-	-	5	4	3	TMT10plex	88650	Leucine-rich repeat-containing protein 41 OS=Homo sapiens GN=LRRC41 PE=1 SV=3
6962	2551	P19883|FST_HUMAN	54.22	93.48	337100	364400	354300	1072000	1048000	1639000	1	1.08	1.05	3.18	3.11	4.86	351900	1253000	1	3.56	-	-	-	-	-	-	10	3	3	Carbamidomethylation; TMT10plex	38007	Follistatin OS=Homo sapiens GN=FST PE=1 SV=2
6036	3045	Q5HYK7|SH319_HUMAN	22.01	91.1	84400	116000	112000	227700	194800	255500	1	1.37	1.33	2.7	2.31	3.03	104100	226000	1	2.17	-	-	-	-	-	-	6	6	3	TMT10plex	86525	SH3 domain-containing protein 19 OS=Homo sapiens GN=SH3D19 PE=1 SV=2
6287	2926	Q7L2H7|EIF3M_HUMAN	34.89	90.92	166900	222800	172200	468400	628000	277200	1	1.34	1.03	2.81	3.76	1.66	187300	457800	1	2.44	-	-	-	-	-	-	7	4	3	Carbamidomethylation; TMT10plex	42503	Eukaryotic translation initiation factor 3 subunit M OS=Homo sapiens GN=EIF3M PE=1 SV=1
3859	2731	P09038|FGF2_HUMAN	123.56	90.58	338100	220000	268800	1373000	1612000	2281000	1	0.65	0.8	4.06	4.77	6.75	275700	1756000	1	6.37	-	-	-	-	-	-	10	4	3	TMT10plex	30770	Fibroblast growth factor 2 OS=Homo sapiens GN=FGF2 PE=1 SV=3
6155	2913	O75251|NDUS7_HUMAN	27.18	89.57	587000	642000	591100	1425000	1299000	1108000	1	1.09	1.01	2.43	2.21	1.89	606700	1278000	1	2.11	-	-	-	-	-	-	16	4	3	TMT10plex	23564	NADH dehydrogenase [ubiquinone] iron-sulfur protein 7 mitochondrial OS=Homo sapiens GN=NDUFS7 PE=1 SV=3
8574	2766	Q969N2|PIGT_HUMAN	26.76	88.68	237500	352700	219000	676300	852300	262800	1	1.49	0.92	2.85	3.59	1.11	269700	597100	1	2.21	-	-	-	-	-	-	6	4	4	TMT10plex	65700	GPI transamidase component PIG-T OS=Homo sapiens GN=PIGT PE=1 SV=1
7271	2882	Q9C0B1|FTO_HUMAN	24.61	88.48	337600	410300	348500	783100	917000	524300	1	1.22	1.03	2.32	2.72	1.55	365500	741500	1	2.03	-	-	-	-	-	-	6	3	3	TMT10plex	58282	Alpha-ketoglutarate-dependent dioxygenase FTO OS=Homo sapiens GN=FTO PE=1 SV=3
4898	2988	Q9BW27|NUP85_HUMAN	29.7	88.24	183600	305100	176600	734300	1006000	199300	1	1.66	0.96	4	5.48	1.09	221800	646700	1	2.92	-	-	-	-	-	-	4	5	3	Carbamidomethylation; TMT10plex	75019	Nuclear pore complex protein Nup85 OS=Homo sapiens GN=NUP85 PE=1 SV=1
4650	2957	Q9Y282|ERGI3_HUMAN	25.66	88.18	230400	321100	220200	567300	879600	278100	1	1.39	0.96	2.46	3.82	1.21	257200	575000	1	2.24	-	-	-	-	-	-	7	5	3	TMT10plex	43222	Endoplasmic reticulum-Golgi intermediate compartment protein 3 OS=Homo sapiens GN=ERGIC3 PE=1 SV=1
5582	3327	Q9P287|BCCIP_HUMAN	22.44	82.76	175600	191000	197000	401800	453800	383000	1	1.09	1.12	2.29	2.58	2.18	187900	412900	1	2.2	-	-	-	-	-	-	9	4	3	TMT10plex	35979	BRCA2 and CDKN1A-interacting protein OS=Homo sapiens GN=BCCIP PE=1 SV=1
7803	2990	Q15382|RHEB_HUMAN	34.95	82.19	537400	804200	699400	1361000	1750000	2079000	1	1.5	1.3	2.53	3.26	3.87	680300	1730000	1	2.54	-	-	-	-	-	-	15	4	3	TMT10plex	20497	GTP-binding protein Rheb OS=Homo sapiens GN=RHEB PE=1 SV=1
7586	2840	P08174|DAF_HUMAN	26.73	81.43	289800	384900	264900	718800	1012000	413900	1	1.33	0.91	2.48	3.49	1.43	313200	714800	1	2.28	-	-	-	-	-	-	13	4	4	Carbamidomethylation; TMT10plex	41400	Complement decay-accelerating factor OS=Homo sapiens GN=CD55 PE=1 SV=4
7027	3015	P28065|PSB9_HUMAN	25.2	79.91	240300	217900	256000	562200	558200	529900	1	0.91	1.07	2.34	2.32	2.21	238100	550100	1	2.31	-	-	-	-	-	-	14	3	3	TMT10plex	23264	Proteasome subunit beta type-9 OS=Homo sapiens GN=PSMB9 PE=1 SV=2
4631	3140	Q8TCT9|HM13_HUMAN	30.02	76.16	186200	267700	191900	576500	786900	302200	1	1.44	1.03	3.1	4.23	1.62	215300	555200	1	2.58	-	-	-	-	-	-	8	5	3	TMT10plex	41488	Minor histocompatibility antigen H13 OS=Homo sapiens GN=HM13 PE=1 SV=1

## Sheet: intensity 
	Intensity A(TMT10-126; TMT10-127N; TMT10-128N)	Intensity R(TMT10-129N; TMT10-130C; TMT10-131)	A/R	R/A
FETUA	308300000	16780000	18.3731	0.0544275
ALBU	286200000	26630000	10.7473	0.0930468
K2C6C	23560000	2549000	9.24284	0.108192
K2C8	2991000000	336100000	8.89914	0.11237
K1C18	1063000000	122100000	8.70598	0.114864
K2C5	156600000	18270000	8.57143	0.116667
FETA	6879000	973800	7.06408	0.141561
K1C19	557600000	79400000	7.02267	0.142396
HSPB1	510100000	84040000	6.06973	0.164752
CAH2	24470000	5091000	4.80652	0.208051
CATD	17440000	3849000	4.53105	0.2207
NHRF1	26380000	5907000	4.46589	0.22392
LUM	2362000	536600	4.40179	0.22718
PCTL	12460000	2837000	4.39196	0.227689
HMGN1	34650000	8789000	3.94243	0.253651
TPD53	3263000	853200	3.82443	0.261477
TTHY	4540000	1287000	3.52758	0.28348
NRCAM	837000	245500	3.40937	0.293309
CELR2	1079000	329300	3.27665	0.30519
TFF1	1767000	543300	3.25235	0.30747
TPM1	8669000	2704000	3.20599	0.311916
VTDB	3812000	1208000	3.15563	0.316894
K2C80	2180000	699200	3.11785	0.320734
YBOX2	127700	41400	3.08454	0.324197
PRDX2	41480000	13720000	3.02332	0.330762
LORF1	8009000	2833000	2.82704	0.353727
CRIP2	7961000	2857000	2.78649	0.358875
EF1A2	12490000	4490000	2.78174	0.359488
UGDH	75430000	28160000	2.67862	0.373326
EVL	1214000	473600	2.56334	0.390115
ITIH2	2800000	1106000	2.53165	0.395
RABP1	2726000	1093000	2.49405	0.400954
FA83B	1460000	586400	2.48977	0.401644
TAU	2936000	1186000	2.47555	0.403951
A2MG	5796000	2369000	2.4466	0.40873
KCRU	3308000	1364000	2.42522	0.412334
K1C16	724500	299700	2.41742	0.413665
PAR6B	1988000	828900	2.39836	0.416952
NUCKS	7951000	3380000	2.35237	0.425104
HS71B	30790000	13270000	2.32027	0.430984
HS71A	30790000	13270000	2.32027	0.430984
AGR2	6408000	2767000	2.31587	0.431804
SYTL2	1219000	527100	2.31265	0.432404
K1C13	1422000	616700	2.30582	0.433685
CBX5	9371000	4080000	2.29681	0.435386
RNT2	1978000	866400	2.28301	0.438018
GELS	32190000	14110000	2.28136	0.438335
HMGN2	105900000	46510000	2.27693	0.439188
1433S	2868000	1261000	2.27439	0.439679
BCAS1	1728000	781500	2.21113	0.452257
F16P1	4406000	2029000	2.17151	0.460508
CADH1	967000	449600	2.1508	0.464943
L2GL2	1921000	904900	2.12289	0.471057
PPIC	1312000	618100	2.12263	0.471113
ISOC1	3696000	1752000	2.10959	0.474026
GGCT	5411000	2577000	2.09973	0.476252
CFDP1	2009000	969400	2.07242	0.482529
SBP1	1962000	948300	2.06897	0.483333
PIR	1221000	608700	2.00591	0.498526
RMXL1	645000	1290000	0.5	2
PSD13	824100	1649000	0.499757	2.00097
SMC4	2049000	4101000	0.499634	2.00146
TMX1	913500	1829000	0.499453	2.00219
SGTA	1498000	3001000	0.499167	2.00334
DHX9	6551000	13130000	0.498934	2.00427
TPR	11620000	23290000	0.498927	2.0043
ARLY	314000	630100	0.498334	2.00669
H4	3945000	7917000	0.498295	2.00684
TCPH	8044000	16160000	0.497772	2.00895
ICAL	11660000	23450000	0.497228	2.01115
RS8	12230000	24600000	0.497154	2.01145
PUR2	6626000	13330000	0.497074	2.01177
EHD2	351300	707000	0.496888	2.01252
SYTC	2747000	5530000	0.496745	2.01311
OST48	2087000	4202000	0.496668	2.01342
RRP44	400500	806500	0.49659	2.01373
PACN2	2928000	5899000	0.496355	2.01469
MP2K3	193000	389100	0.496016	2.01606
PLCG1	497700	1004000	0.495717	2.01728
RL12	2156000	4351000	0.495518	2.01809
PABP4	2380000	4805000	0.495317	2.01891
RS29	7161000	14460000	0.495228	2.01927
YAP1	1383000	2800000	0.493929	2.02458
ZFR	262100	530800	0.493783	2.02518
ZFP91	330700	670100	0.493508	2.02631
TBB5	7772000	15750000	0.49346	2.02651
HAT1	750100	1521000	0.493162	2.02773
PCH2	469800	952900	0.493021	2.02831
FTO	365500	741500	0.49292	2.02873
EGLN1	402100	816400	0.492528	2.03034
RAB7A	1974000	4011000	0.492147	2.03191
TIM44	914000	1858000	0.491927	2.03282
MMP14	951400	1935000	0.49168	2.03384
MATR3	19230000	39150000	0.491188	2.03588
FHL2	571900	1165000	0.490901	2.03707
MYOF	5796000	11810000	0.490771	2.03761
NU205	672000	1370000	0.490511	2.03869
RPN2	1254000	2557000	0.490418	2.03907
RS5	400400	816500	0.490386	2.03921
MA7D1	337400	688100	0.490336	2.03942
MK67I	1405000	2869000	0.489718	2.04199
NAA15	2587000	5289000	0.489128	2.04445
GSCR2	1139000	2329000	0.489051	2.04478
NCEH1	421400	862800	0.48841	2.04746
PPM1F	668600	1369000	0.488386	2.04756
CMPK2	182300	373500	0.488086	2.04882
CYC	1356000	2779000	0.487945	2.04941
CKAP5	1466000	3005000	0.487854	2.0498
CSN2	1120000	2296000	0.487805	2.05
ITA5	740900	1519000	0.487755	2.05021
RALA	524800	1076000	0.487732	2.0503
PLIN3	5101000	10460000	0.487667	2.05058
RWDD4	807900	1657000	0.487568	2.051
SUMO1	521900	1071000	0.487302	2.05212
EIF3D	4154000	8525000	0.487273	2.05224
TCPG	9323000	19140000	0.487095	2.05299
CUL1	777400	1598000	0.486483	2.05557
PYR1	3737000	7686000	0.486209	2.05673
SYNC	3461000	7121000	0.486027	2.0575
DHX29	222400	458000	0.48559	2.05935
EBP2	3638000	7506000	0.484679	2.06322
TPX2	1242000	2563000	0.484588	2.06361
SAP	645600	1333000	0.484321	2.06475
RAP1B	862100	1783000	0.483511	2.06821
SYRC	3410000	7062000	0.482866	2.07097
ERAP1	147300	305100	0.482793	2.07128
BZW1	2272000	4708000	0.482583	2.07218
ITPR3	238300	493900	0.482486	2.0726
LRC41	152800	316900	0.482171	2.07395
DDX21	6152000	12760000	0.482132	2.07412
SAC1	468000	972000	0.481481	2.07692
REXO4	1217000	2529000	0.481218	2.07806
HNRPD	15430000	32110000	0.480536	2.08101
STAG2	280800	584400	0.480493	2.0812
GAR1	1083000	2255000	0.480266	2.08218
HNRDL	6753000	14090000	0.479276	2.08648
BAZ1B	1313000	2741000	0.479022	2.08759
ENPL	39740000	82980000	0.478911	2.08807
RBGPR	1153000	2408000	0.478821	2.08846
TMM33	363900	760100	0.478753	2.08876
MLTK	423800	885400	0.478654	2.08919
GNL3	678700	1418000	0.478632	2.08929
GDN	316800	662600	0.478117	2.09154
IF4G1	6779000	14190000	0.477731	2.09323
AGM1	1760000	3687000	0.477353	2.09489
RAGP1	3306000	6935000	0.476712	2.0977
SRP72	3373000	7077000	0.476614	2.09813
ATX2	407200	855500	0.475979	2.10093
RT34	430200	904100	0.475832	2.10158
OFUT1	1415000	2975000	0.47563	2.10247
PDIA3	52500000	110400000	0.475543	2.10286
NOC3L	472200	993200	0.475433	2.10335
CSPG4	224200	471600	0.475403	2.10348
AT1A1	1117000	2350000	0.475319	2.10385
TRXR1	1002000	2110000	0.474882	2.10579
RRP5	1065000	2243000	0.474811	2.1061
NDUS7	606700	1278000	0.474726	2.10648
KRI1	861900	1816000	0.474615	2.10697
KYNU	560900	1182000	0.474535	2.10733
GHC1	387600	817200	0.474302	2.10836
DNLI3	268000	565100	0.474252	2.10858
TMM43	661900	1397000	0.473801	2.11059
RT27	453600	957900	0.473536	2.11177
NOL8	340800	719900	0.473399	2.11238
ACTN1	6643000	14040000	0.473148	2.1135
GBF1	500600	1059000	0.47271	2.11546
USP9X	105300	222800	0.472621	2.11586
PSMD1	1738000	3679000	0.472411	2.1168
ITA2	2065000	4372000	0.472324	2.11719
RANB3	1082000	2291000	0.472283	2.11738
CDK17	493400	1045000	0.472153	2.11796
TMA16	1481000	3142000	0.471356	2.12154
MBB1A	1422000	3017000	0.471329	2.12166
NOL6	861900	1832000	0.470469	2.12554
TECR	878200	1868000	0.470128	2.12708
ACOT9	1092000	2326000	0.469475	2.13004
PSMD2	3984000	8489000	0.469313	2.13077
VPS35	408200	870100	0.469141	2.13155
PDCD5	1000000	2139000	0.467508	2.139
EEA1	7373000	15780000	0.467237	2.14024
PEBB	1882000	4028000	0.467229	2.14028
SYMPK	271600	581900	0.466747	2.14249
TCPQ	10940000	23440000	0.466724	2.1426
CHM4B	1527000	3273000	0.466544	2.14342
SYG	5696000	12210000	0.466503	2.14361
CCD86	1302000	2791000	0.466499	2.14363
LONM	4213000	9049000	0.465576	2.14788
SYLC	1787000	3839000	0.465486	2.14829
AHNK	126400000	271700000	0.465219	2.14953
MYO1B	3216000	6921000	0.464673	2.15205
TFAM	2869000	6179000	0.464315	2.15371
RFIP5	255400	550600	0.463858	2.15583
ASPH	1238000	2670000	0.46367	2.1567
DX39B	847600	1830000	0.463169	2.15904
SPCS2	644800	1393000	0.462886	2.16036
CSTF3	275100	595400	0.462042	2.1643
RS6	12290000	26600000	0.46203	2.16436
PDS5A	1173000	2540000	0.461811	2.16539
LIMA1	3311000	7173000	0.461592	2.16641
EGFR	566500	1228000	0.461319	2.1677
SH319	104100	226000	0.460619	2.17099
SMC2	1750000	3800000	0.460526	2.17143
THOP1	1898000	4122000	0.460456	2.17176
PSMD5	1661000	3613000	0.459729	2.1752
ABCE1	2453000	5347000	0.458762	2.17978
ASCC3	283100	617100	0.458759	2.1798
TBC15	440700	961700	0.458251	2.18221
ATLA3	1862000	4064000	0.458169	2.1826
EIF3E	302200	659700	0.458087	2.18299
STXB1	393600	860400	0.457462	2.18598
P3H1	1206000	2638000	0.457165	2.1874
ERO1A	1700000	3721000	0.456866	2.18882
GFPT1	3131000	6855000	0.456747	2.1894
MP2K2	619400	1358000	0.456112	2.19244
TOM34	1495000	3278000	0.456071	2.19264
SC24D	294100	645100	0.455898	2.19347
EFHD2	2007000	4403000	0.455826	2.19382
BCCIP	187900	412900	0.455074	2.19745
HEAT1	352500	775700	0.454428	2.20057
RDH11	424100	933500	0.454312	2.20113
DDX28	112100	246800	0.454214	2.20161
SP16H	2685000	5913000	0.454084	2.20223
SPD2B	948100	2089000	0.453854	2.20335
PLOD2	1434000	3164000	0.453224	2.20642
ADSV	393400	868200	0.453121	2.20691
IF5	6416000	14160000	0.453107	2.20698
SAHH	6423000	14180000	0.452962	2.20769
ARL2	268900	594000	0.452694	2.209
NRDC	356100	786900	0.452535	2.20977
DPP9	1321000	2920000	0.452397	2.21045
PIGT	269700	597100	0.451683	2.21394
RB3GP	717800	1590000	0.451447	2.2151
A0A0A6YYL6	7000000	15510000	0.451322	2.21571
RL17	7000000	15510000	0.451322	2.21571
SUGP2	760000	1684000	0.451306	2.21579
NU155	437500	970400	0.450845	2.21806
CMTR1	207400	460200	0.450674	2.2189
SRPRB	530500	1178000	0.45034	2.22055
XPO2	4416000	9815000	0.449924	2.2226
PHF6	1265000	2812000	0.449858	2.22292
FUBP2	6095000	13570000	0.449153	2.22642
DJC10	534400	1190000	0.449076	2.2268
ECI2	1043000	2326000	0.448409	2.23011
RL10A	279600	623600	0.448364	2.23033
RPA1	188900	421400	0.448268	2.23081
ROCK1	418100	933800	0.44774	2.23344
NFM	707300	1580000	0.447658	2.23385
ERGI3	257200	575000	0.447304	2.23561
ILK	1200000	2683000	0.447261	2.23583
LETM1	833500	1865000	0.446917	2.23755
CYR61	548200	1227000	0.446781	2.23823
SH3G1	2005000	4489000	0.446647	2.2389
PAXI	102700	230300	0.44594	2.24245
GLGB	770800	1729000	0.445807	2.24312
CO6A1	801200	1800000	0.445111	2.24663
ACOC	2841000	6390000	0.444601	2.24921
RL7A	4436000	10020000	0.442715	2.25879
SERA	2833000	6409000	0.442035	2.26227
RIN1	81750	185200	0.441415	2.26544
TBA1C	1102000	2497000	0.44133	2.26588
RBP2	1597000	3620000	0.44116	2.26675
PFKAM	1384000	3139000	0.440905	2.26806
CATL1	1703000	3867000	0.440393	2.2707
NASP	6861000	15590000	0.44009	2.27226
CARM1	632500	1440000	0.439236	2.27668
NUP93	979900	2231000	0.43922	2.27676
S10A9	463800	1056000	0.439205	2.27684
ERLN1	541200	1233000	0.438929	2.27827
DHRS2	199400	454500	0.438724	2.27934
SF3B1	4321000	9852000	0.438591	2.28003
TRIPC	1057000	2411000	0.438407	2.28098
PARP1	9004000	20540000	0.438364	2.28121
DAF	313200	714800	0.438165	2.28225
RL1D1	2324000	5309000	0.437747	2.28442
MGLL	140200	320300	0.437715	2.28459
MYDGF	3883000	8876000	0.437472	2.28586
EF1G	9636000	22040000	0.437205	2.28726
WDR3	267300	612100	0.436693	2.28994
TM214	338700	775800	0.436582	2.29052
SYF1	254000	582000	0.436426	2.29134
MPRI	1819000	4168000	0.43642	2.29137
AKAP8	630300	1445000	0.436194	2.29256
PRDBP	1229000	2828000	0.434583	2.30106
RS18	1848000	4265000	0.433294	2.3079
PSB9	238100	550100	0.43283	2.31037
MYO1E	293400	678300	0.432552	2.31186
CLIP2	1237000	2860000	0.432517	2.31205
TP53B	1386000	3207000	0.43218	2.31385
LCAP	184700	427700	0.431845	2.31565
WDR36	717800	1663000	0.43163	2.3168
IPO9	917700	2128000	0.43125	2.31884
RL13A	535600	1243000	0.430893	2.32076
DOCK7	332400	771800	0.430682	2.3219
MK01	761200	1769000	0.4303	2.32396
HXK2	278700	648600	0.429695	2.32723
RS25	1824000	4245000	0.429682	2.3273
NSRP1	291700	679100	0.429539	2.32808
LYAR	2978000	6936000	0.429354	2.32908
MCES	506000	1179000	0.429177	2.33004
CLH1	11190000	26100000	0.428736	2.33244
S35B2	563300	1314000	0.428691	2.33268
CMC1	277300	647000	0.428594	2.33321
RL32	6493000	15150000	0.428581	2.33328
QSOX2	730700	1705000	0.428563	2.33338
VINC	12620000	29460000	0.428377	2.33439
HABP4	328000	766000	0.428198	2.33537
NDRG3	467100	1092000	0.427747	2.33783
CIP4	369300	863700	0.427579	2.33875
PLOD1	806700	1888000	0.427278	2.3404
NPC2	2755000	6453000	0.426933	2.34229
XRCC5	8150000	19090000	0.426925	2.34233
PPGB	3407000	7986000	0.426622	2.344
SCOT1	703000	1650000	0.426061	2.34708
RECQ1	2177000	5110000	0.426027	2.34727
RL10	10850000	25510000	0.425323	2.35115
INT3	92240	217000	0.425069	2.35256
PGH2	827300	1950000	0.424256	2.35707
TM109	668800	1578000	0.423828	2.35945
DLRB1	456100	1080000	0.422315	2.3679
BD1L1	256300	607000	0.422241	2.36832
ZN326	920600	2181000	0.4221	2.36911
USO1	1660000	3934000	0.421962	2.36988
LDHA	14940000	35420000	0.421796	2.37082
UBA6	1466000	3482000	0.421022	2.37517
CO6A2	412000	979900	0.420451	2.3784
VATC1	242500	577500	0.419913	2.38144
SDCB1	216900	517800	0.418888	2.38728
MYL6	4593000	10970000	0.418687	2.38842
HXK1	6502000	15640000	0.415729	2.40541
RS15A	1225000	2949000	0.415395	2.40735
VAC14	196400	472900	0.41531	2.40784
SPB4	801100	1930000	0.415078	2.40919
PUR8	555300	1338000	0.415022	2.40951
RL34	7327000	17660000	0.414892	2.41026
FSTL1	148000	358500	0.412831	2.4223
SFXN3	448200	1087000	0.412328	2.42526
BAX	409600	999300	0.409887	2.4397
PRKDC	9552000	23310000	0.409781	2.44033
TARSH	298400	728300	0.409721	2.44068
EIF3M	187300	457800	0.409131	2.44421
CN37	893500	2187000	0.408551	2.44768
SUN2	91290	223600	0.408274	2.44934
WDR43	433900	1066000	0.407036	2.45679
ITB1	2007000	4942000	0.406111	2.46238
DNMT1	2044000	5038000	0.405717	2.46477
EHD1	1960000	4832000	0.405629	2.46531
MILK1	499200	1232000	0.405195	2.46795
PESC	1031000	2551000	0.404155	2.4743
DYHC1	17650000	43690000	0.403983	2.47535
RL23A	2278000	5642000	0.403758	2.47673
ARHG2	815500	2021000	0.403513	2.47823
IPO7	1731000	4296000	0.402933	2.4818
NIBAN	593600	1474000	0.402714	2.48315
COX2	276900	688000	0.402471	2.48465
COPB	1922000	4777000	0.402345	2.48543
FERM2	268600	669200	0.401375	2.49144
IMB1	4362000	10930000	0.399085	2.50573
BASI	667200	1674000	0.398566	2.50899
ELMO2	108700	273400	0.397586	2.51518
TLN1	11120000	28020000	0.396859	2.51978
SNX9	427900	1079000	0.396571	2.52162
EF1B	18230000	46070000	0.395702	2.52715
LMAN1	1366000	3455000	0.395369	2.52928
RRBP1	8652000	21890000	0.395249	2.53005
SNX21	212500	537900	0.395055	2.53129
GHITM	248400	630400	0.394036	2.53784
GRP78	59280000	150500000	0.393887	2.5388
SYCM	463000	1177000	0.393373	2.54212
RHEB	680300	1730000	0.393237	2.543
RAC1	845600	2156000	0.392208	2.54967
ZYX	4098000	10450000	0.392153	2.55002
LRC59	2942000	7506000	0.391953	2.55133
CD97	131400	335600	0.391538	2.55403
DREB	1360000	3481000	0.390692	2.55956
CNN2	863900	2212000	0.390552	2.56048
CALX	9174000	23560000	0.389389	2.56813
RL3	8536000	21940000	0.389061	2.57029
ANXA6	6668000	17190000	0.3879	2.57798
HM13	215300	555200	0.387788	2.57873
RL18	2057000	5310000	0.387382	2.58143
COR1C	4951000	12840000	0.385592	2.59342
ADT3	900200	2336000	0.38536	2.59498
KCC2D	235000	612600	0.383611	2.60681
BCAT1	211800	553800	0.382449	2.61473
A0A0B4J2E5	348600	911700	0.382363	2.61532
PWP2	348600	911700	0.382363	2.61532
APOL2	92790	242700	0.382324	2.61558
RPN1	6852000	17940000	0.38194	2.61821
CEBPZ	939900	2461000	0.381918	2.61836
TM9S4	274200	719100	0.38131	2.62254
RS9	6625000	17380000	0.381185	2.6234
PDLI4	2023000	5308000	0.381123	2.62383
SWP70	1139000	2989000	0.381064	2.62423
BMS1	221100	581900	0.379962	2.63184
FLNC	4150000	10940000	0.379342	2.63614
IPO5	665600	1768000	0.376471	2.65625
ACSL4	1012000	2689000	0.376348	2.65711
ICAM1	1020000	2716000	0.375552	2.66275
CE170	3121000	8315000	0.375346	2.66421
NB5R3	1207000	3222000	0.374612	2.66943
MARCS	5229000	14080000	0.371378	2.69268
GT251	1325000	3579000	0.370215	2.70113
IKIP	1141000	3082000	0.370214	2.70114
ADAS	684400	1863000	0.367364	2.72209
SC22B	1142000	3109000	0.367321	2.72242
CD59	645700	1763000	0.366251	2.73037
NOP14	245000	669400	0.365999	2.73224
RL7	3242000	8863000	0.36579	2.73381
CND3	166700	456300	0.36533	2.73725
ALDR	1494000	4104000	0.364035	2.74699
PAI1	463700	1275000	0.363686	2.74962
IF2B2	2052000	5643000	0.363636	2.75
DPOD1	222900	613200	0.363503	2.75101
ACSL3	1478000	4080000	0.362255	2.76049
NEP1	297000	824000	0.360437	2.77441
RTN4	1163000	3228000	0.360285	2.77558
SH3K1	1075000	3032000	0.354551	2.82047
TSN	280000	791700	0.353669	2.8275
AKA12	766100	2172000	0.352716	2.83514
MAP1S	310200	881100	0.35206	2.84043
CSK22	240500	685500	0.350839	2.85031
COTL1	2045000	5834000	0.350531	2.85281
MPCP	4061000	11590000	0.350388	2.85398
INVO	3237000	9246000	0.350097	2.85635
DPYL3	1694000	4865000	0.348201	2.8719
CATC	1538000	4425000	0.347571	2.87711
TBB6	1582000	4554000	0.347387	2.87863
GNPI1	1206000	3482000	0.346353	2.88723
WDFY1	376000	1087000	0.345906	2.89096
SQRD	2220000	6431000	0.345203	2.89685
DCUP	652600	1892000	0.344926	2.89917
FKB10	855800	2491000	0.343557	2.91073
SPB8	366600	1068000	0.343258	2.91326
NUP85	221800	646700	0.342972	2.91569
TMX3	389400	1141000	0.34128	2.93015
LIMS1	545700	1607000	0.339577	2.94484
RL35	1017000	3015000	0.337313	2.9646
AINX	405700	1206000	0.336401	2.97264
RAC2	131600	391200	0.336401	2.97264
COF2	501000	1492000	0.335791	2.97804
CAN2	2810000	8373000	0.335603	2.97972
ANXA2	3116000	9289000	0.335451	2.98107
MICA1	111400	332500	0.335038	2.98474
AHNK2	8531000	25480000	0.334812	2.98675
DHB12	714600	2152000	0.332063	3.01147
RL19	2695000	8139000	0.331122	3.02004
CASP4	212800	645300	0.329769	3.03242
CKAP4	9016000	27360000	0.329532	3.03461
MYH9	16630000	50500000	0.329307	3.03668
VAT1	2180000	6652000	0.327721	3.05138
EF2	38000000	116100000	0.327304	3.05526
MAP1B	4025000	12320000	0.326705	3.06087
THIL	3746000	11510000	0.325456	3.07261
5NTD	1131000	3477000	0.32528	3.07427
DHRS7	242100	748800	0.323317	3.09294
NFL	851100	2637000	0.322753	3.09834
RL13	7010000	21730000	0.322595	3.09986
NOL9	149500	464600	0.321782	3.10769
RL36	772100	2402000	0.32144	3.111
CHAP1	788400	2455000	0.321141	3.1139
RS13	3032000	9444000	0.32105	3.11478
SYUA	379800	1194000	0.31809	3.14376
DAB2	285000	899400	0.316878	3.15579
HPCL1	254200	810700	0.313556	3.18922
CATZ	584300	1874000	0.311793	3.20726
HSP13	228400	738200	0.309401	3.23205
TENA	172700	558400	0.309277	3.23335
MYL9	364000	1177000	0.309261	3.23352
AT2A2	1944000	6326000	0.307303	3.25412
EPDR1	102200	333400	0.306539	3.26223
PLST	3482000	11400000	0.305439	3.27398
NPC1	675800	2229000	0.303185	3.29831
TGFI1	101700	337100	0.301691	3.31465
LDLR	342800	1140000	0.300702	3.32555
TM9S3	405000	1353000	0.299335	3.34074
IF2B1	982100	3292000	0.298329	3.352
SEC62	786100	2656000	0.295971	3.3787
GSTP1	1348000	4569000	0.295032	3.38947
RL6	6620000	23050000	0.287202	3.48187
AKAP2	3762000	13100000	0.287176	3.48219
IF16	2492000	8734000	0.285322	3.50482
RHG18	502100	1769000	0.283833	3.5232
SYNEM	99370	351600	0.282622	3.53829
FST	351900	1253000	0.280846	3.56067
SYIM	1222000	4396000	0.27798	3.59738
CD44	1989000	7180000	0.277019	3.60985
RL4	8852000	32510000	0.272285	3.67262
FABP5	6977000	25780000	0.270636	3.695
RND3	800900	2971000	0.269573	3.70958
CATS	408300	1517000	0.26915	3.71541
MCFD2	804600	2995000	0.268648	3.72235
PPR18	1392000	5191000	0.268156	3.72917
BIN1	363800	1360000	0.2675	3.73832
RL15	3426000	12880000	0.265994	3.75949
GLCNE	44890	171300	0.262055	3.81599
E41L3	740000	2911000	0.254208	3.93378
SERC	541300	2173000	0.249103	4.01441
CALM	23790000	96540000	0.246426	4.05801
LIMS3	556600	2261000	0.246174	4.06216
TYPH	41450	168800	0.245557	4.07238
RCN3	1155000	4747000	0.243312	4.10996
MMP3	2622000	11290000	0.232241	4.30587
CO052	100000	431800	0.231589	4.318
IL1B	1242000	5457000	0.227598	4.39372
CNN3	557600	2478000	0.22502	4.44405
UPP1	646400	2936000	0.220163	4.54208
MOES	4946000	22940000	0.215606	4.63809
HMGA1	2021000	9391000	0.215206	4.64671
NAMPT	7713000	36590000	0.210795	4.74394
RCN1	4792000	22860000	0.209624	4.77045
FSCN1	2990000	14420000	0.207351	4.82274
GSTO1	3662000	17870000	0.204924	4.87985
UCHL1	3328000	16340000	0.203672	4.90986
CATB	5107000	25240000	0.202338	4.94224
NEP	3689000	18480000	0.199621	5.00949
TFPI2	1648000	8266000	0.199371	5.01578
CAV1	1164000	5972000	0.19491	5.13058
PAI2	9049000	46430000	0.194896	5.13095
AMPN	3637000	18920000	0.19223	5.20209
CALD1	2808000	15710000	0.17874	5.59473
MMP1	4202000	24480000	0.17165	5.8258
LDHB	7316000	44010000	0.166235	6.01558
ANXA5	12550000	76850000	0.163305	6.12351
FGF2	275700	1756000	0.157005	6.36924
DPP4	163000	1078000	0.151206	6.6135
PTRF	3003000	20850000	0.144029	6.94306
FBN1	38530	297300	0.1296	7.71607
ANXA1	4195000	32600000	0.128681	7.77116
LEG1	22250000	206600000	0.107696	9.28539
FOSL1	219400	2238000	0.098034	10.2005
HMGA2	311500	4861000	0.0640815	15.6051
SODM	6347000	127800000	0.0496635	20.1355
VIME	36460000	1146000000	0.031815	31.4317

## Sheet: Analysis_2_sorted
UP_in_Co_culture	Up_in Mono
VIME	FETUA
SODM	ALBU
HMGA2	K2C6C
FOSL1	K2C8
LEG1	K1C18
ANXA1	K2C5
FBN1	FETA
PTRF	K1C19
DPP4	HSPB1
FGF2	CAH2
ANXA5	CATD
LDHB	NHRF1
MMP1	LUM
CALD1	PCTL
AMPN	HMGN1
PAI2	TPD53
CAV1	TTHY
TFPI2	NRCAM
NEP	CELR2
CATB	TFF1
UCHL1	TPM1
GSTO1	VTDB
FSCN1	K2C80
RCN1	YBOX2
NAMPT	PRDX2
HMGA1	LORF1
MOES	CRIP2
UPP1	EF1A2
CNN3	UGDH
IL1B	EVL
CO052	ITIH2
MMP3	RABP1
RCN3	FA83B
TYPH	TAU
LIMS3	A2MG
CALM	KCRU
SERC	K1C16
E41L3	PAR6B
GLCNE	NUCKS
RL15	HS71B
BIN1	HS71A
PPR18	AGR2
MCFD2	SYTL2
CATS	K1C13
RND3	CBX5
FABP5	RNT2
RL4	GELS
CD44	HMGN2
SYIM	1433S
FST	BCAS1
SYNEM	F16P1
RHG18	CADH1
IF16	L2GL2
AKAP2	PPIC
RL6	ISOC1
GSTP1	GGCT
SEC62	CFDP1
IF2B1	SBP1
TM9S3	PIR
LDLR
TGFI1
NPC1
PLST
EPDR1
AT2A2
MYL9
TENA
HSP13
CATZ
HPCL1
DAB2
SYUA
RS13
CHAP1
RL36
NOL9
RL13
NFL
DHRS7
5NTD
THIL
MAP1B
EF2
VAT1
MYH9
CKAP4
CASP4
RL19
DHB12
AHNK2
MICA1
ANXA2
CAN2
COF2
RAC2
AINX
RL35
LIMS1
TMX3
NUP85
SPB8
FKB10
DCUP
SQRD
WDFY1
GNPI1
TBB6
CATC
DPYL3
INVO
MPCP
COTL1
CSK22
MAP1S
AKA12
TSN
SH3K1
RTN4
NEP1
ACSL3
DPOD1
IF2B2
PAI1
ALDR
CND3
RL7
NOP14
CD59
SC22B
ADAS
IKIP
GT251
MARCS
NB5R3
CE170
ICAM1
ACSL4
IPO5
FLNC
BMS1
SWP70
PDLI4
RS9
TM9S4
CEBPZ
RPN1
APOL2
A0A0B4J2E5
PWP2
BCAT1
KCC2D
ADT3
COR1C
RL18
HM13
ANXA6
RL3
CALX
CNN2
DREB
CD97
LRC59
ZYX
RAC1
RHEB
SYCM
GRP78
GHITM
SNX21
RRBP1
LMAN1
EF1B
SNX9
TLN1
ELMO2
BASI
IMB1
FERM2
COPB
COX2
NIBAN
IPO7
ARHG2
RL23A
DYHC1
PESC
MILK1
EHD1
DNMT1
ITB1
WDR43
SUN2
CN37
EIF3M
TARSH
PRKDC
BAX
SFXN3
FSTL1
RL34
PUR8
SPB4
VAC14
RS15A
HXK1
MYL6
SDCB1
VATC1
CO6A2
UBA6
LDHA
USO1
ZN326
BD1L1
DLRB1
TM109
PGH2
INT3
RL10
RECQ1
SCOT1
PPGB
XRCC5
NPC2
PLOD1
CIP4
NDRG3
HABP4
VINC
QSOX2
RL32
CMC1
S35B2
CLH1
MCES
LYAR
NSRP1
RS25
HXK2
MK01
DOCK7
RL13A
IPO9
WDR36
LCAP
TP53B
CLIP2
MYO1E
PSB9
RS18
PRDBP
AKAP8
MPRI
SYF1
TM214
WDR3
EF1G
MYDGF
MGLL
RL1D1
DAF
PARP1
TRIPC
SF3B1
DHRS2
ERLN1
S10A9
NUP93
CARM1
NASP
CATL1
PFKAM
RBP2
TBA1C
RIN1
SERA
RL7A
ACOC
CO6A1
GLGB
PAXI
SH3G1
CYR61
LETM1
ILK
ERGI3
NFM
ROCK1
RPA1
RL10A
ECI2
DJC10
FUBP2
PHF6
XPO2
SRPRB
CMTR1
NU155
SUGP2
A0A0A6YYL6
RL17
RB3GP
PIGT
DPP9
NRDC
ARL2
SAHH
IF5
ADSV
PLOD2
SPD2B
SP16H
DDX28
RDH11
HEAT1
BCCIP
EFHD2
SC24D
TOM34
MP2K2
GFPT1
ERO1A
P3H1
STXB1
EIF3E
ATLA3
TBC15
ASCC3
ABCE1
PSMD5
THOP1
SMC2
SH319
EGFR
LIMA1
PDS5A
RS6
CSTF3
SPCS2
DX39B
ASPH
RFIP5
TFAM
MYO1B
AHNK
SYLC
LONM
CCD86
SYG
CHM4B
TCPQ
SYMPK
PEBB
EEA1
PDCD5
VPS35
PSMD2
ACOT9
TECR
NOL6
MBB1A
TMA16
CDK17
RANB3
ITA2
PSMD1
USP9X
GBF1
ACTN1
NOL8
RT27
TMM43
DNLI3
GHC1
KYNU
KRI1
NDUS7
RRP5
TRXR1
AT1A1
CSPG4
NOC3L
PDIA3
OFUT1
RT34
ATX2
SRP72
RAGP1
AGM1
IF4G1
GDN
GNL3
MLTK
TMM33
RBGPR
ENPL
BAZ1B
HNRDL
GAR1
STAG2
HNRPD
REXO4
SAC1
DDX21
LRC41
ITPR3
BZW1
ERAP1
SYRC
RAP1B
SAP
TPX2
EBP2
DHX29
SYNC
PYR1
CUL1
TCPG
EIF3D
SUMO1
RWDD4
PLIN3
RALA
ITA5
CSN2
CKAP5
CYC
CMPK2
PPM1F
NCEH1
GSCR2
NAA15
MK67I
MA7D1
RS5
RPN2
NU205
MYOF
FHL2
MATR3
MMP14
TIM44
RAB7A
EGLN1
FTO
PCH2
HAT1
TBB5
ZFP91
ZFR
YAP1
RS29
PABP4
RL12
PLCG1
MP2K3
PACN2
RRP44
OST48
SYTC
EHD2
PUR2
RS8
ICAL
TCPH
H4
ARLY
TPR
DHX9
SGTA
TMX1
SMC4
PSD13
RMXL1

## Sheet: STRING mapping_up_coculture
#queryIndex	queryItem	stringId	preferredName	annotation
1	VIME	9606.ENSP00000416750	STK33	Serine/threonine-protein kinase 33; Serine/threonine protein kinase which phosphorylates VIME. May play a specific role in the dynamic behavior of the intermediate filament cytoskeleton by phosphorylation of VIME (By similarity). Not essential for the survival of KRAS-dependent AML cell lines
3	HMGA2	9606.ENSP00000437621	HMGA2	High mobility group protein HMGI-C; Functions as a transcriptional regulator. Functions in cell cycle regulation through CCNA2. Plays an important role in chromosome condensation during the meiotic G2/M transition of spermatocytes. Plays a role in postnatal myogenesis, is involved in satellite cell activation (By similarity); Belongs to the HMGA family
4	FOSL1	9606.ENSP00000310170	FOSL1	Fos-related antigen 1; FOS like 1, AP-1 transcription factor subunit; Belongs to the bZIP family. Fos subfamily
5	LEG1	9606.ENSP00000328069	C6orf58	Chromosome 6 open reading frame 58; Protein LEG1 homolog; May be involved in early liver development
6	ANXA1	9606.ENSP00000366109	ANXA1	Annexin A1; Plays important roles in the innate immune response as effector of glucocorticoid-mediated responses and regulator of the inflammatory process. Has anti-inflammatory activity. Plays a role in glucocorticoid-mediated down- regulation of the early phase of the inflammatory response (By similarity). Promotes resolution of inflammation and wound healing. Functions at least in part by acti…
7	FBN1	9606.ENSP00000325527	FBN1	Fibrillin-1; Fibrillin-1: Structural component of the 10-12 nm diameter microfibrils of the extracellular matrix, which conveys both structural and regulatory properties to load-bearing connective tissues. Fibrillin-1- containing microfibrils provide long-term force bearing structural support. In tissues such as the lung, blood vessels and skin, microfibrils form the periphery of the elastic fibe…
8	PTRF	9606.ENSP00000349541	PTRF	Polymerase i and transcript release factor; Caveolae-associated protein 1; Plays an important role in caveolae formation and organization. Essential for the formation of caveolae in all tissues. Core component of the CAVIN complex which is essential for recruitment of the complex to the caveolae in presence of calveolin-1 (CAV1). Essential for normal oligomerization of CAV1. Promotes ribosomal tr…
9	DPP4	9606.ENSP00000353731	DPP4	Dipeptidyl peptidase 4; Cell surface glycoprotein receptor involved in the costimulatory signal essential for T-cell receptor (TCR)-mediated T-cell activation. Acts as a positive regulator of T-cell coactivation, by binding at least ADA, CAV1, IGF2R, and PTPRC. Its binding to CAV1 and CARD11 induces T-cell proliferation and NF- kappa-B activation in a T-cell receptor/CD3-dependent manner. Its int…
10	FGF2	9606.ENSP00000264498	FGF2	Fibroblast growth factor 2; Plays an important role in the regulation of cell survival, cell division, angiogenesis, cell differentiation and cell migration. Functions as potent mitogen in vitro. Can induce angiogenesis; Belongs to the heparin-binding growth factors family
11	ANXA5	9606.ENSP00000296511	ANXA5	Annexin A5; This protein is an anticoagulant protein that acts as an indirect inhibitor of the thromboplastin-specific complex, which is involved in the blood coagulation cascade; Annexins
12	LDHB	9606.ENSP00000379386	LDHB	L-lactate dehydrogenase b chain; Lactate dehydrogenase B; Belongs to the LDH/MDH superfamily. LDH family
13	MMP1	9606.ENSP00000322788	MMP1	Matrix metalloproteinase-1 (interstitial collagenase); Interstitial collagenase; Cleaves collagens of types I, II, and III at one site in the helical domain. Also cleaves collagens of types VII and X. In case of HIV infection, interacts and cleaves the secreted viral Tat protein, leading to a decrease in neuronal Tat's mediated neurotoxicity; Endogenous ligands
14	CALD1	9606.ENSP00000354826	CALD1	Caldesmon 1; Caldesmon; Actin- and myosin-binding protein implicated in the regulation of actomyosin interactions in smooth muscle and nonmuscle cells (could act as a bridge between myosin and actin filaments). Stimulates actin binding of tropomyosin which increases the stabilization of actin filament structure. In muscle tissues, inhibits the actomyosin ATPase by binding to F-actin. This inhibit…
16	PAI2	9606.ENSP00000401645	SERPINB2	Plasminogen activator inhibitor 2; Inhibits urokinase-type plasminogen activator. The monocyte derived PAI-2 is distinct from the endothelial cell- derived PAI-1; Belongs to the serpin family. Ov-serpin subfamily
17	CAV1	9606.ENSP00000339191	CAV1	Caveolin-1; May act as a scaffolding protein within caveolar membranes. Interacts directly with G-protein alpha subunits and can functionally regulate their activity (By similarity). Involved in the costimulatory signal essential for T-cell receptor (TCR)- mediated T-cell activation. Its binding to DPP4 induces T-cell proliferation and NF-kappa-B activation in a T-cell receptor/CD3- dependent man…
18	TFPI2	9606.ENSP00000222543	TFPI2	Tissue factor pathway inhibitor 2; May play a role in the regulation of plasmin-mediated matrix remodeling. Inhibits trypsin, plasmin, factor VIIa/tissue factor and weakly factor Xa. Has no effect on thrombin
19	NEP	9606.ENSP00000418525	MME	Membrane metalloendopeptidase; Neprilysin; Thermolysin-like specificity, but is almost confined on acting on polypeptides of up to 30 amino acids. Biologically important in the destruction of opioid peptides such as Met- and Leu-enkephalins by cleavage of a Gly-Phe bond. Able to cleave angiotensin-1, angiotensin-2 and angiotensin 1-9. Involved in the degradation of atrial natriuretic factor (ANF)…
20	CATB	9606.ENSP00000373570	TYRP1	5,6-dihydroxyindole-2-carboxylic acid oxidase; Catalyzes the oxidation of 5,6-dihydroxyindole-2- carboxylic acid (DHICA) into indole-5,6-quinone-2-carboxylic acid in the presence of bound Cu(2+) ions. May regulate or influence the type of melanin synthesized. Also to a lower extent, capable of hydroxylating tyrosine and producing melanin (By similarity)
21	UCHL1	9606.ENSP00000284440	UCHL1	Ubiquitin carboxyl-terminal hydrolase isozyme L1; Ubiquitin-protein hydrolase involved both in the processing of ubiquitin precursors and of ubiquitinated proteins. This enzyme is a thiol protease that recognizes and hydrolyzes a peptide bond at the C-terminal glycine of ubiquitin. Also binds to free monoubiquitin and may prevent its degradation in lysosomes. The homodimer may have ATP-independen…
22	GSTO1	9606.ENSP00000358727	GSTO1	Glutathione S-transferase omega-1; Exhibits glutathione-dependent thiol transferase and dehydroascorbate reductase activities. Has S-(phenacyl)glutathione reductase activity. Has also glutathione S-transferase activity. Participates in the biotransformation of inorganic arsenic and reduces monomethylarsonic acid (MMA) and dimethylarsonic acid; Soluble glutathione S-transferases
23	FSCN1	9606.ENSP00000371798	FSCN1	Fascin; Organizes filamentous actin into bundles with a minimum of 4.1:1 actin/fascin ratio. Plays a role in the organization of actin filament bundles and the formation of microspikes, membrane ruffles, and stress fibers. Important for the formation of a diverse set of cell protrusions, such as filopodia, and for cell motility and migration; Fascins
24	RCN1	9606.ENSP00000054950	RCN1	Reticulocalbin-1; May regulate calcium-dependent activities in the endoplasmic reticulum lumen or post-ER compartment; EF-hand domain containing
25	NAMPT	9606.ENSP00000222553	NAMPT	Nicotinamide phosphoribosyltransferase; Catalyzes the condensation of nicotinamide with 5- phosphoribosyl-1-pyrophosphate to yield nicotinamide mononucleotide, an intermediate in the biosynthesis of NAD. It is the rate limiting component in the mammalian NAD biosynthesis pathway. The secreted form behaves both as a cytokine with immunomodulating properties and an adipokine with anti-diabetic prop…
26	HMGA1	9606.ENSP00000399888	HMGA1	High mobility group protein HMG-I/HMG-Y; HMG-I/Y bind preferentially to the minor groove of A+T rich regions in double-stranded DNA. It is suggested that these proteins could function in nucleosome phasing and in the 3'-end processing of mRNA transcripts. They are also involved in the transcription regulation of genes containing, or in close proximity to A+T-rich regions; Canonical high mobility …
28	UPP1	9606.ENSP00000330032	UPP1	Uridine phosphorylase 1; Catalyzes the reversible phosphorylytic cleavage of uridine and deoxyuridine to uracil and ribose- or deoxyribose-1- phosphate. The produced molecules are then utilized as carbon and energy sources or in the rescue of pyrimidine bases for nucleotide synthesis; Belongs to the PNP/UDP phosphorylase family
29	CNN3	9606.ENSP00000359225	CNN3	Calponin-3; Thin filament-associated protein that is implicated in the regulation and modulation of smooth muscle contraction. It is capable of binding to actin, calmodulin, troponin C and tropomyosin. The interaction of calponin with actin inhibits the actomyosin Mg-ATPase activity
30	IL1B	9606.ENSP00000263341	IL1B	Interleukin-1 beta; Potent proinflammatory cytokine. Initially discovered as the major endogenous pyrogen, induces prostaglandin synthesis, neutrophil influx and activation, T-cell activation and cytokine production, B-cell activation and antibody production, and fibroblast proliferation and collagen production. Promotes Th17 differentiation of T-cells
32	MMP3	9606.ENSP00000299855	MMP3	Matrix metalloproteinase-3 (stromelysin 1, progelatinase); Stromelysin-1; Can degrade fibronectin, laminin, gelatins of type I, III, IV, and V; collagens III, IV, X, and IX, and cartilage proteoglycans. Activates procollagenase; Belongs to the peptidase M10A family
33	RCN3	9606.ENSP00000270645	RCN3	Reticulocalbin-3; EF-hand domain containing; Belongs to the CREC family
35	LIMS3	9606.ENSP00000405165	LIMS3	LIM and senescent cell antigen-like-containing domain protein 3; LIM zinc finger domain containing 3
36	CALM	9606.ENSP00000272298	CALM2	Calmodulin 2 (phosphorylase kinase, delta); EF-hand domain containing
37	SERC	9606.ENSP00000365773	PSAT1	Phosphoserine aminotransferase; Catalyzes the reversible conversion of 3- phosphohydroxypyruvate to phosphoserine and of 3-hydroxy-2-oxo-4- phosphonooxybutanoate to phosphohydroxythreonine; Belongs to the class-V pyridoxal-phosphate-dependent aminotransferase family. SerC subfamily
39	GLCNE	9606.ENSP00000379839	GNE	Bifunctional UDP-N-acetylglucosamine 2-epimerase/N-acetylmannosamine kinase; Regulates and initiates biosynthesis of N- acetylneuraminic acid (NeuAc), a precursor of sialic acids. Plays an essential role in early development (By similarity). Required for normal sialylation in hematopoietic cells. Sialylation is implicated in cell adhesion, signal transduction, tumorigenicity and metastatic behavi…
41	BIN1	9606.ENSP00000316779	BIN1	Myc box-dependent-interacting protein 1; May be involved in regulation of synaptic vesicle endocytosis. May act as a tumor suppressor and inhibits malignant cell transformation; N-BAR domain containing
43	MCFD2	9606.ENSP00000386651	MCFD2	Multiple coagulation factor deficiency protein 2; The MCFD2-LMAN1 complex forms a specific cargo receptor for the ER-to-Golgi transport of selected proteins. Plays a role in the secretion of coagulation factors; EF-hand domain containing
44	CATS	9606.ENSP00000250056	FAM64A	Picalm interacting mitotic regulator; Protein PIMREG; During mitosis, may play a role in the control of metaphase-to-anaphase transition
45	RND3	9606.ENSP00000364886	RND3	Rho-related GTP-binding protein RhoE; Binds GTP but lacks intrinsic GTPase activity and is resistant to Rho-specific GTPase-activating proteins; Rho family GTPases
46	FABP5	9606.ENSP00000297258	FABP5	Fatty acid-binding protein, epidermal; High specificity for fatty acids. Highest affinity for C18 chain length. Decreasing the chain length or introducing double bonds reduces the affinity. May be involved in keratinocyte differentiation; Belongs to the calycin superfamily. Fatty-acid binding protein (FABP) family
48	CD44	9606.ENSP00000398632	CD44	CD44 antigen; Receptor for hyaluronic acid (HA). Mediates cell-cell and cell-matrix interactions through its affinity for HA, and possibly also through its affinity for other ligands such as osteopontin, collagens, and matrix metalloproteinases (MMPs). Adhesion with HA plays an important role in cell migration, tumor growth and progression. In cancer cells, may play an important role in invadopod…
50	FST	9606.ENSP00000256759	FST	Follistatin; Binds directly to activin and functions as an activin antagonist. Specific inhibitor of the biosynthesis and secretion of pituitary follicle stimulating hormone (FSH)
54	AKAP2	9606.ENSP00000404782	AKAP2	A-kinase anchor protein 2; Binds to regulatory subunit (RII) of protein kinase A. May be involved in establishing polarity in signaling systems or in integrating PKA-RII isoforms with downstream effectors to capture, amplify and focus diffuse, trans-cellular signals carried by cAMP (By similarity); A-kinase anchoring proteins
56	GSTP1	9606.ENSP00000381607	GSTP1	Glutathione S-transferase P; Conjugation of reduced glutathione to a wide number of exogenous and endogenous hydrophobic electrophiles. Regulates negatively CDK5 activity via p25/p35 translocation to prevent neurodegeneration; Soluble glutathione S-transferases
57	SEC62	9606.ENSP00000337688	SEC62	SEC62 homolog, preprotein translocation factor; Translocation protein SEC62; Required for preprotein translocation
60	LDLR	9606.ENSP00000454071	LDLR	Low-density lipoprotein receptor; Binds LDL, the major cholesterol-carrying lipoprotein of plasma, and transports it into cells by endocytosis. In order to be internalized, the receptor-ligand complexes must first cluster into clathrin-coated pits; Belongs to the LDLR family
62	NPC1	9606.ENSP00000269228	NPC1	Niemann-Pick C1 protein; Intracellular cholesterol transporter which acts in concert with NPC2 and plays an important role in the egress of cholesterol from the endosomal/lysosomal compartment. Both NPC1 and NPC2 function as the cellular 'tag team duo' (TTD) to catalyze the mobilization of cholesterol within the multivesicular environment of the late endosome (LE) to effect egress through the lim…
64	EPDR1	9606.ENSP00000199448	EPDR1	Mammalian ependymin-related protein 1; Ependymin related 1
66	MYL9	9606.ENSP00000279022	MYL9	Myosin regulatory light polypeptide 9; Myosin regulatory subunit that plays an important role in regulation of both smooth muscle and nonmuscle cell contractile activity via its phosphorylation. Implicated in cytokinesis, receptor capping, and cell locomotion; EF-hand domain containing
70	HPCL1	9606.ENSP00000363640	PHF1	PHD finger protein 1; Polycomb group (PcG) that specifically binds histone H3 trimethylated at 'Lys-36' (H3K36me3) and recruits the PRC2 complex. Involved in DNA damage response and is recruited at double-strand breaks (DSBs). Acts by binding to H3K36me3, a mark for transcriptional activation, and recruiting the PRC2 complex: it is however unclear whether recruitment of the PRC2 complex to H3K36m…
71	DAB2	9606.ENSP00000313391	DAB2	Disabled homolog 2; Adapter protein that functions as clathrin-associated sorting protein (CLASP) required for clathrin-mediated endocytosis of selected cargo proteins. Can bind and assemble clathrin, and binds simultaneously to phosphatidylinositol 4,5-bisphosphate (PtdIns(4,5)P2) and cargos containing non-phosphorylated NPXY internalization motifs, such as the LDL receptor, to recruit them to c…
74	CHAP1	9606.ENSP00000345195	UBQLN2	Ubiquilin-2; Plays an important role in the regulation of different protein degradation mechanisms and pathways including ubiquitin- proteasome system (UPS), autophagy and the endoplasmic reticulum- associated protein degradation (ERAD) pathway. Mediates the proteasomal targeting of misfolded or accumulated proteins for degradation by binding (via UBA domain) to their polyubiquitin chains and by …
76	NOL9	9606.ENSP00000366934	NOL9	Polynucleotide 5'-hydroxyl-kinase NOL9; Polynucleotide 5'-kinase involved in rRNA processing. The kinase activity is required for the processing of the 32S precursor into 5.8S and 28S rRNAs, more specifically for the generation of the major 5.8S(S) form. In vitro, has both DNA and RNA 5'-kinase activities. Probably binds RNA; Belongs to the Clp1 family. NOL9/GRC3 subfamily
78	NFL	9606.ENSP00000482169	NEFL	Neurofilament light polypeptide; Neurofilaments usually contain three intermediate filament proteins: L, M, and H which are involved in the maintenance of neuronal caliber
79	DHRS7	9606.ENSP00000216500	DHRS7	Dehydrogenase/reductase SDR family member 7; Short chain dehydrogenase/reductase superfamily
81	THIL	9606.ENSP00000265838	ACAT1	Acetyl-CoA acetyltransferase, mitochondrial; Plays a major role in ketone body metabolism
82	MAP1B	9606.ENSP00000296755	MAP1B	Microtubule-associated protein 1B; Facilitates tyrosination of alpha-tubulin in neuronal microtubules (By similarity). Phosphorylated MAP1B may play a role in the cytoskeletal changes that accompany neurite extension. Possibly MAP1B binds to at least two tubulin subunits in the polymer, and this bridging of subunits might be involved in nucleating microtubule polymerization and in stabilizing mic…
83	EF2	9606.ENSP00000307940	EEF2	Elongation factor 2; Catalyzes the GTP-dependent ribosomal translocation step during translation elongation. During this step, the ribosome changes from the pre-translocational (PRE) to the post- translocational (POST) state as the newly formed A-site-bound peptidyl-tRNA and P-site-bound deacylated tRNA move to the P and E sites, respectively. Catalyzes the coordinated movement of the two tRNA mo…
84	VAT1	9606.ENSP00000347872	VAT1	Synaptic vesicle membrane protein VAT-1 homolog; Possesses ATPase activity (By similarity). Plays a part in calcium-regulated keratinocyte activation in epidermal repair mechanisms. Has no effect on cell proliferation. Negatively regulates mitochondrial fusion in cooperation with mitofusin proteins (MFN1-2)
85	MYH9	9606.ENSP00000216181	MYH9	Myosin heavy chain 9/10/11/14; Myosin-9; Cellular myosin that appears to play a role in cytokinesis, cell shape, and specialized functions such as secretion and capping. During cell spreading, plays an important role in cytoskeleton reorganization, focal contacts formation (in the margins but not the central part of spreading cells), and lamellipodial retraction; this function is mechanically ant…
86	CKAP4	9606.ENSP00000367265	CKAP4	Cytoskeleton-associated protein 4; High-affinity epithelial cell surface receptor for APF
87	CASP4	9606.ENSP00000388566	CASP4	Caspase-4; Inflammatory caspase. Essential effector of NLRP3 inflammasome- dependent CASP1 activation and IL1B and IL18 secretion in response to non-canonical activators, such as UVB radiation, cholera enterotoxin subunit B and cytosolic LPS. Independently of NLRP3 inflammasome and CASP1, promotes pyroptosis, through GSDMD cleavage and activation, and IL1A, IL18 and HMGB1 release in response to n…
92	ANXA2	9606.ENSP00000346032	ANXA2	Annexin A2; Calcium-regulated membrane-binding protein whose affinity for calcium is greatly enhanced by anionic phospholipids. It binds two calcium ions with high affinity. May be involved in heat-stress response. Inhibits PCSK9-enhanced LDLR degradation, probably reduces PCSK9 protein levels via a translational mechanism but also competes with LDLR for binding with PCSK9; Belongs to the annexin…
95	RAC2	9606.ENSP00000249071	RAC2	Ras-related C3 botulinum toxin substrate 2; Plasma membrane-associated small GTPase which cycles between an active GTP-bound and inactive GDP-bound state. In active state binds to a variety of effector proteins to regulate cellular responses, such as secretory processes, phagocytose of apoptotic cells and epithelial cell polarization. Augments the production of reactive oxygen species (ROS) by NA…
98	LIMS1	9606.ENSP00000446121	LIMS1	LIM and senescent cell antigen-like-containing domain protein 1; Adapter protein in a cytoplasmic complex linking beta- integrins to the actin cytoskeleton, bridges the complex to cell surface receptor tyrosine kinases and growth factor receptors. Involved in the regulation of cell survival, cell proliferation and cell differentiation; LIM domain containing
99	TMX3	9606.ENSP00000299608	TMX3	Thioredoxin related transmembrane protein 3; Protein disulfide-isomerase TMX3; Probable disulfide isomerase, which participates in the folding of proteins containing disulfide bonds. May act as a dithiol oxidase
100	NUP85	9606.ENSP00000245544	NUP85	Nuclear pore complex protein Nup85; Essential component of the nuclear pore complex (NPC) that seems to be required for NPC assembly and maintenance. As part of the NPC Nup107-160 subcomplex plays a role in RNA export and in tethering NUP96/Nup98 and NUP153 to the nucleus. The Nup107-160 complex seems to be required for spindle assembly during mitosis. NUP85 is required for membrane clustering of…
105	WDFY1	9606.ENSP00000233055	WDFY1	WD repeat and FYVE domain-containing protein 1; Positively regulates TLR3- and TLR4-mediated signaling pathways by bridging the interaction between TLR3 or TLR4 and TICAM1. Promotes TLR3/4 ligand-induced activation of transcription factors IRF3 and NF-kappa-B, as well as the production of IFN-beta and inflammatory cytokines; WD repeat domain containing
110	INVO	9606.ENSP00000225983	HDAC5	Histone deacetylase 4/5; Histone deacetylase 5; Responsible for the deacetylation of lysine residues on the N-terminal part of the core histones (H2A, H2B, H3 and H4). Histone deacetylation gives a tag for epigenetic repression and plays an important role in transcriptional regulation, cell cycle progression and developmental events. Histone deacetylases act via the formation of large multiprotei…
112	COTL1	9606.ENSP00000262428	COTL1	Coactosin like f-actin binding protein 1; Coactosin-like protein; Binds to F-actin in a calcium-independent manner. Has no direct effect on actin depolymerization. Acts as a chaperone for ALOX5 (5LO), influencing both its stability and activity in leukotrienes synthesis
114	MAP1S	9606.ENSP00000325313	MAP1S	Microtubule-associated protein 1S; Microtubule-associated protein that mediates aggregation of mitochondria resulting in cell death and genomic destruction (MAGD). Plays a role in anchoring the microtubule organizing center to the centrosomes. Binds to DNA. Plays a role in apoptosis. Involved in the formation of microtubule bundles (By similarity); Belongs to the MAP1 family
116	TSN	9606.ENSP00000374332	TSN	Translin; DNA-binding protein that specifically recognizes consensus sequences at the breakpoint junctions in chromosomal translocations, mostly involving immunoglobulin (Ig)/T-cell receptor gene segments. Seems to recognize single-stranded DNA ends generated by staggered breaks occurring at recombination hot spots; Belongs to the translin family
118	RTN4	9606.ENSP00000337838	RTN4	Reticulon-4; Developmental neurite growth regulatory factor with a role as a negative regulator of axon-axon adhesion and growth, and as a facilitator of neurite branching. Regulates neurite fasciculation, branching and extension in the developing nervous system. Involved in down-regulation of growth, stabilization of wiring and restriction of plasticity in the adult CNS. Regulates the radial mig…
119	NEP1	9606.ENSP00000470560	EMG1	Ribosomal RNA small subunit methyltransferase NEP1; S-adenosyl-L-methionine-dependent pseudouridine N(1)- methyltransferase that methylates pseudouridine at position 1248 (Psi1248) in 18S rRNA. Involved the biosynthesis of the hypermodified N1-methyl-N3-(3-amino-3-carboxypropyl) pseudouridine (m1acp3-Psi) conserved in eukaryotic 18S rRNA. Is not able to methylate uridine at this position. Has als…
120	ACSL3	9606.ENSP00000350012	ACSL3	Long-chain-fatty-acid--CoA ligase 3; Acyl-CoA synthetases (ACSL) activates long-chain fatty acids for both synthesis of cellular lipids, and degradation via beta-oxidation. ACSL3 mediates hepatic lipogenesis (By similarity). Preferentially uses myristate, laurate, arachidonate and eicosapentaenoate as substrates (By similarity). Has mainly an anabolic role in energy metabolism. Required for the i…
123	PAI1	9606.ENSP00000223095	SERPINE1	Plasminogen activator inhibitor 1; Serine protease inhibitor. This inhibitor acts as 'bait' for tissue plasminogen activator, urokinase, protein C and matriptase-3/TMPRSS7. Its rapid interaction with PLAT may function as a major control point in the regulation of fibrinolysis; Serpin peptidase inhibitors
124	ALDR	9606.ENSP00000310688	ABCD2	ATP-binding cassette sub-family D member 2; Probable transporter; Belongs to the ABC transporter superfamily. ABCD family. Peroxisomal fatty acyl CoA transporter (TC 3.A.1.203) subfamily
127	NOP14	9606.ENSP00000405068	NOP14	Nucleolar protein 14; Involved in nucleolar processing of pre-18S ribosomal RNA. Has a role in the nuclear export of 40S pre-ribosomal subunit to the cytoplasm (By similarity); Belongs to the NOP14 family
128	CD59	9606.ENSP00000379191	CD59	CD59 glycoprotein; Potent inhibitor of the complement membrane attack complex (MAC) action. Acts by binding to the C8 and/or C9 complements of the assembling MAC, thereby preventing incorporation of the multiple copies of C9 required for complete formation of the osmolytic pore. This inhibitor appears to be species-specific. Involved in signal transduction for T-cell activation complexed to a pro…
130	ADAS	9606.ENSP00000264167	AGPS	Alkyldihydroxyacetonephosphate synthase, peroxisomal; Catalyzes the exchange of an acyl for a long-chain alkyl group and the formation of the ether bond in the biosynthesis of ether phospholipids; Belongs to the FAD-binding oxidoreductase/transferase type 4 family
131	IKIP	9606.ENSP00000299157	IKBIP	IKBKB interacting protein
136	ICAM1	9606.ENSP00000264832	ICAM1	Intercellular adhesion molecule 1; ICAM proteins are ligands for the leukocyte adhesion protein LFA-1 (integrin alpha-L/beta-2). During leukocyte trans- endothelial migration, ICAM1 engagement promotes the assembly of endothelial apical cups through ARHGEF26/SGEF and RHOG activation; CD molecules
137	ACSL4	9606.ENSP00000339787	ACSL4	Long-chain-fatty-acid--CoA ligase 4; Activation of long-chain fatty acids for both synthesis of cellular lipids, and degradation via beta-oxidation. Preferentially uses arachidonate and eicosapentaenoate as substrates; Acyl-CoA synthetase family
138	IPO5	9606.ENSP00000261574	IPO5	Importin-5; Functions in nuclear protein import as nuclear transport receptor. Serves as receptor for nuclear localization signals (NLS) in cargo substrates. Is thought to mediate docking of the importin/substrate complex to the nuclear pore complex (NPC) through binding to nucleoporin and the complex is subsequently translocated through the pore by an energy requiring, Ran- dependent mechanism. …
139	FLNC	9606.ENSP00000327145	FLNC	Filamin-C; Muscle-specific filamin, which plays a central role in muscle cells, probably by functioning as a large actin-cross- linking protein. May be involved in reorganizing the actin cytoskeleton in response to signaling events, and may also display structural functions at the Z lines in muscle cells. Critical for normal myogenesis and for maintaining the structural integrity of the muscle fi…
140	BMS1	9606.ENSP00000363642	BMS1	Ribosome biogenesis protein BMS1 homolog; May act as a molecular switch during maturation of the 40S ribosomal subunit in the nucleolus
145	CEBPZ	9606.ENSP00000234170	CEBPZ	CCAAT/enhancer-binding protein zeta; Stimulates transcription from the HSP70 promoter; Armadillo-like helical domain containing
146	RPN1	9606.ENSP00000296255	RPN1	Dolichyl-diphosphooligosaccharide--protein glycosyltransferase subunit 1; Essential subunit of the N-oligosaccharyl transferase (OST) complex which catalyzes the transfer of a high mannose oligosaccharide from a lipid-linked oligosaccharide donor to an asparagine residue within an Asn-X-Ser/Thr consensus motif in nascent polypeptide chains; Belongs to the OST1 family
147	APOL2	9606.ENSP00000249066	APOL2	Apolipoprotein L2; May affect the movement of lipids in the cytoplasm or allow the binding of lipids to organelles; Apolipoproteins
148	A0A0B4J2E5	9606.ENSP00000482107	LOC102724159	annotation not available
149	PWP2	9606.ENSP00000291576	PWP2	Periodic tryptophan protein 2 homolog; PWP2, small subunit processome component; UTPb subcomplex
150	BCAT1	9606.ENSP00000443459	BCAT1	Branched-chain-amino-acid aminotransferase, cytosolic; Catalyzes the first reaction in the catabolism of the essential branched chain amino acids leucine, isoleucine, and valine
155	HM13	9606.ENSP00000381237	HM13	Histocompatibility minor 13
156	ANXA6	9606.ENSP00000346550	ANXA6	Annexin A6; May associate with CD21. May regulate the release of Ca(2+) from intracellular stores; Annexins
158	CALX	9606.ENSP00000358413	ZDHHC6	Palmitoyltransferase ZDHHC6; Endoplasmic reticulum palmitoyl acyltransferase that mediates palmitoylation of proteins such as AMFR, CALX, ITPR1 and TFRC. Palmitoylates calnexin (CALX), which is required for its association with the ribosome-translocon complex and efficient folding of glycosylated proteins. Mediates palmitoylation of AMFR, promoting AMFR distribution to the peripheral endoplasmic …
159	CNN2	9606.ENSP00000263097	CNN2	Calponin-2; Thin filament-associated protein that is implicated in the regulation and modulation of smooth muscle contraction. It is capable of binding to actin, calmodulin, troponin C and tropomyosin. The interaction of calponin with actin inhibits the actomyosin Mg-ATPase activity
161	CD97	9606.ENSP00000242786	CD97	CD97 antigen; Receptor potentially involved in both adhesion and signaling processes early after leukocyte activation. Plays an essential role in leukocyte migration (By similarity); Belongs to the G-protein coupled receptor 2 family. LN-TM7 subfamily
163	ZYX	9606.ENSP00000324422	ZYX	Zyxin; Adhesion plaque protein. Binds alpha-actinin and the CRP protein. Important for targeting TES and ENA/VASP family members to focal adhesions and for the formation of actin-rich structures. May be a component of a signal transduction pathway that mediates adhesion-stimulated changes in gene expression (By similarity)
164	RAC1	9606.ENSP00000348461	RAC1	Ras-related C3 botulinum toxin substrate 1; Plasma membrane-associated small GTPase which cycles between active GTP-bound and inactive GDP-bound states. In its active state, binds to a variety of effector proteins to regulate cellular responses such as secretory processes, phagocytosis of apoptotic cells, epithelial cell polarization and growth-factor induced formation of membrane ruffles. Rac1 p…
165	RHEB	9606.ENSP00000262187	RHEB	GTP-binding protein Rheb; Activates the protein kinase activity of mTORC1, and thereby plays a role in the regulation of apoptosis. Stimulates the phosphorylation of S6K1 and EIF4EBP1 through activation of mTORC1 signaling. Has low intrinsic GTPase activity; RAS type GTPase family
167	GRP78	9606.ENSP00000324173	HSPA5	78 kDa glucose-regulated protein; Plays a role in facilitating the assembly of multimeric protein complexes inside the endoplasmic reticulum. Involved in the correct folding of proteins and degradation of misfolded proteins via its interaction with DNAJC10, probably to facilitate the release of DNAJC10 from its substrate (By similarity); Belongs to the heat shock protein 70 family
168	GHITM	9606.ENSP00000361207	GHITM	Growth hormone-inducible transmembrane protein; Required for the mitochondrial tubular network and cristae organization. Involved in apoptotic release of cytochrome c; Transmembrane BAX inhibitor motif containing
169	SNX21	9606.ENSP00000418593	SNX21	Sorting nexin-21; Binds to membranes enriched in phosphatidylinositol 3- phosphate (PtdIns(P3)) and phosphatidylinositol 4,5-bisphosphate. May be involved in several stages of intracellular trafficking; Belongs to the sorting nexin family
170	RRBP1	9606.ENSP00000367038	RRBP1	Ribosome-binding protein 1; Acts as a ribosome receptor and mediates interaction between the ribosome and the endoplasmic reticulum membrane
171	LMAN1	9606.ENSP00000251047	LMAN1	Lectin, mannose binding 1; Protein ERGIC-53; Mannose-specific lectin. May recognize sugar residues of glycoproteins, glycolipids, or glycosylphosphatidyl inositol anchors and may be involved in the sorting or recycling of proteins, lipids, or both. The LMAN1-MCFD2 complex forms a specific cargo receptor for the ER-to-Golgi transport of selected proteins
172	EF1B	9606.ENSP00000376056	EEF1B2	Eukaryotic translation elongation factor 1 beta 2; Elongation factor 1-beta; EF-1-beta and EF-1-delta stimulate the exchange of GDP bound to EF-1-alpha to GTP
173	SNX9	9606.ENSP00000376024	SNX9	Sorting nexin-9; Involved in endocytosis and intracellular vesicle trafficking, both during interphase and at the end of mitosis. Required for efficient progress through mitosis and cytokinesis. Required for normal formation of the cleavage furrow at the end of mitosis. Plays a role in endocytosis via clathrin-coated pits, but also clathrin-independent, actin-dependent fluid-phase endocytosis. Pl…
174	TLN1	9606.ENSP00000316029	TLN1	Talin-1; Probably involved in connections of major cytoskeletal structures to the plasma membrane. High molecular weight cytoskeletal protein concentrated at regions of cell-substratum contact and, in lymphocytes, at cell-cell contacts (By similarity); FERM domain containing
175	ELMO2	9606.ENSP00000290246	ELMO2	Engulfment and cell motility protein 2; Involved in cytoskeletal rearrangements required for phagocytosis of apoptotic cells and cell motility. Acts in association with DOCK1 and CRK. Was initially proposed to be required in complex with DOCK1 to activate Rac Rho small GTPases. May enhance the guanine nucleotide exchange factor (GEF) activity of DOCK1
176	BASI	9606.ENSP00000336984	HORMAD2	HORMA domain-containing protein 2; Essential for synapsis surveillance during meiotic prophase via the recruitment of ATR activity. Plays a key role in the male mid-pachytene checkpoint and the female meiotic prophase checkpoint: required for efficient build-up of ATR activity on unsynapsed chromosome regions, a process believed to form the basis of meiotic silencing of unsynapsed chromatin (MSUC…
177	IMB1	9606.ENSP00000290158	KPNB1	Karyopherin subunit beta 1; Importin subunit beta-1; Functions in nuclear protein import, either in association with an adapter protein, like an importin-alpha subunit, which binds to nuclear localization signals (NLS) in cargo substrates, or by acting as autonomous nuclear transport receptor. Acting autonomously, serves itself as NLS receptor. Docking of the importin/substrate complex to the nuc…
179	COPB	9606.ENSP00000249923	COPB1	Coatomer subunit beta; The coatomer is a cytosolic protein complex that binds to dilysine motifs and reversibly associates with Golgi non- clathrin-coated vesicles, which further mediate biosynthetic protein transport from the ER, via the Golgi up to the trans Golgi network. Coatomer complex is required for budding from Golgi membranes, and is essential for the retrograde Golgi-to-ER transport of…
180	COX2	9606.ENSP00000354876	MT-CO2	Mitochondrially encoded cytochrome c oxidase ii; Cytochrome c oxidase subunit 2; Cytochrome c oxidase is the component of the respiratory chain that catalyzes the reduction of oxygen to water. Subunits 1- 3 form the functional core of the enzyme complex. Subunit 2 transfers the electrons from cytochrome c via its binuclear copper A center to the bimetallic center of the catalytic subunit 1
181	NIBAN	9606.ENSP00000356481	FAM129A	Family with sequence similarity 129 member a; Protein Niban; Regulates phosphorylation of a number of proteins involved in translation regulation including EIF2A, EIF4EBP1 and RPS6KB1. May be involved in the endoplasmic reticulum stress response (By similarity)
182	IPO7	9606.ENSP00000369042	IPO7	Importin-7; Functions in nuclear protein import, either by acting as autonomous nuclear transport receptor or as an adapter-like protein in association with the importin-beta subunit KPNB1. Acting autonomously, is thought to serve itself as receptor for nuclear localization signals (NLS) and to promote translocation of import substrates through the nuclear pore complex (NPC) by an energy requirin…
188	EHD1	9606.ENSP00000479153	EHD1	EH domain-containing protein 1; ATP- and membrane-binding protein that controls membrane reorganization/tubulation upon ATP hydrolysis. In vitro causes vesiculation of endocytic membranes. Acts in early endocytic membrane fusion and membrane trafficking of recycling endosomes. Recruited to endosomal membranes upon nerve growth factor stimulation, indirectly regulates neurite outgrowth (By similar…
189	DNMT1	9606.ENSP00000352516	DNMT1	DNA (cytosine-5)-methyltransferase 1; Methylates CpG residues. Preferentially methylates hemimethylated DNA. Associates with DNA replication sites in S phase maintaining the methylation pattern in the newly synthesized strand, that is essential for epigenetic inheritance. Associates with chromatin during G2 and M phases to maintain DNA methylation independently of replication. It is responsible f…
190	ITB1	9606.ENSP00000252244	KRT1	Keratin, type II cytoskeletal 1; May regulate the activity of kinases such as PKC and SRC via binding to integrin beta-1 (ITB1) and the receptor of activated protein C kinase 1 (RACK1). In complex with C1QBP is a high affinity receptor for kininogen-1/HMWK; Keratins, type II
191	WDR43	9606.ENSP00000384302	WDR43	WD repeat-containing protein 43; Ribosome biogenesis factor. Involved in nucleolar processing of pre-18S ribosomal RNA. Required for optimal pre- ribosomal RNA transcription by RNA polymerase I; Belongs to the UTP5 family
192	SUN2	9606.ENSP00000385616	SUN2	SUN domain-containing protein 2; As a component of the LINC (LInker of Nucleoskeleton and Cytoskeleton) complex, involved in the connection between the nuclear lamina and the cytoskeleton. The nucleocytoplasmic interactions established by the LINC complex play an important role in the transmission of mechanical forces across the nuclear envelope and in nuclear movement and positioning. Specifical…
194	EIF3M	9606.ENSP00000436049	EIF3M	Eukaryotic translation initiation factor 3 subunit M; Component of the eukaryotic translation initiation factor 3 (eIF-3) complex, which is required for several steps in the initiation of protein synthesis. The eIF-3 complex associates with the 40S ribosome and facilitates the recruitment of eIF-1, eIF-1A, eIF-2:GTP:methionyl-tRNAi and eIF-5 to form the 43S pre- initiation complex (43S PIC). The …
195	TARSH	9606.ENSP00000284322	ABI3BP	Abi family member 3 binding protein; Target of Nesh-SH3; Fibronectin type III domain containing
196	PRKDC	9606.ENSP00000313420	PRKDC	DNA-dependent protein kinase catalytic subunit; Serine/threonine-protein kinase that acts as a molecular sensor for DNA damage. Involved in DNA non-homologous end joining (NHEJ) required for double-strand break (DSB) repair and V(D)J recombination. Must be bound to DNA to express its catalytic properties. Promotes processing of hairpin DNA structures in V(D)J recombination by activation of the ha…
197	BAX	9606.ENSP00000293288	BAX	Apoptosis regulator BAX; Accelerates programmed cell death by binding to, and antagonizing the apoptosis repressor BCL2 or its adenovirus homolog E1B 19k protein. Under stress conditions, undergoes a conformation change that causes translocation to the mitochondrion membrane, leading to the release of cytochrome c that then triggers apoptosis. Promotes activation of CASP3, and thereby apoptosis; …
198	SFXN3	9606.ENSP00000224807	SFXN3	Sideroflexin-1/3; Sideroflexin-3; Potential iron transporter; Sideroflexins
199	FSTL1	9606.ENSP00000295633	FSTL1	Follistatin-related protein 1; May modulate the action of some growth factors on cell proliferation and differentiation. Binds heparin (By similarity); SPARC family
203	VAC14	9606.ENSP00000261776	VAC14	Protein VAC14 homolog; The PI(3,5)P2 regulatory complex regulates both the synthesis and turnover of phosphatidylinositol 3,5-bisphosphate (PtdIns(3,5)P2). Acts as a positive activator of PIKfyve kinase activity. Also required to maintain normal levels of phosphatidylinositol 3-phosphate (PtdIns(3)P) and phosphatidylinositol 5-phosphate (PtdIns(5)P). Plays a role in the biogenesis of endosome car…
205	HXK1	9606.ENSP00000402103	HK1	Catalyzes the phosphorylation of various hexoses, such as D- glucose, D-glucosamine, D-fructose, D-mannose and 2-deoxy-D-glucose, to hexose 6-phosphate (D-glucose 6-phosphate, D-glucosamine 6-phosphate, D-fructose 6-phosphate, D-mannose 6-phosphate and 2-deoxy-D-glucose 6- phosphate, respectively) Does not phosphorylate N-acetyl-D-glucosamine . Mediates the initial step of glycolysis by catalyzin…
206	MYL6	9606.ENSP00000446955	MYL6	Myosin light polypeptide 6; Regulatory light chain of myosin. Does not bind calcium; EF-hand domain containing
210	UBA6	9606.ENSP00000313454	UBA6	Ubiquitin-like modifier-activating enzyme 6; Activates ubiquitin by first adenylating its C-terminal glycine residue with ATP, and thereafter linking this residue to the side chain of a cysteine residue in E1, yielding a ubiquitin- E1 thioester and free AMP. Specific for ubiquitin, does not activate ubiquitin-like peptides. Differs from UBE1 in its specificity for substrate E2 charging. Does not …
211	LDHA	9606.ENSP00000445175	LDHA	L-lactate dehydrogenase a chain; Lactate dehydrogenase A; Belongs to the LDH/MDH superfamily. LDH family
212	USO1	9606.ENSP00000444850	USO1	General vesicular transport factor p115; General vesicular transport factor required for intercisternal transport in the Golgi stack; it is required for transcytotic fusion and/or subsequent binding of the vesicles to the target membrane. May well act as a vesicular anchor by interacting with the target membrane and holding the vesicular and target membranes in proximity; Armadillo-like helical d…
217	PGH2	9606.ENSP00000295256	HPGDS	Hematopoietic prostaglandin D synthase; Bifunctional enzyme which catalyzes both the conversion of PGH2 to PGD2, a prostaglandin involved in smooth muscle contraction/relaxation and a potent inhibitor of platelet aggregation, and the conjugation of glutathione with a wide range of aryl halides and organic isothiocyanates. Also exhibits low glutathione-peroxidase activity towards cumene hydroperox…
218	INT3	9606.ENSP00000318641	INTS3	Integrator complex subunit 3; Component of the Integrator (INT) complex. The Integrator complex is involved in the small nuclear RNAs (snRNA) U1 and U2 transcription and in their 3'-box-dependent processing. The Integrator complex is associated with the C-terminal domain (CTD) of RNA polymerase II largest subunit (POLR2A) and is recruited to the U1 and U2 snRNAs genes (Probable). Mediates recruit…
220	RECQ1	9606.ENSP00000416739	RECQL	ATP-dependent DNA helicase Q1; DNA helicase that may play a role in the repair of DNA that is damaged by ultraviolet light or other mutagens. Exhibits a magnesium-dependent ATP-dependent DNA-helicase activity that unwinds single- and double-stranded DNA in a 3'-5' direction; Belongs to the helicase family. RecQ subfamily
222	PPGB	9606.ENSP00000361562	CTSA	Cathepsin a (carboxypeptidase c); Lysosomal protective protein; Protective protein appears to be essential for both the activity of beta-galactosidase and neuraminidase, it associates with these enzymes and exerts a protective function necessary for their stability and activity. This protein is also a carboxypeptidase and can deamidate tachykinins
223	XRCC5	9606.ENSP00000375978	XRCC5	X-ray repair cross-complementing protein 5; Single-stranded DNA-dependent ATP-dependent helicase. Has a role in chromosome translocation. The DNA helicase II complex binds preferentially to fork-like ends of double-stranded DNA in a cell cycle-dependent manner. It works in the 3'-5' direction. Binding to DNA may be mediated by XRCC6. Involved in DNA non-homologous end joining (NHEJ) required for …
224	NPC2	9606.ENSP00000451112	NPC2	Epididymal secretory protein E1; Intracellular cholesterol transporter which acts in concert with NPC1 and plays an important role in the egress of cholesterol from the endosomal/lysosomal compartment. Both NPC1 and NPC2 function as the cellular 'tag team duo' (TTD) to catalyze the mobilization of cholesterol within the multivesicular environment of the late endosome (LE) to effect egress through…
225	PLOD1	9606.ENSP00000196061	PLOD1	Procollagen-lysine,2-oxoglutarate 5-dioxygenase 1; Part of a complex composed of PLOD1, P3H3 and P3H4 that catalyzes hydroxylation of lysine residues in collagen alpha chains and is required for normal assembly and cross-linkling of collagen fibrils (By similarity). Forms hydroxylysine residues in -Xaa-Lys-Gly- sequences in collagens. These hydroxylysines serve as sites of attachment for carbohyd…
226	CIP4	9606.ENSP00000320117	TRIP10	Thyroid hormone receptor interactor 10; Cdc42-interacting protein 4; Required for translocation of GLUT4 to the plasma membrane in response to insulin signaling (By similarity). Required to coordinate membrane tubulation with reorganization of the actin cytoskeleton during endocytosis. Binds to lipids such as phosphatidylinositol 4,5-bisphosphate and phosphatidylserine and promotes membrane invag…
227	NDRG3	9606.ENSP00000345292	NDRG3	Protein NDRG3; NDRG family member 3; Belongs to the NDRG family
228	HABP4	9606.ENSP00000364398	HABP4	Intracellular hyaluronan-binding protein 4; RNA-binding protein that plays a role in the regulation of transcription, pre-mRNA splicing and mRNA translation. Negatively regulates DNA-binding activity of the transcription factor MEF2C in myocardial cells in response to mechanical stress (By similarity). Plays a role in pre-mRNA splicing regulation. Binds (via C-terminus) to poly(U) RNA. Involved i…
230	QSOX2	9606.ENSP00000351536	QSOX2	Quiescin sulfhydryl oxidase 2; Sulfhydryl oxidase 2; Catalyzes the oxidation of sulfhydryl groups in peptide and protein thiols to disulfides with the reduction of oxygen to hydrogen peroxide. May contribute to disulfide bond formation in a variety of secreted proteins. Also seems to play a role in regulating the sensitization of neuroblastoma cells for interferon-gamma-induced apoptosis
232	CMC1	9606.ENSP00000418348	CMC1	COX assembly mitochondrial protein homolog; Component of the MITRAC (mitochondrial translation regulation assembly intermediate of cytochrome c oxidase complex) complex, that regulates cytochrome c oxidase assembly
236	LYAR	9606.ENSP00000345917	LYAR	Cell growth-regulating nucleolar protein; Zinc fingers C2HC-type
237	NSRP1	9606.ENSP00000247026	NSRP1	Nuclear speckle splicing regulatory protein 1; RNA-binding protein that mediates pre-mRNA alternative splicing regulation
239	HXK2	9606.ENSP00000290573	HK2	Hexokinase-2; Hexokinase 2; Belongs to the hexokinase family
241	DOCK7	9606.ENSP00000251157	DOCK7	Dedicator of cytokinesis protein 7; Functions as a guanine nucleotide exchange factor (GEF), which activates Rac1 and Rac3 Rho small GTPases by exchanging bound GDP for free GTP. Does not have a GEF activity for CDC42. Required for STMN1 'Ser-15' phosphorylation during axon formation and consequently for neuronal polarization. Has a role in pigmentation (By similarity). Involved in the regulation…
243	IPO9	9606.ENSP00000354742	IPO9	Importin-9; Functions in nuclear protein import as nuclear transport receptor. Serves as receptor for nuclear localization signals (NLS) in cargo substrates. Is thought to mediate docking of the importin/substrate complex to the nuclear pore complex (NPC) through binding to nucleoporin and the complex is subsequently translocated through the pore by an energy requiring, Ran- dependent mechanism. …
244	WDR36	9606.ENSP00000423067	WDR36	WD repeat-containing protein 36; Involved in the nucleolar processing of SSU 18S rRNA. Involved in T-cell activation and highly coregulated with IL2; UTPb subcomplex
247	CLIP2	9606.ENSP00000223398	CLIP2	CAP-Gly domain-containing linker protein 2; Seems to link microtubules to dendritic lamellar body (DLB), a membranous organelle predominantly present in bulbous dendritic appendages of neurons linked by dendrodendritic gap junctions. May operate in the control of brain-specific organelle translocations (By similarity)
248	MYO1E	9606.ENSP00000288235	MYO1E	Unconventional myosin-Ie; Myosins are actin-based motor molecules with ATPase activity. Unconventional myosins serve in intracellular movements. Their highly divergent tails bind to membranous compartments, which are then moved relative to actin filaments. Binds to membranes containing anionic phospholipids via its tail domain. Required for normal morphology of the glomerular basement membrane, n…
252	AKAP8	9606.ENSP00000269701	AKAP8	A-kinase anchor protein 8; Anchoring protein that mediates the subcellular compartmentation of cAMP-dependent protein kinase (PKA type II). Acts as an anchor for a PKA-signaling complex onto mitotic chromosomes, which is required for maintenance of chromosomes in a condensed form throughout mitosis. Recruits condensin complex subunit NCAPD2 to chromosomes required for chromatin condensation; the …
253	MPRI	9606.ENSP00000349437	IGF2R	Cation-independent mannose-6-phosphate receptor; Transport of phosphorylated lysosomal enzymes from the Golgi complex and the cell surface to lysosomes. Lysosomal enzymes bearing phosphomannosyl residues bind specifically to mannose-6- phosphate receptors in the Golgi apparatus and the resulting receptor-ligand complex is transported to an acidic prelyosomal compartment where the low pH mediates …
254	SYF1	9606.ENSP00000351137	XAB2	Pre-mRNA-splicing factor SYF1; Involved in transcription-coupled repair (TCR), transcription and pre-mRNA splicing; Belongs to the crooked-neck family
256	WDR3	9606.ENSP00000308179	WDR3	WD repeat-containing protein 3; WD repeat domain containing; Belongs to the WD repeat WDR3/UTP12 family
257	EF1G	9606.ENSP00000331901	EEF1G	Eukaryotic translation elongation factor 1 gamma; Elongation factor 1-gamma; Probably plays a role in anchoring the complex to other cellular components
258	MYDGF	9606.ENSP00000262947	C19orf10	Myeloid-derived growth factor; Bone marrow-derived monocyte and paracrine-acting protein that promotes cardiac myocyte survival and adaptive angiogenesis for cardiac protection and/or repair after myocardial infarction (MI). Stimulates endothelial cell proliferation through a MAPK1/3-, STAT3- and CCND1-mediated signaling pathway. Inhibits cardiac myocyte apoptosis in a PI3K/AKT-dependent signalin…
259	MGLL	9606.ENSP00000265052	MGLL	Monoglyceride lipase; Converts monoacylglycerides to free fatty acids and glycerol. Hydrolyzes the endocannabinoid 2-arachidonoylglycerol, and thereby contributes to the regulation of endocannabinoid signaling, nociperception and perception of pain (By similarity). Regulates the levels of fatty acids that serve as signaling molecules and promote cancer cell migration, invasion and tumor growth; L…
261	DAF	9606.ENSP00000356030	CD55	Complement decay-accelerating factor; This protein recognizes C4b and C3b fragments that condense with cell-surface hydroxyl or amino groups when nascent C4b and C3b are locally generated during C4 and c3 activation. Interaction of daf with cell-associated C4b and C3b polypeptides interferes with their ability to catalyze the conversion of C2 and factor B to enzymatically active C2a and Bb and th…
262	PARP1	9606.ENSP00000355759	PARP1	Poly [ADP-ribose] polymerase 1; Involved in the base excision repair (BER) pathway, by catalyzing the poly(ADP-ribosyl)ation of a limited number of acceptor proteins involved in chromatin architecture and in DNA metabolism. This modification follows DNA damages and appears as an obligatory step in a detection/signaling pathway leading to the reparation of DNA strand breaks. Mediates the poly(ADP-…
263	TRIPC	9606.ENSP00000373696	TRIP12	Thyroid hormone receptor interactor 12; E3 ubiquitin-protein ligase TRIP12; E3 ubiquitin-protein ligase involved in ubiquitin fusion degradation (UFD) pathway and regulation of DNA repair. Part of the ubiquitin fusion degradation (UFD) pathway, a process that mediates ubiquitination of protein at their N-terminus, regardeless of the presence of lysine residues in target proteins. In normal cells,…
264	SF3B1	9606.ENSP00000335321	SF3B1	Splicing factor 3B subunit 1; Involved in pre-mRNA splicing as a component of the splicing factor SF3B complex. SF3B complex is required for 'A' complex assembly formed by the stable binding of U2 snRNP to the branchpoint sequence (BPS) in pre-mRNA. Sequence independent binding of SF3A/SF3B complex upstream of the branch site is essential, it may anchor U2 snRNP to the pre-mRNA. May also be invol…
265	DHRS2	9606.ENSP00000344674	DHRS2	Dehydrogenase/reductase SDR family member 2, mitochondrial; Displays NADPH-dependent dicarbonyl reductase activity in vitro with 3,4-Hexanedione, 2,3-Heptanedione and 1-Phenyl-1,2- propanedione as substrates. No reductase activity is displayed in vitro with steroids, retinoids and sugars as substrates. Attenuates MDM2-mediated p53/TP53 degradation, leading to p53/TP53 stabilization and increased …
268	NUP93	9606.ENSP00000310668	NUP93	Nuclear pore complex protein Nup93; Plays a role in the nuclear pore complex (NPC) assembly and/or maintenance. May anchor nucleoporins, but not NUP153 and TPR, to the NPC. During renal development, regulates podocyte migration and proliferation through SMAD4 signaling
269	CARM1	9606.ENSP00000325690	CARM1	Histone-arginine methyltransferase CARM1; Methylates (mono- and asymmetric dimethylation) the guanidino nitrogens of arginyl residues in several proteins involved in DNA packaging, transcription regulation, pre-mRNA splicing, and mRNA stability. Recruited to promoters upon gene activation together with histone acetyltransferases from EP300/P300 and p160 families, methylates histone H3 at 'Arg-17'…
270	NASP	9606.ENSP00000255120	NASP	Nuclear autoantigenic sperm protein; Required for DNA replication, normal cell cycle progression and cell proliferation. Forms a cytoplasmic complex with HSP90 and H1 linker histones and stimulates HSP90 ATPase activity. NASP and H1 histone are subsequently released from the complex and translocate to the nucleus where the histone is released for binding to DNA
271	CATL1	9606.ENSP00000376303	CPT1C	Carnitine O-palmitoyltransferase 1, brain isoform; May play a role in lipid metabolic process; Belongs to the carnitine/choline acetyltransferase family
273	RBP2	9606.ENSP00000232217	RBP2	Retinol-binding protein 2; Intracellular transport of retinol; Belongs to the calycin superfamily. Fatty-acid binding protein (FABP) family
275	RIN1	9606.ENSP00000310406	RIN1	Ras and Rab interactor 1; Ras effector protein, which may serve as an inhibitory modulator of neuronal plasticity in aversive memory formation. Can affect Ras signaling at different levels. First, by competing with RAF1 protein for binding to activated Ras. Second, by enhancing signaling from ABL1 and ABL2, which regulate cytoskeletal remodeling. Third, by activating RAB5A, possibly by functionin…
276	SERA	9606.ENSP00000358417	PHGDH	D-3-phosphoglycerate dehydrogenase; Catalyzes the reversible oxidation of 3-phospho-D- glycerate to 3-phosphonooxypyruvate, the first step of the phosphorylated L-serine biosynthesis pathway. Also catalyzes the reversible oxidation of 2-hydroxyglutarate to 2-oxoglutarate and the reversible oxidation of (S)-malate to oxaloacetate; Belongs to the D-isomer specific 2-hydroxyacid dehydrogenase family
280	GLGB	9606.ENSP00000410833	GBE1	1,4-alpha-glucan-branching enzyme; Required for normal glycogen accumulation. The alpha 1-6 branches of glycogen play an important role in increasing the solubility of the molecule (Probable); Belongs to the glycosyl hydrolase 13 family. GlgB subfamily
283	CYR61	9606.ENSP00000398736	CYR61	Insulin-like growth factor-binding protein 10; Protein CYR61; Promotes cell proliferation, chemotaxis, angiogenesis and cell adhesion. Appears to play a role in wound healing by up- regulating, in skin fibroblasts, the expression of a number of genes involved in angiogenesis, inflammation and matrix remodeling including VEGA-A, VEGA-C, MMP1, MMP3, TIMP1, uPA, PAI-1 and integrins alpha-3 and alpha…
284	LETM1	9606.ENSP00000305653	LETM1	Mitochondrial proton/calcium exchanger protein; Mitochondrial proton/calcium antiporter that mediates proton-dependent calcium efflux from mitochondrion. Crucial for the maintenance of mitochondrial tubular networks and for the assembly of the supercomplexes of the respiratory chain. Required for the maintenance of the tubular shape and cristae organization. In contrast to SLC8B1/NCLX, does not c…
285	ILK	9606.ENSP00000379975	ILK	Integrin-linked protein kinase; Receptor-proximal protein kinase regulating integrin- mediated signal transduction. May act as a mediator of inside-out integrin signaling. Focal adhesion protein part of the complex ILK-PINCH. This complex is considered to be one of the convergence points of integrin- and growth factor-signaling pathway. Could be implicated in mediating cell architecture, adhesion…
287	NFM	9606.ENSP00000221166	NEFM	Neurofilament medium polypeptide (neurofilament 3); Neurofilament medium polypeptide; Neurofilaments usually contain three intermediate filament proteins: L, M, and H which are involved in the maintenance of neuronal caliber
288	ROCK1	9606.ENSP00000382697	ROCK1	Rho-associated protein kinase 1; Protein kinase which is a key regulator of actin cytoskeleton and cell polarity. Involved in regulation of smooth muscle contraction, actin cytoskeleton organization, stress fiber and focal adhesion formation, neurite retraction, cell adhesion and motility via phosphorylation of DAPK3, GFAP, LIMK1, LIMK2, MYL9/MLC2, PFN1 and PPP1R12A. Phosphorylates FHOD1 and acts…
289	RPA1	9606.ENSP00000254719	RPA1	Replication protein A 70 kDa DNA-binding subunit; As part of the heterotrimeric replication protein A complex (RPA/RP-A), binds and stabilizes single-stranded DNA intermediates, that form during DNA replication or upon DNA stress. It prevents their reannealing and in parallel, recruits and activates different proteins and complexes involved in DNA metabolism. Thereby, it plays an essential role b…
291	ECI2	9606.ENSP00000369461	ECI2	Enoyl-CoA delta isomerase 2, mitochondrial; Able to isomerize both 3-cis and 3-trans double bonds into the 2-trans form in a range of enoyl-CoA species. Has a preference for 3-trans substrates (By similarity)
293	FUBP2	9606.ENSP00000381216	KHSRP	Far upstream element-binding protein 2; Binds to the dendritic targeting element and may play a role in mRNA trafficking (By similarity). Part of a ternary complex that binds to the downstream control sequence (DCS) of the pre-mRNA. Mediates exon inclusion in transcripts that are subject to tissue-specific alternative splicing. May interact with single- stranded DNA from the far-upstream element …
294	PHF6	9606.ENSP00000329097	PHF6	PHD finger protein 6; Transcriptional regulator that associates with ribosomal RNA promoters and suppresses ribosomal RNA (rRNA) transcription; PHD finger proteins
295	XPO2	9606.ENSP00000262982	CSE1L	Exportin-2; Export receptor for importin-alpha. Mediates importin- alpha re-export from the nucleus to the cytoplasm after import substrates (cargos) have been released into the nucleoplasm. In the nucleus binds cooperatively to importin-alpha and to the GTPase Ran in its active GTP-bound form. Docking of this trimeric complex to the nuclear pore complex (NPC) is mediated through binding to nucle…
296	SRPRB	9606.ENSP00000418401	SRPRB	Signal recognition particle receptor subunit beta; Component of the SRP (signal recognition particle) receptor. Ensures, in conjunction with the signal recognition particle, the correct targeting of the nascent secretory proteins to the endoplasmic reticulum membrane system. Has GTPase activity. May mediate the membrane association of SRPR (By similarity)
297	CMTR1	9606.ENSP00000362550	CMTR1	Cap-specific mRNA (nucleoside-2'-O-)-methyltransferase 1; S-adenosyl-L-methionine-dependent methyltransferase that mediates mRNA cap1 2'-O-ribose methylation to the 5'-cap structure of mRNAs. Methylates the ribose of the first nucleotide of a m(7)GpppG-capped mRNA and small nuclear RNA (snRNA) to produce m(7)GpppRm (cap1). Displays a preference for cap0 transcripts. Cap1 modification is linked to…
299	SUGP2	9606.ENSP00000472286	SUGP2	SURP and G-patch domain-containing protein 2; May play a role in mRNA splicing; G-patch domain containing
300	A0A0A6YYL6	9606.ENSP00000463379	RPL17-C18orf32	Large subunit ribosomal protein l17e; RPL17-C18orf32 readthrough; Belongs to the universal ribosomal protein uL22 family
303	PIGT	9606.ENSP00000279036	PIGT	Phosphatidylinositol glycan anchor biosynthesis class t; GPI transamidase component PIG-T; Component of the GPI transamidase complex. Essential for transfer of GPI to proteins, particularly for formation of carbonyl intermediates; Belongs to the PIGT family
304	DPP9	9606.ENSP00000262960	DPP9	Dipeptidyl peptidase 9; Dipeptidyl peptidase that cleaves off N-terminal dipeptides from proteins having a Pro or Ala residue at position 2; Belongs to the peptidase S9B family. DPPIV subfamily
305	NRDC	9606.ENSP00000346890	NRD1	Nardilysin; Cleaves peptide substrates on the N-terminus of arginine residues in dibasic pairs; Belongs to the peptidase M16 family
306	ARL2	9606.ENSP00000246747	ARL2	ADP-ribosylation factor-like protein 2; Small GTP-binding protein which cycles between an inactive GDP-bound and an active GTP-bound form, and the rate of cycling is regulated by guanine nucleotide exchange factors (GEF) and GTPase-activating proteins (GAP). GTP-binding protein that does not act as an allosteric activator of the cholera toxin catalytic subunit. Regulates formation of new microtub…
307	SAHH	9606.ENSP00000217426	AHCY	Adenosylhomocysteinase; Adenosylhomocysteine is a competitive inhibitor of S- adenosyl-L-methionine-dependent methyl transferase reactions; therefore adenosylhomocysteinase may play a key role in the control of methylations via regulation of the intracellular concentration of adenosylhomocysteine
310	PLOD2	9606.ENSP00000282903	PLOD2	Procollagen-lysine,2-oxoglutarate 5-dioxygenase 2; Forms hydroxylysine residues in -Xaa-Lys-Gly- sequences in collagens. These hydroxylysines serve as sites of attachment for carbohydrate units and are essential for the stability of the intermolecular collagen cross-links
313	DDX28	9606.ENSP00000332340	DDX28	Probable ATP-dependent RNA helicase DDX28; Plays an essential role in facilitating the proper assembly of the mitochondrial large ribosomal subunit and its helicase activity is essential for this function. May be involved in RNA processing or transport. Has RNA and Mg(2+)-dependent ATPase activity; DEAD-box helicases
314	RDH11	9606.ENSP00000370750	RDH11	Retinol dehydrogenase 11; Exhibits an oxidoreductive catalytic activity towards retinoids. Most efficient as an NADPH-dependent retinal reductase. Displays high activity towards 9-cis and all-trans-retinol. Also involved in the metabolism of short-chain aldehydes. No steroid dehydrogenase activity detected
316	BCCIP	9606.ENSP00000357748	BCCIP	BRCA2 and CDKN1A-interacting protein; During interphase, required for microtubule organizing and anchoring activities. During mitosis, required for the organization and stabilization of the spindle pole. Isoform 2/alpha is particularly important for the regulation of microtubule anchoring, microtubule stability, spindle architecture and spindle orientation, compared to isoform 1/beta. May promote…
317	EFHD2	9606.ENSP00000365147	EFHD2	EF-hand domain-containing protein D2; May regulate B-cell receptor (BCR)-induced immature and primary B-cell apoptosis. Plays a role as negative regulator of the canonical NF-kappa-B-activating branch. Controls spontaneous apoptosis through the regulation of BCL2L1 abundance; EF-hand domain containing
319	TOM34	9606.ENSP00000361900	TOMM34	Mitochondrial import receptor subunit TOM34; Plays a role in the import of cytosolically synthesized preproteins into mitochondria. Binds the mature portion of precursor proteins. Interacts with cellular components, and possesses weak ATPase activity. May be a chaperone-like protein that helps to keep newly synthesized precursors in an unfolded import compatible state; Tetratricopeptide repeat do…
321	GFPT1	9606.ENSP00000349860	GFPT1	Glutamine--fructose-6-phosphate aminotransferase [isomerizing] 1; Controls the flux of glucose into the hexosamine pathway. Most likely involved in regulating the availability of precursors for N- and O-linked glycosylation of proteins. Regulates the circadian expression of clock genes ARNTL/BMAL1 and CRY1
322	ERO1A	9606.ENSP00000379042	ERO1L	ERO1-like protein alpha; Oxidoreductase involved in disulfide bond formation in the endoplasmic reticulum. Efficiently reoxidizes P4HB/PDI, the enzyme catalyzing protein disulfide formation, in order to allow P4HB to sustain additional rounds of disulfide formation. Following P4HB reoxidation, passes its electrons to molecular oxygen via FAD, leading to the production of reactive oxygen species (…
323	P3H1	9606.ENSP00000236040	LEPRE1	Procollagen-proline 3-dioxygenase 1; Prolyl 3-hydroxylase 1; Basement membrane-associated chondroitin sulfate proteoglycan (CSPG). Has prolyl 3-hydroxylase activity catalyzing the post-translational formation of 3-hydroxyproline in -Xaa-Pro- Gly- sequences in collagens, especially types IV and V. May be involved in the secretory pathway of cells. Has growth suppressive activity in fibroblasts
325	EIF3E	9606.ENSP00000220849	EIF3E	Eukaryotic translation initiation factor 3 subunit E; Component of the eukaryotic translation initiation factor 3 (eIF-3) complex, which is required for several steps in the initiation of protein synthesis. The eIF-3 complex associates with the 40S ribosome and facilitates the recruitment of eIF-1, eIF-1A, eIF-2:GTP:methionyl-tRNAi and eIF-5 to form the 43S pre- initiation complex (43S PIC). The …
328	ASCC3	9606.ENSP00000358159	ASCC3	Activating signal cointegrator 1 complex subunit 3; 3'-5' DNA helicase involved in repair of alkylated DNA. Promotes DNA unwinding to generate single-stranded substrate needed for ALKBH3, enabling ALKBH3 to process alkylated N3- methylcytosine (3mC) within double-stranded regions. Enhances NF- kappa-B, SRF and AP1 transactivation; Belongs to the helicase family
329	ABCE1	9606.ENSP00000296577	ABCE1	ATP-binding cassette sub-family E member 1; Antagonizes the binding of 2-5A (5'-phosphorylated 2',5'-linked oligoadenylates) by RNase L through direct interaction with RNase L and therefore inhibits its endoribonuclease activity. May play a central role in the regulation of mRNA turnover. Antagonizes the anti-viral effect of the interferon-regulated 2-5A/RNase L pathway. May act as a chaperone fo…
330	PSMD5	9606.ENSP00000210313	PSMD5	26S proteasome non-ATPase regulatory subunit 5; Acts as a chaperone during the assembly of the 26S proteasome, specifically of the base subcomplex of the PA700/19S regulatory complex (RC). In the initial step of the base subcomplex assembly is part of an intermediate PSMD5:PSMC2:PSMC1:PSMD2 module which probably assembles with a PSMD10:PSMC4:PSMC5:PAAF1 module followed by dissociation of PSMD5; A…
331	THOP1	9606.ENSP00000304467	THOP1	Thimet oligopeptidase; Involved in the metabolism of neuropeptides under 20 amino acid residues long. Involved in cytoplasmic peptide degradation. Able to degrade the amyloid-beta precursor protein and generate amyloidogenic fragments; M3 metallopeptidases
332	SMC2	9606.ENSP00000286398	SMC2	Structural maintenance of chromosomes protein 2; Central component of the condensin complex, a complex required for conversion of interphase chromatin into mitotic-like condense chromosomes. The condensin complex probably introduces positive supercoils into relaxed DNA in the presence of type I topoisomerases and converts nicked DNA into positive knotted forms in the presence of type II topoisome…
334	EGFR	9606.ENSP00000275493	EGFR	Epidermal growth factor receptor; Receptor tyrosine kinase binding ligands of the EGF family and activating several signaling cascades to convert extracellular cues into appropriate cellular responses. Known ligands include EGF, TGFA/TGF-alpha, amphiregulin, epigen/EPGN, BTC/betacellulin, epiregulin/EREG and HBEGF/heparin-binding EGF. Ligand binding triggers receptor homo- and/or heterodimerizati…
335	LIMA1	9606.ENSP00000378400	LIMA1	LIM domain and actin-binding protein 1; Binds to actin monomers and filaments. Increases the number and size of actin stress fibers and inhibits membrane ruffling. Inhibits actin filament depolymerization. Bundles actin filaments, delays filament nucleation and reduces formation of branched filaments; LIM domain containing
336	PDS5A	9606.ENSP00000303427	PDS5A	Sister chromatid cohesion protein PDS5 homolog A; Probable regulator of sister chromatid cohesion in mitosis which may stabilize cohesin complex association with chromatin. May couple sister chromatid cohesion during mitosis to DNA replication. Cohesion ensures that chromosome partitioning is accurate in both meiotic and mitotic cells and plays an important role in DNA repair; Belongs to the PDS5…
338	CSTF3	9606.ENSP00000315791	CSTF3	Cleavage stimulation factor subunit 3; One of the multiple factors required for polyadenylation and 3'-end cleavage of mammalian pre-mRNAs
339	SPCS2	9606.ENSP00000263672	SPCS2	Signal peptidase complex subunit 2; Component of the microsomal signal peptidase complex which removes signal peptides from nascent proteins as they are translocated into the lumen of the endoplasmic reticulum
341	ASPH	9606.ENSP00000368767	ASPH	Aspartyl/asparaginyl beta-hydroxylase; Isoform 1: specifically hydroxylates an Asp or Asn residue in certain epidermal growth factor-like (EGF) domains of a number of proteins; Belongs to the aspartyl/asparaginyl beta-hydroxylase family
343	TFAM	9606.ENSP00000420588	TFAM	Transcription factor A, mitochondrial; Binds to the mitochondrial light strand promoter and functions in mitochondrial transcription regulation. Required for accurate and efficient promoter recognition by the mitochondrial RNA polymerase. Promotes transcription initiation from the HSP1 and the light strand promoter by binding immediately upstream of transcriptional start sites. Is able to unwind …
344	MYO1B	9606.ENSP00000376132	MYO1B	Unconventional myosin-Ib; Motor protein that may participate in process critical to neuronal development and function such as cell migration, neurite outgrowth and vesicular transport; Myosins, class I
352	SYMPK	9606.ENSP00000245934	SYMPK	Symplekin; Scaffold protein that functions as a component of a multimolecular complex involved in histone mRNA 3'-end processing. Specific component of the tight junction (TJ) plaque, but might not be an exclusively junctional component. May have a house- keeping rule. Is involved in pre-mRNA polyadenylation. Enhances SSU72 phosphatase activity; Belongs to the Symplekin family
354	EEA1	9606.ENSP00000317955	EEA1	Early endosome antigen 1; Binds phospholipid vesicles containing phosphatidylinositol 3-phosphate and participates in endosomal trafficking; Zinc fingers FYVE-type
355	PDCD5	9606.ENSP00000466214	PDCD5	Programmed cell death protein 5; May function in the process of apoptosis
356	VPS35	9606.ENSP00000299138	VPS35	Vacuolar protein sorting-associated protein 35; Acts as component of the retromer cargo-selective complex (CSC). The CSC is believed to be the core functional component of retromer or respective retromer complex variants acting to prevent missorting of selected transmembrane cargo proteins into the lysosomal degradation pathway. The recruitment of the CSC to the endosomal membrane involves RAB7A …
357	PSMD2	9606.ENSP00000310129	PSMD2	26S proteasome non-ATPase regulatory subunit 2; Component of the 26S proteasome, a multiprotein complex involved in the ATP-dependent degradation of ubiquitinated proteins. This complex plays a key role in the maintenance of protein homeostasis by removing misfolded or damaged proteins, which could impair cellular functions, and by removing proteins whose functions are no longer required. Therefo…
358	ACOT9	9606.ENSP00000368605	ACOT9	Acyl-coenzyme A thioesterase 9, mitochondrial; Acyl-CoA thioesterases are a group of enzymes that catalyze the hydrolysis of acyl-CoAs to the free fatty acid and coenzyme A (CoASH), providing the potential to regulate intracellular levels of acyl-CoAs, free fatty acids and CoASH. Active on long chain acyl-CoAs
359	TECR	9606.ENSP00000215567	TECR	Very-long-chain enoyl-CoA reductase; Catalyzes the last of the four reactions of the long- chain fatty acids elongation cycle. This endoplasmic reticulum- bound enzymatic process, allows the addition of 2 carbons to the chain of long- and very long-chain fatty acids/VLCFAs per cycle. This enzyme reduces the trans-2,3-enoyl-CoA fatty acid intermediate to an acyl-CoA that can be further elongated b…
360	NOL6	9606.ENSP00000297990	NOL6	U3 small nucleolar RNA-associated protein 22; Nucleolar protein 6; Belongs to the NRAP family
362	TMA16	9606.ENSP00000351380	TMA16	Translation machinery associated 16 homolog
363	CDK17	9606.ENSP00000261211	CDK17	Cyclin-dependent kinase 17; May play a role in terminally differentiated neurons. Has a Ser/Thr-phosphorylating activity for histone H1 (By similarity); Cyclin dependent kinases
366	PSMD1	9606.ENSP00000309474	PSMD1	26S proteasome non-ATPase regulatory subunit 1; Component of the 26S proteasome, a multiprotein complex involved in the ATP-dependent degradation of ubiquitinated proteins. This complex plays a key role in the maintenance of protein homeostasis by removing misfolded or damaged proteins, which could impair cellular functions, and by removing proteins whose functions are no longer required. Therefo…
367	USP9X	9606.ENSP00000316357	USP9X	Probable ubiquitin carboxyl-terminal hydrolase FAF-X; Deubiquitinase involved both in the processing of ubiquitin precursors and of ubiquitinated proteins. May therefore play an important regulatory role at the level of protein turnover by preventing degradation of proteins through the removal of conjugated ubiquitin. Essential component of TGF-beta/BMP signaling cascade. Regulates chromosome ali…
368	GBF1	9606.ENSP00000359000	GBF1	Golgi-specific brefeldin A-resistance guanine nucleotide exchange factor 1; Guanine-nucleotide exchange factor (GEF) for members of the Arf family of small GTPases involved in trafficking in the early secretory pathway; its GEF activity initiates the coating of nascent vesicles via the localized generation of activated ARFs through replacement of GDP with GTP. Recruitment to cis-Golgi membranes r…
369	ACTN1	9606.ENSP00000377941	ACTN1	Alpha-actinin-1; F-actin cross-linking protein which is thought to anchor actin to a variety of intracellular structures. This is a bundling protein; Belongs to the alpha-actinin family
370	NOL8	9606.ENSP00000441140	NOL8	Nucleolar protein 8; Plays an essential role in the survival of diffuse-type gastric cancer cells. Acts as a nucleolar anchoring protein for DDX47. May be involved in regulation of gene expression at the post-transcriptional level or in ribosome biogenesis in cancer cells; RNA binding motif containing
375	KYNU	9606.ENSP00000264170	KYNU	Kynureninase; Catalyzes the cleavage of L-kynurenine (L-Kyn) and L-3- hydroxykynurenine (L-3OHKyn) into anthranilic acid (AA) and 3- hydroxyanthranilic acid (3-OHAA), respectively. Has a preference for the L-3-hydroxy form. Also has cysteine-conjugate-beta-lyase activity
376	KRI1	9606.ENSP00000320917	KRI1	Protein kri1 homolog; KRI1 homolog; Belongs to the KRI1 family
378	RRP5	9606.ENSP00000358812	PDCD11	Protein RRP5 homolog; Essential for the generation of mature 18S rRNA, specifically necessary for cleavages at sites A0, 1 and 2 of the 47S precursor. Directly interacts with U3 snoRNA; Minor histocompatibility antigens
379	TRXR1	9606.ENSP00000434516	TXNRD1	Thioredoxin reductase 1, cytoplasmic; Isoform 1 may possess glutaredoxin activity as well as thioredoxin reductase activity and induces actin and tubulin polymerization, leading to formation of cell membrane protrusions. Isoform 4 enhances the transcriptional activity of estrogen receptors alpha and beta while isoform 5 enhances the transcriptional activity of the beta receptor only. Isoform 5 al…
381	CSPG4	9606.ENSP00000312506	CSPG4	Chondroitin sulfate proteoglycan 4; Proteoglycan playing a role in cell proliferation and migration which stimulates endothelial cells motility during microvascular morphogenesis. May also inhibit neurite outgrowth and growth cone collapse during axon regeneration. Cell surface receptor for collagen alpha 2(VI) which may confer cells ability to migrate on that substrate. Binds through its extrace…
382	NOC3L	9606.ENSP00000360412	NOC3L	NOC3 like DNA replication regulator; Nucleolar complex protein 3 homolog; May be required for adipogenesis; Armadillo-like helical domain containing
383	PDIA3	9606.ENSP00000300289	PDIA3	Protein disulfide-isomerase A3; Protein disulfide isomerase family A member 3; Belongs to the protein disulfide isomerase family
386	ATX2	9606.ENSP00000366843	ATXN2	Ataxin-2; Involved in EGFR trafficking, acting as negative regulator of endocytic EGFR internalization at the plasma membrane; Ataxins
387	SRP72	9606.ENSP00000342181	SRP72	Signal recognition particle subunit SRP72; Signal-recognition-particle assembly has a crucial role in targeting secretory proteins to the rough endoplasmic reticulum membrane. Binds the 7S RNA only in presence of SRP68. This ribonucleoprotein complex might interact directly with the docking protein in the ER membrane and possibly participate in the elongation arrest function; Belongs to the SRP72…
389	AGM1	9606.ENSP00000425809	PGM3	Phosphoacetylglucosamine mutase; Catalyzes the conversion of GlcNAc-6-P into GlcNAc-1-P during the synthesis of uridine diphosphate/UDP-GlcNAc, a sugar nucleotide critical to multiple glycosylation pathways including protein N- and O-glycosylation
391	GDN	9606.ENSP00000415786	SERPINE2	Glia-derived nexin; Serine protease inhibitor with activity toward thrombin, trypsin, and urokinase. Promotes neurite extension by inhibiting thrombin. Binds heparin; Belongs to the serpin family
392	GNL3	9606.ENSP00000395772	GNL3	Guanine nucleotide-binding protein-like 3; May be required to maintain the proliferative capacity of stem cells. Stabilizes MDM2 by preventing its ubiquitination, and hence proteasomal degradation (By similarity); Belongs to the TRAFAC class YlqF/YawG GTPase family
393	MLTK	9606.ENSP00000364361	ZAK	Sterile alpha motif and leucine zipper containing kinase azk; Mitogen-activated protein kinase kinase kinase 20; Stress-activated component of a protein kinase signal transduction cascade. Regulates the JNK and p38 pathways. Part of a signaling cascade that begins with the activation of the adrenergic receptor ADRA1B and leads to the activation of MAPK14. Pro-apoptotic. Role in regulation of S an…
397	BAZ1B	9606.ENSP00000342434	BAZ1B	Tyrosine-protein kinase BAZ1B; Atypical tyrosine-protein kinase that plays a central role in chromatin remodeling and acts as a transcription regulator. Involved in DNA damage response by phosphorylating 'Tyr-142' of histone H2AX (H2AXY142ph). H2AXY142ph plays a central role in DNA repair and acts as a mark that distinguishes between apoptotic and repair responses to genotoxic stress. Essential c…
399	GAR1	9606.ENSP00000226796	GAR1	H/ACA ribonucleoprotein complex subunit 1; Required for ribosome biogenesis and telomere maintenance. Part of the H/ACA small nucleolar ribonucleoprotein (H/ACA snoRNP) complex, which catalyzes pseudouridylation of rRNA. This involves the isomerization of uridine such that the ribose is subsequently attached to C5, instead of the normal N1. Each rRNA can contain up to 100 pseudouridine ("psi") re…
400	STAG2	9606.ENSP00000218089	STAG2	Cohesin subunit SA-2; Component of cohesin complex, a complex required for the cohesion of sister chromatids after DNA replication. The cohesin complex apparently forms a large proteinaceous ring within which sister chromatids can be trapped. At anaphase, the complex is cleaved and dissociates from chromatin, allowing sister chromatids to segregate. The cohesin complex may also play a role in spi…
401	HNRPD	9606.ENSP00000313199	HNRNPD	Heterogeneous nuclear ribonucleoprotein a/b/d; Heterogeneous nuclear ribonucleoprotein D0; Binds with high affinity to RNA molecules that contain AU-rich elements (AREs) found within the 3'-UTR of many proto- oncogenes and cytokine mRNAs. Also binds to double- and single- stranded DNA sequences in a specific manner and functions a transcription factor. Each of the RNA-binding domains specifically…
402	REXO4	9606.ENSP00000361010	REXO4	REX4 homolog, 3'-5' exonuclease; Exonucleases
403	SAC1	9606.ENSP00000373713	SACM1L	SAC1 like phosphatidylinositide phosphatase; Phosphatidylinositide phosphatase SAC1; Phosphoinositide phosphatase that hydrolyzes phosphatidylinositol 3-phosphate (PtdIns(3)P) and phosphatidylinositol 4-phosphate (PtdIns(4)P). Has low activity towards PtdIns(3,5)P2 (By similarity)
404	DDX21	9606.ENSP00000346120	DDX21	Nucleolar RNA helicase 2; RNA helicase that acts as a sensor of the transcriptional status of both RNA polymerase (Pol) I and II: promotes ribosomal RNA (rRNA) processing and transcription from polymerase II (Pol II). Binds various RNAs, such as rRNAs, snoRNAs, 7SK and, at lower extent, mRNAs. In the nucleolus, localizes to rDNA locus, where it directly binds rRNAs and snoRNAs, and promotes rRNA …
406	ITPR3	9606.ENSP00000363435	ITPR3	Inositol 1,4,5-trisphosphate receptor type 3; Receptor for inositol 1,4,5-trisphosphate, a second messenger that mediates the release of intracellular calcium; Inositol 1,4,5-triphosphate receptors
407	BZW1	9606.ENSP00000394316	BZW1	Basic leucine zipper and W2 domain-containing protein 1; Enhances histone H4 gene transcription but does not seem to bind DNA directly
408	ERAP1	9606.ENSP00000296754	ERAP1	Adipocyte-derived leucine aminopeptidase; Endoplasmic reticulum aminopeptidase 1; Aminopeptidase that plays a central role in peptide trimming, a step required for the generation of most HLA class I- binding peptides. Peptide trimming is essential to customize longer precursor peptides to fit them to the correct length required for presentation on MHC class I molecules. Strongly prefers substrate…
410	RAP1B	9606.ENSP00000250559	RAP1B	Ras-related protein Rap-1b; GTP-binding protein that possesses intrinsic GTPase activity. Contributes to the polarizing activity of KRIT1 and CDH5 in the establishment and maintenance of correct endothelial cell polarity and vascular lumen. Required for the localization of phosphorylated PRKCZ, PARD3 and TIAM1 to the cell junction. Plays a role in the establishment of basal endothelial barrier fu…
411	SAP	9606.ENSP00000255040	APCS	Serum amyloid P-component; Can interact with DNA and histones and may scavenge nuclear material released from damaged circulating cells. May also function as a calcium-dependent lectin; Belongs to the pentraxin family
412	TPX2	9606.ENSP00000300403	TPX2	TPX2, microtubule nucleation factor; Targeting protein for Xklp2; Spindle assembly factor required for normal assembly of mitotic spindles. Required for normal assembly of microtubules during apoptosis. Required for chromatin and/or kinetochore dependent microtubule nucleation. Mediates AURKA localization to spindle microtubules. Activates AURKA by promoting its autophosphorylation at 'Thr-288' a…
413	EBP2	9606.ENSP00000407323	EBNA1BP2	Probable rRNA-processing protein EBP2; Required for the processing of the 27S pre-rRNA; Belongs to the EBP2 family
414	DHX29	9606.ENSP00000251636	DHX29	ATP-dependent RNA helicase DHX29; ATP-binding RNA helicase involved in translation initiation. Part of the 43S pre-initiation complex that is required for efficient initiation on mRNAs of higher eukaryotes with structured 5'-UTRs by promoting efficient NTPase-dependent 48S complex formation. Specifically binds to the 40S ribosome near the mRNA entrance. Does not possess a processive helicase acti…
415	SYNC	9606.ENSP00000386439	SYNC	Syncoilin, intermediate filament protein; Syncoilin; Atypical type III intermediate filament (IF) protein that may play a supportive role in the efficient coupling of mechanical stress between the myofibril and fiber exterior. May facilitate lateral force transmission during skeletal muscle contraction. Does not form homofilaments nor heterofilaments with other IF proteins
417	CUL1	9606.ENSP00000326804	CUL1	Cullin-1; Core component of multiple cullin-RING-based SCF (SKP1- CUL1-F-box protein) E3 ubiquitin-protein ligase complexes, which mediate the ubiquitination of proteins involved in cell cycle progression, signal transduction and transcription. SCF complexes and ARIH1 collaborate in tandem to mediate ubiquitination of target proteins. In the SCF complex, serves as a rigid scaffold that organizes …
419	EIF3D	9606.ENSP00000216190	EIF3D	Eukaryotic translation initiation factor 3 subunit D; mRNA cap-binding component of the eukaryotic translation initiation factor 3 (eIF-3) complex, a complex required for several steps in the initiation of protein synthesis of a specialized repertoire of mRNAs. The eIF-3 complex associates with the 40S ribosome and facilitates the recruitment of eIF-1, eIF-1A, eIF-2:GTP:methionyl-tRNAi and eIF-5 …
420	SUMO1	9606.ENSP00000376077	SUMO1	Small ubiquitin-related modifier 1; Ubiquitin-like protein that can be covalently attached to proteins as a monomer or a lysine-linked polymer. Covalent attachment via an isopeptide bond to its substrates requires prior activation by the E1 complex SAE1-SAE2 and linkage to the E2 enzyme UBE2I, and can be promoted by E3 ligases such as PIAS1-4, RANBP2 or CBX4. This post-translational modification …
421	RWDD4	9606.ENSP00000388920	RWDD4	Rwd domain-containing protein 4; RWD domain containing 4
422	PLIN3	9606.ENSP00000221957	PLIN3	Perilipin-3; Required for the transport of mannose 6-phosphate receptors (MPR) from endosomes to the trans-Golgi network; Perilipins
423	RALA	9606.ENSP00000005257	RALA	Ras-related protein Ral-A; Multifunctional GTPase involved in a variety of cellular processes including gene expression, cell migration, cell proliferation, oncogenic transformation and membrane trafficking. Accomplishes its multiple functions by interacting with distinct downstream effectors. Acts as a GTP sensor for GTP-dependent exocytosis of dense core vesicles. The RALA-exocyst complex regul…
425	CSN2	9606.ENSP00000341030	CSN2	Beta-casein; Important role in determination of the surface properties of the casein micelles; Belongs to the beta-casein family
426	CKAP5	9606.ENSP00000432768	CKAP5	Cytoskeleton-associated protein 5; Binds to the plus end of microtubules and regulates microtubule dynamics and microtubule organization. Acts as processive microtubule polymerase. Promotes cytoplasmic microtubule nucleation and elongation. Plays a major role in organizing spindle poles. In spindle formation protects kinetochore microtubules from depolymerization by KIF2C and has an essential rol…
427	CYC	9606.ENSP00000307786	CYCS	Cytochrome c, somatic; Cytochrome c; Electron carrier protein. The oxidized form of the cytochrome c heme group can accept an electron from the heme group of the cytochrome c1 subunit of cytochrome reductase. Cytochrome c then transfers this electron to the cytochrome oxidase complex, the final protein carrier in the mitochondrial electron-transport chain
428	CMPK2	9606.ENSP00000256722	CMPK2	UMP-CMP kinase 2, mitochondrial; May participate in dUTP and dCTP synthesis in mitochondria. Is able to phosphorylate dUMP, dCMP, CMP, UMP and monophosphates of the pyrimidine nucleoside analogs ddC, dFdC, araC, BVDU and FdUrd with ATP as phosphate donor. Efficacy is highest for dUMP followed by dCMP; CMP and UMP are poor substrates. May be involved in mtDNA depletion caused by long term treatmen…
429	PPM1F	9606.ENSP00000263212	PPM1F	Protein phosphatase 1F; Dephosphorylates and concomitantly deactivates CaM- kinase II activated upon autophosphorylation, and CaM-kinases IV and I activated upon phosphorylation by CaM-kinase kinase. Promotes apoptosis; Belongs to the PP2C family
430	NCEH1	9606.ENSP00000442464	NCEH1	Neutral cholesterol ester hydrolase 1; Hydrolyzes 2-acetyl monoalkylglycerol ether, the penultimate precursor of the pathway for de novo synthesis of platelet-activating factor. May be responsible for cholesterol ester hydrolysis in macrophages, thereby contributing to the development of atherosclerosis. Also involved in organ detoxification by hydrolyzing exogenous organophosphorus compounds. Ma…
432	NAA15	9606.ENSP00000296543	NAA15	N-alpha-acetyltransferase 15, NatA auxiliary subunit; Auxillary subunit of the N-terminal acetyltransferase A (NatA) complex which displays alpha (N-terminal) acetyltransferase activity. The NAT activity may be important for vascular, hematopoietic and neuronal growth and development. Required to control retinal neovascularization in adult ocular endothelial cells. In complex with XRCC6 and XRCC5…
436	RPN2	9606.ENSP00000237530	RPN2	Dolichyl-diphosphooligosaccharide--protein glycosyltransferase subunit 2; Essential subunit of the N-oligosaccharyl transferase (OST) complex which catalyzes the transfer of a high mannose oligosaccharide from a lipid-linked oligosaccharide donor to an asparagine residue within an Asn-X-Ser/Thr consensus motif in nascent polypeptide chains; Belongs to the SWP1 family
438	MYOF	9606.ENSP00000352208	MYOF	Myoferlin; Calcium/phospholipid-binding protein that plays a role in the plasmalemma repair mechanism of endothelial cells that permits rapid resealing of membranes disrupted by mechanical stress. Involved in endocytic recycling. Implicated in VEGF signal transduction by regulating the levels of the receptor KDR (By similarity); Ferlin family
439	FHL2	9606.ENSP00000386665	FHL2	Four and a half LIM domains protein 2; May function as a molecular transmitter linking various signaling pathways to transcriptional regulation. Negatively regulates the transcriptional repressor E4F1 and may function in cell growth. Inhibits the transcriptional activity of FOXO1 and its apoptotic function by enhancing the interaction of FOXO1 with SIRT1 and FOXO1 deacetylation; LIM domain contai…
440	MATR3	9606.ENSP00000354346	MATR3	Matrin-3; May play a role in transcription or may interact with other nuclear matrix proteins to form the internal fibrogranular network. In association with the SFPQ-NONO heteromer may play a role in nuclear retention of defective RNAs. Plays a role in the regulation of DNA virus-mediated innate immune response by assembling into the HDP-RNP complex, a complex that serves as a platform for IRF3 …
441	MMP14	9606.ENSP00000308208	MMP14	Matrix metalloproteinase-14; Endopeptidase that degrades various components of the extracellular matrix such as collagen. Activates progelatinase A. Essential for pericellular collagenolysis and modeling of skeletal and extraskeletal connective tissues during development (By similarity). May be involved in actin cytoskeleton reorganization by cleaving PTK7. Acts as a positive regulator of cell gr…
442	TIM44	9606.ENSP00000270538	TIMM44	Mitochondrial import inner membrane translocase subunit TIM44; Essential component of the PAM complex, a complex required for the translocation of transit peptide-containing proteins from the inner membrane into the mitochondrial matrix in an ATP-dependent manner. Recruits mitochondrial HSP70 to drive protein translocation into the matrix using ATP as an energy source; Belongs to the Tim44 family
443	RAB7A	9606.ENSP00000265062	RAB7A	Ras-related protein Rab-7a; Key regulator in endo-lysosomal trafficking. Governs early-to-late endosomal maturation, microtubule minus-end as well as plus-end directed endosomal migration and positioning, and endosome-lysosome transport through different protein-protein interaction cascades. Plays a central role, not only in endosomal traffic, but also in many other cellular and physiological eve…
444	EGLN1	9606.ENSP00000355601	EGLN1	Egl nine homolog 1; Cellular oxygen sensor that catalyzes, under normoxic conditions, the post-translational formation of 4-hydroxyproline in hypoxia-inducible factor (HIF) alpha proteins. Hydroxylates a specific proline found in each of the oxygen-dependent degradation (ODD) domains (N-terminal, NODD, and C-terminal, CODD) of HIF1A. Also hydroxylates HIF2A. Has a preference for the CODD site for…
445	FTO	9606.ENSP00000418823	FTO	Alpha-ketoglutarate-dependent dioxygenase FTO; Dioxygenase that repairs alkylated DNA and RNA by oxidative demethylation. Has highest activity towards single- stranded RNA containing 3-methyluracil, followed by single- stranded DNA containing 3-methylthymine. Has low demethylase activity towards single-stranded DNA containing 1-methyladenine or 3-methylcytosine. Specifically demethylates N(6)-met…
446	PCH2	9606.ENSP00000166345	TRIP13	Pachytene checkpoint protein 2 homolog; Plays a key role in chromosome recombination and chromosome structure development during meiosis. Required at early steps in meiotic recombination that leads to non-crossovers pathways. Also needed for efficient completion of homologous synapsis by influencing crossover distribution along the chromosomes affecting both crossovers and non-crossovers pathways…
447	HAT1	9606.ENSP00000264108	HAT1	Histone acetyltransferase type B catalytic subunit; Acetylates soluble but not nucleosomal histone H4 at 'Lys-5' (H4K5ac) and 'Lys-12' (H4K12ac) and, to a lesser extent, acetylates histone H2A at 'Lys-5' (H2AK5ac). Has intrinsic substrate specificity that modifies lysine in recognition sequence GXGKXG. May be involved in nucleosome assembly during DNA replication and repair as part of the histone…
449	ZFP91	9606.ENSP00000339030	ZFP91	E3 ubiquitin-protein ligase ZFP91; Atypical E3 ubiquitin-protein ligase that mediates 'Lys- 63'-linked ubiquitination of MAP3K14/NIK, leading to stabilize and activate MAP3K14/NIK. It thereby acts as an activator of the non- canonical NF-kappa-B2/NFKB2 pathway. May also play an important role in cell proliferation and/or anti-apoptosis; Belongs to the krueppel C2H2-type zinc-finger protein family
450	ZFR	9606.ENSP00000265069	ZFR	Zinc finger RNA-binding protein; Involved in postimplantation and gastrulation stages of development. Involved in the nucleocytoplasmic shuttling of STAU2. Binds to DNA and RNA (By similarity)
451	YAP1	9606.ENSP00000478927	YAP1	Yes1 associated transcriptional regulator; Transcriptional coactivator YAP1; Transcriptional regulator which can act both as a coactivator and a corepressor and is the critical downstream regulatory target in the Hippo signaling pathway that plays a pivotal role in organ size control and tumor suppression by restricting proliferation and promoting apoptosis. The core of this pathway is composed o…
453	PABP4	9606.ENSP00000361949	PABPC4	Polyadenylate-binding protein 4; Binds the poly(A) tail of mRNA. May be involved in cytoplasmic regulatory processes of mRNA metabolism. Can probably bind to cytoplasmic RNA sequences other than poly(A) in vivo (By similarity); RNA binding motif containing
455	PLCG1	9606.ENSP00000244007	PLCG1	1-phosphatidylinositol 4,5-bisphosphate phosphodiesterase gamma-1; Mediates the production of the second messenger molecules diacylglycerol (DAG) and inositol 1,4,5-trisphosphate (IP3). Plays an important role in the regulation of intracellular signaling cascades. Becomes activated in response to ligand- mediated activation of receptor-type tyrosine kinases, such as PDGFRA, PDGFRB, FGFR1, FGFR2, …
458	RRP44	9606.ENSP00000366997	DIS3	DIS3 homolog, exosome endoribonuclease and 3'-5' exoribonuclease; Exosome complex exonuclease RRP44; Putative catalytic component of the RNA exosome complex which has 3'->5' exoribonuclease activity and participates in a multitude of cellular RNA processing and degradation events. In the nucleus, the RNA exosome complex is involved in proper maturation of stable RNA species such as rRNA, snRNA an…
459	OST48	9606.ENSP00000399457	DDOST	Dolichyl-diphosphooligosaccharide--protein glycosyltransferase 48 kDa subunit; Essential subunit of the N-oligosaccharyl transferase (OST) complex which catalyzes the transfer of a high mannose oligosaccharide from a lipid-linked oligosaccharide donor to an asparagine residue within an Asn-X-Ser/Thr consensus motif in nascent polypeptide chains. Required for the assembly of both SST3A- and SS3B-c…
461	EHD2	9606.ENSP00000263277	EHD2	EH domain-containing protein 2; ATP- and membrane-binding protein that controls membrane reorganization/tubulation upon ATP hydrolysis (By similarity). Plays a role in membrane trafficking between the plasma membrane and endosomes. Important for the internalization of GLUT4. Required for fusion of myoblasts to skeletal muscle myotubes. Required for normal translocation of FER1L5 to the plasma mem…
466	H4	9606.ENSP00000244537	HIST1H4F	Histone cluster 1 H4 family member f; Core component of nucleosome. Nucleosomes wrap and compact DNA into chromatin, limiting DNA accessibility to the cellular machineries which require DNA as a template. Histones thereby play a central role in transcription regulation, DNA repair, DNA replication and chromosomal stability. DNA accessibility is regulated via a complex set of post-translational mo…
467	ARLY	9606.ENSP00000334474	ZMIZ1	Zinc finger MIZ domain-containing protein 1; Acts as transcriptional coactivator. Increases ligand- dependent transcriptional activity of AR and promotes AR sumoylation. The stimulation of AR activity is dependent upon sumoylation. Involved in transcriptional activation of a subset of NOTCH1 target genes including MYC. Involved in thymocyte and T cell development (By similarity); Zinc fingers MIZ…
468	TPR	9606.ENSP00000356448	TPR	Nucleoprotein TPR; Component of the nuclear pore complex (NPC), a complex required for the trafficking across the nuclear envelope. Functions as a scaffolding element in the nuclear phase of the NPC essential for normal nucleocytoplasmic transport of proteins and mRNAs, plays a role in the establishment of nuclear-peripheral chromatin compartmentalization in interphase, and in the mitotic spindle…
469	DHX9	9606.ENSP00000356520	DHX9	ATP-dependent RNA helicase A; Multifunctional ATP-dependent nucleic acid helicase that unwinds DNA and RNA in a 3' to 5' direction and that plays important roles in many processes, such as DNA replication, transcriptional activation, post-transcriptional RNA regulation, mRNA translation and RNA-mediated gene silencing. Requires a 3'-single-stranded tail as entry site for acid nuclei unwinding act…
470	SGTA	9606.ENSP00000221566	SGTA	Small glutamine-rich tetratricopeptide repeat-containing protein alpha; Co-chaperone that binds misfolded and hydrophobic patches-containing client proteins in the cytosol. Mediates their targeting to the endoplasmic reticulum but also regulates their sorting to the proteasome when targeting fails. Functions in tail-anchored/type II transmembrane proteins membrane insertion constituting with ASNA…
471	TMX1	9606.ENSP00000393316	TMX1	Thioredoxin-related transmembrane protein 1; May participate in various redox reactions through the reversible oxidation of its active center dithiol to a disulfide and catalyze dithiol-disulfide exchange reactions; Protein disulfide isomerases
472	SMC4	9606.ENSP00000349961	SMC4	Structural maintenance of chromosomes protein 4; Central component of the condensin complex, a complex required for conversion of interphase chromatin into mitotic-like condense chromosomes. The condensin complex probably introduces positive supercoils into relaxed DNA in the presence of type I topoisomerases and converts nicked DNA into positive knotted forms in the presence of type II topoisome…

## Sheet: STRING mapping_down_coculture
#queryIndex	queryItem	stringId	preferredName	annotation
1	FETUA	9606.ENSP00000393887	AHSG	Alpha-2-HS-glycoprotein; Promotes endocytosis, possesses opsonic properties and influences the mineral phase of bone. Shows affinity for calcium and barium ions; Cystatins, type 4
4	K2C8	9606.ENSP00000449404	KRT8	Keratin, type II cytoskeletal 8; Together with KRT19, helps to link the contractile apparatus to dystrophin at the costameres of striated muscle; Keratins, type II
7	FETA	9606.ENSP00000379138	AFP	Alpha-fetoprotein; Binds copper, nickel, and fatty acids as well as, and bilirubin less well than, serum albumin. Only a small percentage (less than 2%) of the human AFP shows estrogen-binding properties; Belongs to the ALB/AFP/VDB family
9	HSPB1	9606.ENSP00000248553	HSPB1	Heat shock protein family b (small) member 1; Heat shock protein beta-1; Small heat shock protein which functions as a molecular chaperone probably maintaining denatured proteins in a folding- competent state. Plays a role in stress resistance and actin organization. Through its molecular chaperone activity may regulate numerous biological processes including the phosphorylation and the axonal tr…
13	LUM	9606.ENSP00000266718	LUM	Lumican; Small leucine rich repeat proteoglycans; Belongs to the small leucine-rich proteoglycan (SLRP) family. SLRP class II subfamily
15	HMGN1	9606.ENSP00000370125	HMGN1	Non-histone chromosomal protein HMG-14; Binds to the inner side of the nucleosomal DNA thus altering the interaction between the DNA and the histone octamer. May be involved in the process which maintains transcribable genes in a unique chromatin conformation. Inhibits the phosphorylation of nucleosomal histones H3 and H2A by RPS6KA5/MSK1 and RPS6KA3/RSK2 (By similarity); Belongs to the HMGN fami…
16	TPD53	9606.ENSP00000434142	TPD52L1	Tumor protein D52 like 1
18	NRCAM	9606.ENSP00000368314	NRCAM	Neuronal cell adhesion molecule; Cell adhesion protein that is required for normal responses to cell-cell contacts in brain and in the peripheral nervous system. Plays a role in neurite outgrowth in response to contactin binding. Plays a role in mediating cell-cell contacts between Schwann cells and axons. Plays a role in the formation and maintenance of the nodes of Ranvier on myelinated axons. …
20	TFF1	9606.ENSP00000291527	TFF1	Trefoil factor 1; Stabilizer of the mucous gel overlying the gastrointestinal mucosa that provides a physical barrier against various noxious agents. May inhibit the growth of calcium oxalate crystals in urine
21	TPM1	9606.ENSP00000351022	TPM1	Tropomyosin alpha-1 chain; Tropomyosin 1; Tropomyosins
25	PRDX2	9606.ENSP00000301522	PRDX2	Peroxiredoxin-2; Thiol-specific peroxidase that catalyzes the reduction of hydrogen peroxide and organic hydroperoxides to water and alcohols, respectively. Plays a role in cell protection against oxidative stress by detoxifying peroxides and as sensor of hydrogen peroxide-mediated signaling events. Might participate in the signaling cascades of growth factors and tumor necrosis factor-alpha by r…
27	CRIP2	9606.ENSP00000426119	CRIP2	Cysteine rich protein 2; LIM domain containing
29	UGDH	9606.ENSP00000319501	UGDH	UDP-glucose 6-dehydrogenase; Involved in the biosynthesis of glycosaminoglycans; hyaluronan, chondroitin sulfate, and heparan sulfate
30	EVL	9606.ENSP00000376652	EVL	Ena/VASP-like protein; Ena/VASP proteins are actin-associated proteins involved in a range of processes dependent on cytoskeleton remodeling and cell polarity such as axon guidance and lamellipodial and filopodial dynamics in migrating cells. EVL enhances actin nucleation and polymerization; Belongs to the Ena/VASP family
31	ITIH2	9606.ENSP00000351190	ITIH2	Inter-alpha-trypsin inhibitor heavy chain H2; May act as a carrier of hyaluronan in serum or as a binding protein between hyaluronan and other matrix protein, including those on cell surfaces in tissues to regulate the localization, synthesis and degradation of hyaluronan which are essential to cells undergoing biological processes; Belongs to the ITIH family
34	TAU	9606.ENSP00000340820	MAPT	Microtubule-associated protein tau; Promotes microtubule assembly and stability, and might be involved in the establishment and maintenance of neuronal polarity. The C-terminus binds axonal microtubules while the N- terminus binds neural plasma membrane components, suggesting that tau functions as a linker protein between both. Axonal polarity is predetermined by TAU/MAPT localization (in the neu…
38	PAR6B	9606.ENSP00000360672	PARD6B	Partitioning defective 6 homolog beta; Adapter protein involved in asymmetrical cell division and cell polarization processes. Probably involved in formation of epithelial tight junctions. Association with PARD3 may prevent the interaction of PARD3 with F11R/JAM1, thereby preventing tight junction assembly. The PARD6-PARD3 complex links GTP-bound Rho small GTPases to atypical protein kinase C pro…
39	NUCKS	9606.ENSP00000356110	NUCKS1	Nuclear ubiquitous casein and cyclin-dependent kinase substrate 1; Nuclear casein kinase and cyclin dependent kinase substrate 1
42	AGR2	9606.ENSP00000391490	AGR2	Anterior gradient protein 2 homolog; Required for MUC2 post-transcriptional synthesis and secretion. May play a role in the production of mucus by intestinal cells (By similarity). Proto-oncogene that may play a role in cell migration, cell differentiation and cell growth. Promotes cell adhesion; Protein disulfide isomerases
43	SYTL2	9606.ENSP00000318803	SYTL2	Synaptotagmin-like protein 2; Isoform 1 acts as a RAB27A effector protein and plays a role in cytotoxic granule exocytosis in lymphocytes. It is required for cytotoxic granule docking at the immunologic synapse. Isoform 4 binds phosphatidylserine (PS) and phosphatidylinositol- 4,5-bisphosphate (PIP2) and promotes the recruitment of glucagon- containing granules to the cell membrane in pancreatic …
45	CBX5	9606.ENSP00000209875	CBX5	Chromobox protein homolog 5; Component of heterochromatin that recognizes and binds histone H3 tails methylated at 'Lys-9' (H3K9me), leading to epigenetic repression. In contrast, it is excluded from chromatin when 'Tyr-41' of histone H3 is phosphorylated (H3Y41ph). Can interact with lamin-B receptor (LBR). This interaction can contribute to the association of the heterochromatin with the inner n…
47	GELS	9606.ENSP00000361867	SEMG1	Semenogelin-1; Predominant protein in semen. It participates in the formation of a gel matrix entrapping the accessory gland secretions and ejaculated spermatozoa. Fragments of semenogelin and/or fragments of the related proteins may contribute to the activation of progressive sperm movements as the gel-forming proteins are fragmented by KLK3/PSA
48	HMGN2	9606.ENSP00000355228	HMGN2	Non-histone chromosomal protein HMG-17; Binds to the inner side of the nucleosomal DNA thus altering the interaction between the DNA and the histone octamer. May be involved in the process which maintains transcribable genes in a unique chromatin conformation (By similarity); Canonical high mobility group
50	BCAS1	9606.ENSP00000379290	BCAS1	Brain enriched myelin associated protein 1; Breast carcinoma amplified sequence 1
54	PPIC	9606.ENSP00000303057	PPIC	Peptidyl-prolyl cis-trans isomerase C; PPIases accelerate the folding of proteins. It catalyzes the cis-trans isomerization of proline imidic peptide bonds in oligopeptides; Cyclophilin peptidylprolyl isomerases
55	ISOC1	9606.ENSP00000173527	ISOC1	Isochorismatase domain-containing protein 1; Isochorismatase domain containing 1
56	GGCT	9606.ENSP00000275428	GGCT	Gamma-glutamylcyclotransferase; Catalyzes the formation of 5-oxoproline from gamma- glutamyl dipeptides and may play a significant role in glutathione homeostasis. Induces release of cytochrome c from mitochondria with resultant induction of apoptosis; Belongs to the gamma-glutamylcyclotransferase family
57	CFDP1	9606.ENSP00000283882	CFDP1	Craniofacial development protein 1; May play a role during embryogenesis
58	SBP1	9606.ENSP00000251268	MEGF8	Multiple epidermal growth factor-like domains protein 8; Multiple EGF like domains 8
59	PIR	9606.ENSP00000369786	PIR	Pirin; Transcriptional coregulator of NF-kappa-B which facilitates binding of NF-kappa-B proteins to target kappa-B genes in a redox-state-dependent manner. May be required for efficient terminal myeloid maturation of hematopoietic cells. Has quercetin 2,3-dioxygenase activity (in vitro); Belongs to the pirin family
.
