# Supplementary material for: Breast cancers that disseminate to bone marrow acquire aggressive phenotypes through CX43-related tumor-stroma tunnels
Source: J Clin Invest. 2024 Oct 31;134(24):e170953. doi: 10.1172/JCI170953 (PMC11645149; doi:10.1172/JCI170953)
Supplement: Supplemental data set 7 [file jci-134-170953-s124.xlsx]

## Sheet: Sheet1
GSEID	Disease/Diagnosis	Sample	Sample number	Description
GSE25065	Validation cohort for genomic predictor of response and survival following neoadjuvant taxane-anthracycline chemotherapy in breast cancer	Neoadjuvant validation cohort of 198 HER2-negative breast cancer cases treated with taxane-anthracycline chemotherapy pre-operatively and endocrine therapy if ER-positive. Response was assessed at the end of neoadjuvant treatment and distant-relapse-free survival was followed for at least 3 years post-surgery.	198	Neoadjuvant validation cohort of 198 HER2-negative breast cancer cases treated with taxane-anthracycline chemotherapy pre-operatively and endocrine therapy if ER-positive. Response was assessed at the end of neoadjuvant treatment and distant-relapse-free survival was followed for at least 3 years post-surgery.
GSE152312	Effect of bone marrow microenvironment on the sensitivity of breast cancer cells to antiestrogens	RNA profiles of breast cancer cells in 3D cultures in the presence vs. absence of immortalized bone marrow stromal cells HS5	18	Hormonal therapy (HT) inhibits the growth of hormone receptor-positive (HR+) breast (BrCa) and prostate (PrCa) cancers. HT resistance frequently develops within the complex metastatic microenvironment of the host-organ (often the bone), a setting poorly recapitulated in two-dimensional (2D) culture systems. To address this limitation, we cultured HR+ BrCa/PrCa spheroids and patient-derived organo…
GSE137528	ECM mediated FGF-induced estrogen receptor activity and therapy response	Replicate coculture sets were generated by culturing MCF7 cells alone or in coculture with BJ fibroblasts prior to magnetic separation. Replicate ECM sets were generated by culturing MCF7 cells on ECM generated by IMR90 or BJ fibroblasts or on uncoated surfaces.	10	We wanted to investigate the effects of stromal signaling on ER+ breast cancer cells as recent work implicates the tumor microenvironment in the acquisition of resistance to endocrine therapy. We desired to examine the effects of both coculture with fibroblasts, and 2.5D monoculture of breast cancer cells on decellularized, fibroblast-derived extracellular matrix scaffolds. We cultured MCF7 cells…
GSE25055	Discovery cohort for genomic predictor of response and survival following neoadjuvant taxane-anthracycline chemotherapy in breast cancer	Neoadjuvant study of 310 HER2-negative breast cancer cases treated with taxane-anthracycline chemotherapy pre-operatively and endocrine therapy if ER-positive. Response was assessed at the end of neoadjuvant treatment and distant-relapse-free survival was followed for at least 3 years post-surgery.	310	Neoadjuvant study of 310 HER2-negative breast cancer cases treated with taxane-anthracycline chemotherapy pre-operatively and endocrine therapy if ER-positive. Response was assessed at the end of neoadjuvant treatment and distant-relapse-free survival was followed for at least 3 years post-surgery.
