# Supplementary material for: Breast cancers that disseminate to bone marrow acquire aggressive phenotypes through CX43-related tumor-stroma tunnels
Source: J Clin Invest. 2024 Oct 31;134(24):e170953. doi: 10.1172/JCI170953 (PMC11645149; doi:10.1172/JCI170953)
Supplement: Supporting data values [file jci-134-170953-s126.xlsx]

## Sheet: Fig 5J
MCF7	MCF7-HS5	MCF7-HS27a
1	9	7
1	5	6
1	4	3
1	4	1
0	5	2
0	3	4
0	9	3
0	2	5
0	9	2
0	3	4

## Sheet: Fig 8G
Click No : AMB20220228190127
ROI Label : ROI 1
Measurement : Total Flux [p/s]
	Column 1	Column 2	Column 3	Column 4	Column 5	Column 6	Column 7	Column 8
Row 1	9013000	7900000	8538000	7105000	33300000	32440000	34350000	41870000
Row 2	11650000	8287000	8193000	7625000	29590000	31950000	29390000	38480000
Row 3	9820000	8453000	7844000	5654000	29950000	30120000	34190000	36330000
Row 4	8291000	9115000	8819000	7141000	30360000	30300000	30240000	37610000
Row 5	10070000	8332000	12950000	7362000	30350000	30590000	27950000	30030000
Row 6	7012000	6312000	9654000	6613000	26740000	24260000	23960000	29070000
Row 7	3768000	3306000	7050000	3829000	19200000	21240000	15920000	17940000
Row 8	1606000	1439000	4344000	2032000	8558000	7184000	6587000	7732000
		mean		sem
		MCF7-GIV	MCF7	MCF7-GIV	MCF7
	0	8139000	35490000	413255	2.16222e+06		mean and sem for raw flux values
	10	8938750	32352500	915502	2.1236e+06
	30	7942750	32647500	867590	1.57069e+06
	100	8341500	32127500	434939	1.82766e+06
	300	9678500	29730000	1.22594e+06	604318
	1000	7397750	26007500	765624	1.19588e+06
	3000	4488250	18575000	861861	1.11599e+06
	10000	2355250	7515250	674568	418896
normalized		MCF7-GIV	MCF7	MCF7-GIV	MCF7		these data normalized to vehicle control for each condition
	0	1	1	0.0507746	0.0609249		sem normalized to fraction of raw photon flux mean							1	1	1	1	1	1	1	1
	10	1.09826	0.911595	0.10242	0.0656394									1.29258	1.04899	0.959592	1.07319	0.888589	0.984895	0.855604	0.919035
	30	0.975888	0.919907	0.10923	0.0481106									1.08954	1.07	0.918716	0.795778	0.899399	0.928483	0.995342	0.867686
	100	1.02488	0.905255	0.0521415	0.0568878									0.919893	1.1538	1.03291	1.00507	0.911712	0.934032	0.880349	0.898257
	300	1.18915	0.837701	0.126667	0.0203269									1.11728	1.05468	1.51675	1.03617	0.911411	0.942972	0.813683	0.71722
	1000	0.908926	0.732812	0.103494	0.045982									0.777987	0.798987	1.13071	0.930753	0.803003	0.747842	0.697525	0.694292
	3000	0.55145	0.523387	0.192026	0.06008									0.418063	0.418481	0.82572	0.538916	0.576577	0.654747	0.463464	0.428469
	10000	0.289378	0.211757	0.28641	0.0557394									0.178187	0.182152	0.508784	0.285996	0.256997	0.221455	0.191761	0.184667

## Sheet: Fig 8H
	IVIS biolum data
	Click No : AMB20220216114718
	ROI Label : ROI 1
	Measurement : Total Flux [p/s]
		Column 1	Column 2	Column 3	Column 4		Column 6	Column 7	Column 8	Column 9
	Row 1	528700	24140000	22410000	23370000		63350000	69500000	68770000	82380000
	Row 2	470700	26080000	21170000	20280000		60480000	62400000	66940000	71380000
	Row 3	364100	23050000	19430000	19730000		47950000	49540000	51020000	65440000
	Row 4	271000	19570000	17170000	16650000		37700000	55520000	43060000	53200000
	Row 5	190000	18800000	15830000	15930000		27940000	30320000	32530000	37690000
	Row 6	186700	17610000	16040000	15380000		25820000	29210000	28430000	30410000
	Row 7	130300	14450000	13000000	13780000		19840000	20060000	26890000	28490000
	Row 8	127100	15940000	15380000	14610000		18700000	23090000	25190000	21090000
		mean		sem
		MCF7-GIV	MCF7	MCF7-GIV	MCF7
	0	2.33067e+07	71000000	433369	4.03371e+06		mean and sem for raw flux values
	3	22510000	65300000	1.56179e+06	2.43753e+06
	10	2.07367e+07	53487500	1.00451e+06	4.03317e+06
	30	1.77967e+07	47370000	778802	4.20809e+06
	100	1.68533e+07	32120000	843302	2.07977e+06
	300	1.63433e+07	28467500	572764	971909
	1000	1.37433e+07	23820000	362848	2.25854e+06
	3000	15310000	22017500	333879	1.38688e+06
normalized		MCF7-GIV	MCF7	MCF7-GIV	MCF7		these data normalized to vehicle control for each condition
	0	1	1	0.0185942	0.0568128		sem normalized to fraction of raw photon flux mean						0	1	1	1	1	#DIV/0!	1	1	1	1
	3	0.965818	0.919718	0.0693819	0.0373281								3	0.890297	1.08036	0.944668	0.867779	#DIV/0!	0.954696	0.897842	0.97339	0.866472
	10	0.889731	0.753345	0.0484411	0.075404								10	0.68867	0.954847	0.867024	0.844245	#DIV/0!	0.756906	0.712806	0.741893	0.794368
	30	0.763587	0.667183	0.0437611	0.0888345								30	0.512578	0.810688	0.766176	0.712452	#DIV/0!	0.595107	0.798849	0.626145	0.645788
	100	0.723112	0.452394	0.0500377	0.0647501								100	0.359372	0.77879	0.706381	0.681643	#DIV/0!	0.441042	0.436259	0.473026	0.457514
	300	0.70123	0.400951	0.0350457	0.034141								300	0.35313	0.729495	0.715752	0.658109	#DIV/0!	0.407577	0.420288	0.413407	0.369143
	1000	0.589674	0.335493	0.0264017	0.0948168								1000	0.246454	0.598592	0.580098	0.589645	#DIV/0!	0.313181	0.288633	0.391014	0.345836
	3000	0.656894	0.310106	0.0218079	0.0629897								3000	0.240401	0.660315	0.686301	0.62516	#DIV/0!	0.295185	0.33223	0.366293	0.256009

## Sheet: Fig 8I
Click No : GL20220307175713
ROI Label : ROI 1
Measurement : Total Flux [p/s]
	Column 1	Column 2	Column 3	Column 4	Column 5	Column 6	Column 7	Column 8	Column 9	Column 10	Column 11	Column 12
Row 1	8391000	8027000	7166000	7958000	161500	17330000	18990000	16510000	17310000	83180	28020	20600
Row 2	7618000	7950000	7618000	7266000	117900	20330000	18520000	18810000	21020000	116400	30820	27580
Row 3	8026000	7201000	7343000	7153000	86410	21980000	15320000	17700000	15250000	80750	28090	16170
Row 4	7951000	8655000	9449000	7992000	71610	11780000	14280000	14020000	15430000	55600	27580	26070
Row 5	9624000	10950000	10530000	11160000	80320	16330000	12980000	19240000	16140000	65010	27550	24530
Row 6	9064000	10110000	10240000	10010000	84700	15530000	13670000	17450000	17060000	75280	26300	27770
Row 7	6029000	6073000	5999000	8555000	75770	11060000	11270000	12820000	10900000	49430	24120	22320
Row 8	3482000	3560000	3923000	4104000	63970	9772000	9475000	11210000	10640000	49420	19640	26900
	mean		sem
	MCF7-GIV	MCF7	MCF7-GIV	MCF7
0	7885500	17535000	257955	521241
3	7613000	19670000	139651	600014
10	7430750	17562500	202475	1.57876e+06
30	8511750	13877500	351608	763330
100	10566000	16172500	340215	1.27891e+06
300	9856000	15927500	268165	859015
1000	6664000	11512500	630516	442368
3000	3767250	10274250	147755	397959
	MCF7-GIV	MCF7	MCF7-GIV	MCF7
0	1	1	0.0327126	0.0297257												0	1	1	1	1	1	1	1	1
3	0.965443	1.12176	0.0183437	0.030504												3	0.907877	0.990407	1.06308	0.913043	0.730031	1.17311	0.97525	1.13931
10	0.942331	1.00157	0.0272482	0.0898936												10	0.956501	0.897097	1.0247	0.898844	0.535046	1.26832	0.80674	1.07208
30	1.07942	0.791417	0.0413086	0.0550049												30	0.947563	1.07824	1.31859	1.00427	0.443406	0.679746	0.751975	0.849182
100	1.33993	0.922298	0.032199	0.0790796												100	1.14694	1.36415	1.46944	1.40236	0.497337	0.942297	0.683518	1.16535
300	1.24989	0.908326	0.0272083	0.0539328												300	1.0802	1.2595	1.42897	1.25785	0.524458	0.896134	0.719853	1.05694
1000	0.845095	0.656544	0.0946153	0.038425												1000	0.718508	0.756572	0.837148	1.07502	0.469164	0.6382	0.59347	0.776499
3000	0.477744	0.585928	0.0392209	0.0387336												3000	0.414968	0.443503	0.547446	0.515707	0.396099	0.563878	0.498947	0.678982

## Sheet: Fig 8K
	GIV								WT
	164	165	166	167	168	169	170	171	117	124	173	174	175	118	119	120
0	826000	387000	1050000	1260000	611000	1040000	1500000	1680000	117	731000	913000	606000	905000	908000	960000	1090000
1	281000	412000	439000	506000	1930000	579000	827000	2790000	287000	382000	108000	253000	319000	308000	341000	98800
3	191000	319000	403000	431000	1720000	959000	2010000	1360000	269000	329000	68000	72100	99400	533000	255000	38100
10	188000	327000	385000	289000	977000	676000	1170000	107000	158000	103000	62300	54600	54800	69000	272000	75200
17	788000	280000	710000	226000	1570000	764000	754000	3620000	95400	636000	344000	77500	841000	84900	1080000	894000
24	3520000	311000	1060000	134000	2620000	991000	3620000	366000	76200	2650000	1110000	106000	2030000	564000	486000	7950000
31	4620000	127000	1010000	133000	1510000	2870000	5070000	514000	58900	4750000	438000	82800	2070000	389000	3630000	943000

## Sheet: Fig S7B
WT	KO
0.31532	0.224651
0.328964	0.236286
0.371237	0.249657

## Sheet: Fig S7D
	WT					KO
mGirdin	0.00061	0.0011	0.00132	0.00083	0.00075	0.00028	0.00043	0.00057	0.00046
hGirdin	0.01098	0.01621	0.02012	0.01536	0.01299	0.00195	0.00249	0.0027	0.00178
